# Supplementary material for: Proteomic profiling of extracellular vesicles in synovial fluid and plasma from Oligoarticular Juvenile Idiopathic Arthritis patients reveals novel immunopathogenic biomarkers
Source: Front Immunol. 2023 Apr 27;14:1134747. doi: 10.3389/fimmu.2023.1134747 (PMC10186353; doi:10.3389/fimmu.2023.1134747)
Supplement: Supplementary file 2 [file Table_1.xlsx]

## Sheet: Suppl.Tab.1
	Supplementary Table 1. Relative expression of up and down regulated EV-prots in the comparison of SF_OJIA vs PL_OJIA a
	Protein IDsb	Protein names	Gene namesc	Adjusted p valued	FCe
	Up-regulated
	P62805	Histone H4	HIST1H4A	7.93594	8.67624
	P07355	Annexin A2	ANXA2	10.9566	8.54874
	B8ZZQ6	Prothymosin alpha	PTMA	11.772	8.26491
	P07910	Heterogeneous nuclear ribonucleoproteins C1/C2	HNRNPC	10.6482	8.14358
	P04083	Annexin A1	ANXA1	8.55509	7.60069
	Q71DI3	Histone H3.2	HIST2H3A	7.54913	7.55378
	Q92954-2	Proteoglycan 4	PRG4	9.29314	7.32683
	Q5T7C4	High mobility group protein B1	HMGB1	8.76844	7.17514
	P05388	60S acidic ribosomal protein P0	RPLP0	9.00647	6.91972
	P29692	Elongation factor 1-delta	EEF1D	7.84205	5.88293
	P05387	60S acidic ribosomal protein P2	RPLP2	9.795	5.83529
	F5H4Z8	Thrombospondin-3	THBS3	6.97554	5.4877
	A0A494C0X7	Integrin beta	ITGB2	8.1269	5.44007
	P29966	Myristoylated alanine-rich C-kinase substrate	MARCKS	10.1571	5.3018
	Q8IUX7	Adipocyte enhancer-binding protein 1	AEBP1	7.77706	5.10317
	P98160	Basement membrane-specific heparan sulfate proteoglycan core protein	HSPG2	9.52642	5.07642
	P68104	Elongation factor 1-alpha 1	EEF1A1	8.92346	4.76185
	P13796	Plastin-2	LCP1	10.5374	4.72884
	A0A087X1T7	Aggrecan core protein	ACAN	9.30683	4.60252
	P05362	Intercellular adhesion molecule 1	ICAM1	8.3072	4.51565
	E7EQR4	Ezrin	EZR	8.80729	4.51459
	P02751-1	Fibronectin	FN1	10.1819	4.49432
	P05997	Collagen alpha-2(V) chain	COL5A2	7.25677	4.28887
	A0A0C4DFP6	Cartilage acidic protein 1	CRTAC1	8.6661	4.21956
	P80723	Brain acid soluble protein 1	BASP1	5.22097	4.06829
	P05023	Sodium/potassium-transporting ATPase subunit alpha-1	ATP1A1	6.706	3.98818
	P08253	72 kDa type IV collagenase	MMP2	5.10481	3.89785
	D3YTG3	Target of Nesh-SH3	ABI3BP	9.4493	3.87517
	P14317	Hematopoietic lineage cell-specific protein	HCLS1	5.83466	3.75269
	P05386	60S acidic ribosomal protein P1	RPLP1	4.22493	3.59841
	Q9UN86-2	Ras GTPase-activating protein-binding protein 2	G3BP2	7.37025	3.57783
	P55058	Phospholipid transfer protein	PLTP	10.2876	3.28243
	J3KNB4	Cathelicidin antimicrobial peptide	CAMP	5.35104	3.28083
	P12111	Collagen alpha-3(VI) chain	COL6A3	7.80629	3.20551
	P08575-4	Receptor-type tyrosine-protein phosphatase C	PTPRC	5.90682	3.19857
	Q02818	Nucleobindin-1	NUCB1	4.11095	3.17632
	P84095	Rho-related GTP-binding protein RhoG	RHOG	7.59867	3.13715
	P06702	Protein S100-A9	S100A9	4.15783	3.01467
	A0A4V7I447	Apolipoprotein B receptor	APOBR	9.09031	2.99893
	Q9NR99	Matrix-remodeling-associated protein 5	MXRA5	4.15292	2.95
	D6RGG3	Collagen alpha-1(XII) chain	COL12A1	4.86231	2.94736
	F8W785	Golgi integral membrane protein 4	GOLIM4	5.51337	2.92024
	Q9HCU0	Endosialin	CD248	6.04038	2.84202
	P01889	HLA class I histocompatibility antigen, B-7 alpha chain	HLA-B	2.84699	2.7351
	A0A3B3IRN5	Fibromodulin	FMOD	8.38986	2.72023
	H7BXD5	Grancalcin	GCA	2.78091	2.67887
	P02458	Collagen alpha-1(II) chain	COL2A1	3.57077	2.66532
	P06703	Protein S100-A6	S100A6	8.72996	2.66347
	E9PJK1	Tetraspanin	CD81	8.67547	2.6458
	P50990	T-complex protein 1 subunit theta	CCT8	4.19293	2.63862
	Q14520-2	Hyaluronan-binding protein 2	HABP2	8.87518	2.59753
	A0A0D9SEN1	Prolyl endopeptidase FAP	FAP	4.04937	2.52224
	P19320	Vascular cell adhesion protein 1	VCAM1	5.41983	2.46736
	H0YCA0		CUL5	3.70372	2.46731
	P05109	Protein S100-A8	S100A8	3.65833	2.46435
	A0A087X0S5	Collagen alpha-1(VI) chain	COL6A1	5.18651	2.41897
	A0A0U1RQV3	EGF-containing fibulin-like extracellular matrix protein 1	EFEMP1	2.26427	2.38413
	P10451-5	Osteopontin	SPP1	4.65947	2.37936
	P26447	Protein S100-A4	S100A4	5.54163	2.33728
	P08754	Guanine nucleotide-binding protein G(k) subunit alpha	GNAI3	4.45706	2.26555
	A0A140T8W8		HLA-A	2.88446	2.26171
	P05154	Plasma serine protease inhibitor	SERPINA5	2.68246	2.1539
	Q9Y240	C-type lectin domain family 11 member A	CLEC11A	6.81887	2.08689
	Q12797	Aspartyl/asparaginyl beta-hydroxylase	ASPH	4.20325	2.07871
	Q32MZ4-3	Leucine-rich repeat flightless-interacting protein 1	LRRFIP1	1.84973	2.05549
	Q6EMK4	Vasorin	VASN	4.40227	2.0438
	O95197-7	Reticulon-3	RTN3	2.42551	2.0324
	P35443	Thrombospondin-4	THBS4	5.76819	2.01545
	Q6UVK1	Chondroitin sulfate proteoglycan 4	CSPG4	4.82427	1.96254
	G3XAP6	Cartilage oligomeric matrix protein	COMP	6.71976	1.95891
	Q5SRN7	HLA class I histocompatibility antigen, A-3 alpha chain	HLA-A	2.26824	1.95193
	P0DP08			3.53303	1.8942
	Q12841-2	Follistatin-related protein 1	FSTL1	3.01366	1.85152
	Q9H4G4	Golgi-associated plant pathogenesis-related protein 1	GLIPR2	2.46144	1.8455
	A2NJV5		IGKV A18	2.54575	1.84123
	O14745	Na(+)/H(+) exchange regulatory cofactor NHE-RF1	SLC9A3R1	4.55605	1.83404
	P14209	CD99 antigen	CD99	4.27383	1.80297
	P01743	Ig heavy chain V-I region HG3		4.90435	1.79748
	Q9NQC3	Reticulon-4	RTN4	2.00474	1.77936
	P19652	Alpha-1-acid glycoprotein 2	ORM2	6.11987	1.74738
	Q9Y696	Chloride intracellular channel protein 4	CLIC4	3.05746	1.74609
	P13611	Versican core protein	VCAN	4.56099	1.71887
	P08571	Monocyte differentiation antigen CD14	CD14	7.82605	1.69898
	P16070	CD44 antigen	CD44	5.60146	1.69408
	A0A075B6I0		IGLV8-61	3.69597	1.66307
	Q7LGC8	Carbohydrate sulfotransferase 3	CHST3	2.58114	1.65122
	A0A024R6I7		SERPINA1	2.14351	1.64746
	Q07954	Prolow-density lipoprotein receptor-related protein 1	LRP1	2.00998	1.64453
	Q15582	Transforming growth factor-beta-induced protein ig-h3	TGFBI	5.95132	1.63851
	Q9NT62	Ubiquitin-like-conjugating enzyme ATG3	ATG3	2.5858	1.63414
	Q99832-3	T-complex protein 1 subunit eta	CCT7	3.07432	1.58433
	A0A1W2PRZ0		HLA-C	1.9476	1.58092
	Q14112-2	Nidogen-2	NID2	2.05321	1.57428
	P05090	Apolipoprotein D	APOD	1.86017	1.56566
	Q9BYJ0	Fibroblast growth factor-binding protein 2	FGFBP2	1.53292	1.55679
	B1AMW1	Lymphocyte function-associated antigen 3	CD58	2.46748	1.51983
	P21810	Biglycan	BGN	2.72085	1.51805
	P04004	Vitronectin	VTN	5.94115	1.51483
	P01619	Ig kappa chain V-III region B6		5.64754	1.49461
	P01034	Cystatin-C	CST3	2.02108	1.47977
	F8VVA7	Coatomer subunit zeta-1	COPZ1	3.31008	1.46469
	Q9HDC9	Adipocyte plasma membrane-associated protein	APMAP	4.03749	1.41639
	P13942-6	Collagen alpha-2(XI) chain	COL11A2	2.47703	1.41486
	Q96IY4	Carboxypeptidase B2	CPB2	2.89799	1.41331
	P09603	Macrophage colony-stimulating factor 1	CSF1	3.08552	1.33492
	Q5VY30	Retinol-binding protein 4	RBP4	3.16931	1.33395
	C9JA05	Immunoglobulin J chain	JCHAIN	2.92198	1.32975
	P60953	Cell division control protein 42 homolog	CDC42	3.17647	1.31637
	P10451-3	Osteopontin	SPP1	4.18468	1.23367
	P01857	Ig gamma-1 chain C region	IGHG1	7.90481	1.17394
	Down-regulated
	P02671	Fibrinogen alpha chain	FGA	5.42601	-1.13218
	P30101	Protein disulfide-isomerase A3	PDIA3	4.39615	-1.15258
	Q08380	Galectin-3-binding protein	LGALS3BP	3.80762	-1.23457
	F8WCF6	Actin-related protein 2/3 complex subunit 4	ARPC4-TTLL3	4.51455	-1.24115
	O15511	Actin-related protein 2/3 complex subunit 5	ARPC5	3.01546	-1.24403
	P23528	Cofilin-1	CFL1	5.12824	-1.25624
	P0DJI8	Serum amyloid A-1 protein	SAA1	2.65143	-1.29318
	Q8IUK5	Plexin domain-containing protein 1	PLXDC1	6.23614	-1.3017
	Q32Q12	Nucleoside diphosphate kinase	NME1-NME2	2.92626	-1.33184
	E9PEK4	Macrophage colony-stimulating factor 1 receptor	CSF1R	3.63434	-1.33508
	A0A087WTK0	Protein-tyrosine-phosphatase	PTPRJ	4.48212	-1.34826
	P13591	Neural cell adhesion molecule 1	NCAM1	6.36952	-1.3615
	Q07960	Rho GTPase-activating protein 1	ARHGAP1	2.20677	-1.37413
	O15144	Actin-related protein 2/3 complex subunit 2	ARPC2	3.10892	-1.37623
	A0A3B3ISJ1	Vitamin K-dependent protein S	PROS1	7.94978	-1.42352
	Q14515	SPARC-like protein 1	SPARCL1	5.4474	-1.42921
	Q13561	Dynactin subunit 2	DCTN2	2.10421	-1.4575
	Q86TY3-2	Uncharacterized protein C14orf37	C14orf37	4.68612	-1.47635
	P06753-2		TPM3	4.08523	-1.4799
	P61026	Ras-related protein Rab-10	RAB10	2.33196	-1.48639
	Q14344	Guanine nucleotide-binding protein subunit alpha-13	GNA13	2.37128	-1.52229
	P68133	Actin, alpha skeletal muscle	ACTA1	4.79734	-1.54183
	Q9H0U4	Ras-related protein Rab-1B	RAB1B	4.86059	-1.54514
	O15400-2	Syntaxin-7	STX7	1.9769	-1.55704
	P28070	Proteasome subunit beta type-4	PSMB4	3.34995	-1.55757
	Q15907	Ras-related protein Rab-11B	RAB11B	3.5735	-1.57402
	P78417	Glutathione S-transferase omega-1	GSTO1	3.64753	-1.58368
	P07737	Profilin-1	PFN1	5.61855	-1.6326
	Q9BWP8-8	Collectin-11	COLEC11	3.43829	-1.6358
	O14672	Disintegrin and metalloproteinase domain-containing protein 10	ADAM10	3.14962	-1.67009
	P37802	Transgelin-2	TAGLN2	4.94389	-1.67144
	A0A087WYL5	Seizure 6-like protein 2	SEZ6L2	3.21355	-1.6726
	P00734	Prothrombin	F2	5.33673	-1.67408
	A0A087X0T8	Cell adhesion molecule 1	CADM1	5.19822	-1.67925
	P25786	Proteasome subunit alpha type-1	PSMA1	2.22521	-1.69438
	Q01518	Adenylyl cyclase-associated protein 1	CAP1	5.16404	-1.71773
	Q06033-2	Inter-alpha-trypsin inhibitor heavy chain H3	ITIH3	7.82765	-1.73782
	K4DIA7	Tetraspanin	CD151	2.36114	-1.73853
	A0A140TA41	Tenascin-X	TNXB	3.78625	-1.74676
	P14151	L-selectin	SELL	8.50694	-1.7498
	P61163	Alpha-centractin	ACTR1A	3.46026	-1.78057
	O75563	Src kinase-associated phosphoprotein 2	SKAP2	4.19129	-1.80384
	P10645	Chromogranin-A	CHGA	7.42549	-1.82075
	Q04917	14-3-3 protein eta	YWHAH	5.91305	-1.83197
	O15143	Actin-related protein 2/3 complex subunit 1B	ARPC1B	3.93687	-1.83922
	E9PP21	Cysteine and glycine-rich protein 1	CSRP1	4.58321	-1.86029
	P00915	Carbonic anhydrase 1	CA1	3.0476	-1.88656
	P61981	14-3-3 protein gamma	YWHAG	6.34857	-1.91629
	P61160	Actin-related protein 2	ACTR2	5.19417	-1.93375
	P50552	Vasodilator-stimulated phosphoprotein	VASP	4.92923	-1.97175
	A0A075B7D0		IGHV1OR15-1	1.3688	-1.98498
	Q14019	Coactosin-like protein	COTL1	3.34274	-1.99803
	O00161	Synaptosomal-associated protein 23	SNAP23	3.4428	-2.08255
	A0A494C1B4	Receptor-type tyrosine-protein phosphatase zeta	PTPRZ1	10.7089	-2.12925
	P07237	Protein disulfide-isomerase	P4HB	5.93099	-2.17943
	A6NNI4	Tetraspanin	CD9	5.14484	-2.2307
	P62937	Peptidyl-prolyl cis-trans isomerase A	PPIA	5.7643	-2.24195
	P30041	Peroxiredoxin-6	PRDX6	5.79507	-2.25669
	Q9ULI3	Protein HEG homolog 1	HEG1	4.7927	-2.25863
	Q15942	Zyxin	ZYX	5.35198	-2.32709
	P04040	Catalase	CAT	3.44062	-2.37073
	Q96DA0	Zymogen granule protein 16 homolog B	ZG16B	2.78784	-2.37179
	O00592-2	Podocalyxin	PODXL	4.45809	-2.38345
	A0A0C4DGZ8	Platelet glycoprotein Ib alpha chain	GP1BA	8.19537	-2.44005
	P61224	Ras-related protein Rap-1b	RAP1B	5.99934	-2.4452
	P04179	Superoxide dismutase [Mn], mitochondrial	SOD2	2.35643	-2.44644
	P05060	Secretogranin-1	CHGB	4.75056	-2.45883
	Q9UQE7	Structural maintenance of chromosomes protein 3	SMC3	2.86439	-2.45941
	P23470-2	Receptor-type tyrosine-protein phosphatase gamma	PTPRG	4.14985	-2.5299
	P16284	Platelet endothelial cell adhesion molecule	PECAM1	4.26936	-2.58542
	P05556	Integrin beta-1	ITGB1	7.65457	-2.59751
	P62258	14-3-3 protein epsilon	YWHAE	6.86802	-2.63769
	P63104	14-3-3 protein zeta/delta	YWHAZ	7.16161	-2.67137
	O60268-3	Uncharacterized protein KIAA0513	KIAA0513	3.68509	-2.70791
	P48740-2	Mannan-binding lectin serine protease 1	MASP1	5.15781	-2.72032
	O14818	Proteasome subunit alpha type-7	PSMA7	3.21449	-2.77504
	P07384	Calpain-1 catalytic subunit	CAPN1	4.34604	-2.7892
	Q15691	Microtubule-associated protein RP/EB family member 1	MAPRE1	4.72285	-2.80723
	J3QRT5	Intercellular adhesion molecule 2	ICAM2	6.88744	-2.86635
	Q15833	Syntaxin-binding protein 2	STXBP2	3.89576	-2.92052
	O15145	Actin-related protein 2/3 complex subunit 3	ARPC3	6.56981	-2.9214
	A0A0A0MRG2	Amyloid beta A4 protein	APP	4.09006	-2.93193
	Q00013	55 kDa erythrocyte membrane protein	MPP1	5.54217	-2.99076
	P10644-2	cAMP-dependent protein kinase type I-alpha regulatory subunit	PRKAR1A	6.43573	-2.99702
	P11169	Solute carrier family 2, facilitated glucose transporter member 3	SLC2A3	4.19782	-3.10933
	E7EPV7	Alpha-synuclein	SNCA	3.83953	-3.16544
	P00742	Coagulation factor X	F10	8.8708	-3.20286
	Q9NZN3	EH domain-containing protein 3	EHD3	5.34881	-3.2345
	H7BYX6	Neural cell adhesion molecule 1	NCAM1	5.92564	-3.30411
	O75083	WD repeat-containing protein 1	WDR1	8.14878	-3.37351
	P50148	Guanine nucleotide-binding protein G(q) subunit alpha	GNAQ	6.76451	-3.38367
	P22891	Vitamin K-dependent protein Z	PROZ	10.2619	-3.42243
	P02549	Spectrin alpha chain, erythrocytic 1	SPTA1	2.36272	-3.50857
	P12931	Proto-oncogene tyrosine-protein kinase Src	SRC	6.12843	-3.54501
	O94985-2	Calsyntenin-1	CLSTN1	5.78909	-3.55396
	P32119	Peroxiredoxin-2	PRDX2	4.16263	-3.59923
	Q9UNF0-2	Protein kinase C and casein kinase substrate in neurons protein 2	PACSIN2	5.54714	-3.72923
	P14543	Nidogen-1	NID1	11.0711	-3.87117
	P27105	Erythrocyte band 7 integral membrane protein	STOM	6.15854	-3.87637
	Q9UBW5	Bridging integrator 2	BIN2	6.20239	-3.89667
	A0A5F9ZHM4	L-lactate dehydrogenase B chain	LDHB	11.4376	-3.94611
	P00491	Purine nucleoside phosphorylase	PNP	7.52381	-3.96059
	P00488	Coagulation factor XIII A chain	F13A1	8.57198	-3.9972
	Q86UX7-2	Fermitin family homolog 3	FERMT3	7.33782	-4.01818
	P02042	Hemoglobin subunit delta	HBD	4.59652	-4.06806
	G3V2W1	Protein Z-dependent protease inhibitor	SERPINA10	9.35946	-4.17516
	F5GZ08	Amyloid-like protein 1	APLP1	6.565	-4.20556
	P11166	Solute carrier family 2, facilitated glucose transporter member 1	SLC2A1	4.79729	-4.2815
	Q9Y624	Junctional adhesion molecule A	F11R	7.90106	-4.44459
	P08567	Pleckstrin	PLEK	9.10514	-4.46656
	Q14766	Latent-transforming growth factor beta-binding protein 1	LTBP1	6.72615	-4.4861
	A0A0A0MRJ7	Coagulation factor V	F5	9.98325	-4.55727
	P00740-2	Coagulation factor IX	F9	9.29323	-4.60424
	P67936	Tropomyosin alpha-4 chain	TPM4	8.55111	-4.67002
	P12814-3	Alpha-actinin-1	ACTN1	7.82648	-4.73129
	E7END6	Vitamin K-dependent protein C	PROC	7.4793	-4.8329
	P69905	Hemoglobin subunit alpha	HBA1	3.7402	-4.92355
	P68871	Hemoglobin subunit beta	HBB	3.74933	-5.00644
	Q9Y490	Talin-1	TLN1	9.67072	-5.15086
	E7EU05	Platelet glycoprotein 4	CD36	7.63016	-5.33544
	P16157	Ankyrin-1	ANK1	4.33647	-5.67567
	P21333-2	Filamin-A	FLNA	9.73223	-5.72941
	P18206-2	Vinculin	VCL	7.30732	-6.0323
	O43852	Calumenin	CALU	8.98387	-6.03304
	P09486		SPARC	8.24791	-6.49453
	a EV-prot expression profile was evaluated in SF and PL samples from new- onset OJIA patients, and comparative analysis of expression differences between the two groups was carried out by paired Student’s t-test . Significantly differentially expressed EV-prots are shown. EV-prots are listed by decreasing FC value. When protein designation is not available in the Uniprot database, proteins are id…
	bOfficial protein ID.
	cName of protein-coding genes.
	dP value adjusted for FDR (False discovery rate). Values expressed as -log10. Adjusted p values lower than 0.01 are considered significant.
	eFold change values expressed as log2. FC values greater than 1 are reported.
