# Supplementary material for: Proteomic profiling of extracellular vesicles in synovial fluid and plasma from Oligoarticular Juvenile Idiopathic Arthritis patients reveals novel immunopathogenic biomarkers
Source: Front Immunol. 2023 Apr 27;14:1134747. doi: 10.3389/fimmu.2023.1134747 (PMC10186353; doi:10.3389/fimmu.2023.1134747)
Supplement: Supplementary file 3 [file Table_2.xlsx]

## Sheet: Suppl.Tab.2
	Supplementary Table 2. Relative expression of up and down regulated EV-prots in the comparison of SF_OJIA vs PL_CTRa
	Protein IDb	Protein names	Gene namesc	Adjusted p valued	FCe
	Up-regulated
	P07355	Annexin A2	ANXA2	28.9141	7.75303
	Q92954-2	Proteoglycan 4	PRG4	31.3272	7.64239
	P62805	Histone H4	HIST1H4A	16.8356	7.2174
	P07910	Heterogeneous nuclear ribonucleoproteins C1/C2	HNRNPC	30.5488	6.94099
	B8ZZQ6	Prothymosin alpha	PTMA	23.6007	6.81178
	P04083	Annexin A1	ANXA1	27.4111	6.4656
	P05388	60S acidic ribosomal protein P0	RPLP0	25.258	6.26834
	Q71DI3	Histone H3.2	HIST2H3A	14.1847	6.22356
	P29692	Elongation factor 1-delta	EEF1D	23.2626	5.94905
	P29966	Myristoylated alanine-rich C-kinase substrate	MARCKS	19.5702	5.62434
	P05387	60S acidic ribosomal protein P2	RPLP2	22.12	5.51214
	Q5T7C4	High mobility group protein B1	HMGB1	17.0477	5.27304
	P68104	Elongation factor 1-alpha 1	EEF1A1	16.9017	5.13719
	P80723	Brain acid soluble protein 1	BASP1	14.2492	5.07132
	P05362	Intercellular adhesion molecule 1	ICAM1	19.9437	4.29272
	Q5SRN7	HLA class I histocompatibility antigen, A-3 alpha chain	HLA-A	7.37819	4.17986
	Q02818	Nucleobindin-1	NUCB1	10.9416	4.1673
	A0A494C0X7	Integrin beta	ITGB2	18.2229	4.08578
	P60953	Cell division control protein 42 homolog	CDC42	12.6712	4.04025
	P05023	Sodium/potassium-transporting ATPase subunit alpha-1	ATP1A1	16.0355	3.99192
	A0A087X1T7	Aggrecan core protein	ACAN	9.01952	3.89636
	P98160	Basement membrane-specific heparan sulfate proteoglycan core protein	HSPG2	15.3208	3.78647
	P02751-1	Fibronectin	FN1	24.6436	3.76902
	Q8IUX7	Adipocyte enhancer-binding protein 1	AEBP1	16.9641	3.7517
	Q9NQC3	Reticulon-4	RTN4	7.95345	3.71303
	P50990	T-complex protein 1 subunit theta	CCT8	12.1353	3.66783
	P26641	Elongation factor 1-gamma	EEF1G	9.02082	3.653
	P05386	60S acidic ribosomal protein P1	RPLP1	7.02157	3.6112
	Q5JP53	Tubulin beta chain	TUBB	13.5679	3.56353
	P26447	Protein S100-A4	S100A4	18.5653	3.56021
	A0A0C4DFP6	Cartilage acidic protein 1	CRTAC1	13.2875	3.54906
	A0A140T8W8		HLA-A	9.77985	3.50358
	P84095	Rho-related GTP-binding protein RhoG	RHOG	19.9022	3.46333
	F8W1R7	Myosin light polypeptide 6	MYL6	12.9924	3.40075
	A0A0G2JIW1	Heat shock 70 kDa protein 1B	HSPA1B	13.7822	3.39388
	P01889	HLA class I histocompatibility antigen, B-7 alpha chain	HLA-B	6.66575	3.32789
	O95197-7	Reticulon-3	RTN3	7.71158	3.26451
	P13796	Plastin-2	LCP1	28.7799	3.22671
	P05997	Collagen alpha-2(V) chain	COL5A2	13.0101	3.18432
	P09211	Glutathione S-transferase P	GSTP1	12.0005	3.18284
	Q14520-2	Hyaluronan-binding protein 2	HABP2	16.1656	3.0969
	F8VVA7	Coatomer subunit zeta-1	COPZ1	15.0766	3.03712
	P63000-2	Ras-related C3 botulinum toxin substrate 1	RAC1	10.2675	2.97923
	Q9UN86-2	Ras GTPase-activating protein-binding protein 2	G3BP2	10.2425	2.93299
	Q06830	Peroxiredoxin-1	PRDX1	13.9884	2.89001
	A0A4V7I447	Apolipoprotein B receptor	APOBR	22.6596	2.87039
	P68366-2	Tubulin alpha-4A chain	TUBA4A	9.78181	2.86741
	P50395	Rab GDP dissociation inhibitor beta	GDI2	11.5627	2.84386
	P14317	Hematopoietic lineage cell-specific protein	HCLS1	16.1395	2.75677
	J3KNB4	Cathelicidin antimicrobial peptide	CAMP	9.58034	2.75094
	E7EQR4	Ezrin	EZR	14.9243	2.74906
	Q99832-3	T-complex protein 1 subunit eta	CCT7	15.3073	2.74282
	P18669	Phosphoglycerate mutase 1	PGAM1	10.726	2.73493
	P52565	Rho GDP-dissociation inhibitor 1	ARHGDIA	11.8865	2.69349
	D9J307		HLA-B	13.3132	2.67984
	P68363	Tubulin alpha-1B chain	TUBA1B	8.70144	2.54771
	P08575-4	Receptor-type tyrosine-protein phosphatase C	PTPRC	11.119	2.54676
	D3YTG3	Target of Nesh-SH3	ABI3BP	13.2225	2.54207
	P35579	Myosin-9	MYH9	2.61529	2.52871
	P0CG48	Polyubiquitin-C	UBC	10.2403	2.48502
	P08253	72 kDa type IV collagenase	MMP2	7.56814	2.4544
	P10599	Thioredoxin	TXN	10.6005	2.44256
	P06703	Protein S100-A6	S100A6	7.02207	2.43002
	P08754	Guanine nucleotide-binding protein G(k) subunit alpha	GNAI3	9.85281	2.39286
	P51148	Ras-related protein Rab-5C	RAB5C	13.1658	2.37464
	Q53Z42		HLA-A	5.82492	2.35209
	P55058	Phospholipid transfer protein	PLTP	13.4115	2.34432
	P30273	High affinity immunoglobulin epsilon receptor subunit gamma	FCER1G	8.05746	2.29831
	Q9NR99	Matrix-remodeling-associated protein 5	MXRA5	6.55828	2.29531
	F5H4Z8	Thrombospondin-3	THBS3	5.12028	2.27979
	A0A3B3IRN5	Fibromodulin	FMOD	11.8202	2.27809
	H0YCA0		CUL5	3.56056	2.23012
	P68371	Tubulin beta-4B chain	TUBB4B	4.89961	2.22899
	P10451-5	Osteopontin	SPP1	3.9298	2.21376
	Q9Y696	Chloride intracellular channel protein 4	CLIC4	7.86066	2.17602
	P78371	T-complex protein 1 subunit beta	CCT2	9.04785	2.17526
	P47756-2	F-actin-capping protein subunit beta	CAPZB	7.88191	2.15575
	P60174-1	Triosephosphate isomerase	TPI1	8.1963	2.14373
	P52907	F-actin-capping protein subunit alpha-1	CAPZA1	10.8505	2.12676
	B1AH77	Ras-related C3 botulinum toxin substrate 2	RAC2	6.65444	2.02154
	P07948-2	Tyrosine-protein kinase Lyn	LYN	6.49418	2.0016
	P13489	Ribonuclease inhibitor	RNH1	3.51783	1.95959
	P11233	Ras-related protein Ral-A	RALA	6.74208	1.9506
	E9PJK1	Tetraspanin	CD81	12.157	1.95013
	Q9H4G4	Golgi-associated plant pathogenesis-related protein 1	GLIPR2	3.40459	1.93154
	P27797	Calreticulin	CALR	18.1429	1.92881
	P0DP08			5.17249	1.92528
	Q04941	Proteolipid protein 2	PLP2	4.83271	1.91871
	P06733	Alpha-enolase	ENO1	12.4678	1.87749
	P30740	Leukocyte elastase inhibitor	SERPINB1	6.92921	1.85298
	A0A1W2PRZ0		HLA-C	3.76829	1.81147
	P51149	Ras-related protein Rab-7a	RAB7A	6.19468	1.8079
	P00558	Phosphoglycerate kinase 1	PGK1	7.92791	1.80427
	H7BXD5	Grancalcin	GCA	4.7306	1.76531
	D6RGG3	Collagen alpha-1(XII) chain	COL12A1	3.85582	1.71397
	Q14847	LIM and SH3 domain protein 1	LASP1	5.40459	1.69932
	J3QRS3	Myosin regulatory light chain 12A	MYL12A	2.77446	1.66418
	G3XAP6	Cartilage oligomeric matrix protein	COMP	9.5287	1.66371
	P21810	Biglycan	BGN	3.42056	1.66276
	P00338	L-lactate dehydrogenase A chain	LDHA	5.9924	1.64048
	K7N7A8	Aquaporin-1	AQP1	3.22343	1.63485
	Q32MZ4-3	Leucine-rich repeat flightless-interacting protein 1	LRRFIP1	2.38533	1.63391
	P84077	ADP-ribosylation factor 1	ARF1	9.5265	1.56456
	Q9HCU0	Endosialin	CD248	3.69386	1.55024
	P61769	Beta-2-microglobulin	B2M	7.63736	1.54234
	P16070	CD44 antigen	CD44	13.8636	1.54109
	O14745	Na(+)/H(+) exchange regulatory cofactor NHE-RF1	SLC9A3R1	7.30965	1.53801
	P14209	CD99 antigen	CD99	4.65193	1.4877
	A0A286YFJ8	Ig gamma-4 chain C region	IGHG4	1.84762	1.47244
	P19320	Vascular cell adhesion protein 1	VCAM1	9.64265	1.46313
	P10451-3	Osteopontin	SPP1	3.94328	1.45673
	P19652	Alpha-1-acid glycoprotein 2	ORM2	7.60991	1.4554
	P01857	Ig gamma-1 chain C region	IGHG1	15.4585	1.43734
	P04406	Glyceraldehyde-3-phosphate dehydrogenase	GAPDH	9.36112	1.41898
	O43707	Alpha-actinin-4	ACTN4	2.90387	1.40609
	P20742	Pregnancy zone protein	PZP	1.99989	1.40477
	P14618-2	Pyruvate kinase PKM	PKM	8.98443	1.39839
	P37837	Transaldolase	TALDO1	4.23692	1.38757
	F8W785	Golgi integral membrane protein 4	GOLIM4	4.91094	1.35521
	P02763	Alpha-1-acid glycoprotein 1	ORM1	10.9346	1.35386
	A0A087X0S5	Collagen alpha-1(VI) chain	COL6A1	2.86139	1.33713
	P12111	Collagen alpha-3(VI) chain	COL6A3	5.98518	1.31305
	A0A075B6H9		IGLV4-69	3.44421	1.31083
	P01619	Ig kappa chain V-III region B6		3.47115	1.30254
	P06702	Protein S100-A9	S100A9	5.82983	1.2366
	P35443	Thrombospondin-4	THBS4	5.79228	1.2343
	Q9Y240	C-type lectin domain family 11 member A	CLEC11A	6.10692	1.21468
	P04792	Heat shock protein beta-1	HSPB1	2.77839	1.20542
	P62873-2	Guanine nucleotide-binding protein G(I)/G(S)/G(T) subunit beta-1	GNB1	9.53538	1.17972
	P04899-4	Guanine nucleotide-binding protein G(i) subunit alpha-2	GNAI2	7.55672	1.1593
	Down-regulated
	Q06033-2	Inter-alpha-trypsin inhibitor heavy chain H3	ITIH3	7.2425	-1.05508
	Q13790	Apolipoprotein F	APOF	4.81106	-1.08246
	O94769	Extracellular matrix protein 2	ECM2	5.17915	-1.11569
	P07357	Complement component C8 alpha chain	C8A	6.41011	-1.13231
	Q5JRA6-2	Melanoma inhibitory activity protein 3	MIA3	3.51288	-1.13751
	P01019	Angiotensinogen	AGT	8.4911	-1.14426
	F6SYF8	Dickkopf-related protein 3	DKK3	3.27372	-1.15503
	O60462-4	Neuropilin-2	NRP2	10.3239	-1.1614
	P00739	Haptoglobin-related protein	HPR	4.92621	-1.16996
	P02679-2	Fibrinogen gamma chain	FGG	5.43994	-1.19266
	Q96PD5	N-acetylmuramoyl-L-alanine amidase	PGLYRP2	4.28001	-1.20232
	P11226	Mannose-binding protein C	MBL2	2.90827	-1.20341
	P05546	Heparin cofactor 2	SERPIND1	10.8701	-1.20659
	P07942	Laminin subunit beta-1	LAMB1	2.54382	-1.21919
	P02671	Fibrinogen alpha chain	FGA	9.24423	-1.26962
	P05556	Integrin beta-1	ITGB1	9.43243	-1.29087
	P0C0L4	Complement C4-A	C4A	6.38047	-1.29504
	H0YAC1	Plasma kallikrein	KLKB1	8.48236	-1.29874
	F8W1C3	Matrix metalloproteinase-19	MMP19	4.46966	-1.31004
	P12931	Proto-oncogene tyrosine-protein kinase Src	SRC	3.73407	-1.3276
	P04432	Ig kappa chain V-I region Daudi		1.81941	-1.36669
	Q9NPG4	Protocadherin-12	PCDH12	2.50296	-1.41986
	P11597	Cholesteryl ester transfer protein	CETP	7.87498	-1.42474
	P61981	14-3-3 protein gamma	YWHAG	9.05556	-1.43811
	P15169	Carboxypeptidase N catalytic chain	CPN1	4.81154	-1.45929
	O75083	WD repeat-containing protein 1	WDR1	4.89232	-1.46164
	Q13316-2	Dentin matrix acidic phosphoprotein 1	DMP1	3.43234	-1.48049
	P22792	Carboxypeptidase N subunit 2	CPN2	11.7412	-1.49232
	P55290	Cadherin-13	CDH13	3.41511	-1.4954
	P35858	Insulin-like growth factor-binding protein complex acid labile subunit	IGFALS	5.81625	-1.50306
	A0A5H1ZRS2	Ig kappa chain V-II region FR	IGKV2D-28	2.83214	-1.52007
	Q6P4E1-5	Protein CASC4	CASC4	6.29022	-1.52667
	B1AHL2	Fibulin-1	FBLN1	6.98248	-1.53109
	Q08380	Galectin-3-binding protein	LGALS3BP	7.57809	-1.53466
	P61163	Alpha-centractin	ACTR1A	3.23346	-1.54204
	P63104	14-3-3 protein zeta/delta	YWHAZ	8.53124	-1.55169
	P30041	Peroxiredoxin-6	PRDX6	10.0672	-1.5518
	P09619	Platelet-derived growth factor receptor beta	PDGFRB	4.08753	-1.58195
	Q5JTA5	Hematopoietic progenitor cell antigen CD34	CD34	4.92523	-1.58893
	O60279	Sushi domain-containing protein 5	SUSD5	5.56973	-1.59113
	P16150	Leukosialin	SPN	3.75778	-1.59498
	Q15166	Serum paraoxonase/lactonase 3	PON3	7.03997	-1.6007
	Q96KN2	Beta-Ala-His dipeptidase	CNDP1	2.51953	-1.60498
	P13591	Neural cell adhesion molecule 1	NCAM1	11.2287	-1.63393
	Q9UHG3-2	Prenylcysteine oxidase 1	PCYOX1	7.98145	-1.64561
	B1AKG0	Complement factor H-related protein 1	CFHR1	3.54365	-1.64785
	P04278	Sex hormone-binding globulin	SHBG	7.33393	-1.65689
	B7ZLJ8	Seizure 6-like protein	SEZ6L	7.62092	-1.664
	P39060-2	Collagen alpha-1(XVIII) chain	COL18A1	5.95427	-1.68076
	O14594	Neurocan core protein	NCAN	5.97096	-1.70147
	O15240	Neurosecretory protein VGF	VGF	5.66109	-1.73196
	P29622	Kallistatin	SERPINA4	8.35917	-1.73389
	Q9Y624	Junctional adhesion molecule A	F11R	6.62847	-1.73512
	P00748	Coagulation factor XII	F12	6.21288	-1.76361
	Q8IZF2-3	Probable G-protein coupled receptor 116	GPR116	11.4046	-1.7641
	P04179	Superoxide dismutase [Mn], mitochondrial	SOD2	2.67302	-1.78413
	Q96PX8	SLIT and NTRK-like protein 1	SLITRK1	4.67661	-1.80618
	O43866	CD5 antigen-like	CD5L	3.62936	-1.81742
	Q14515	SPARC-like protein 1	SPARCL1	11.4407	-1.88497
	Q15691	Microtubule-associated protein RP/EB family member 1	MAPRE1	4.80245	-1.94394
	A0A2R8Y4Z1			7.70008	-1.95851
	A0A3B3ISJ1	Vitamin K-dependent protein S	PROS1	16.0681	-1.95959
	A0A0C4DH68		IGKV2-24	3.24073	-1.97361
	P43251-4	Biotinidase	BTD	10.9502	-1.99469
	A0A087WWC0	Mucosal addressin cell adhesion molecule 1	MADCAM1	5.36583	-2.02579
	P00734	Prothrombin	F2	13.1948	-2.02946
	Q99983	Osteomodulin	OMD	13.223	-2.04907
	Q8WUT4	Leucine-rich repeat neuronal protein 4	LRRN4	6.23993	-2.0574
	P08493-2	Matrix Gla protein	MGP	5.04695	-2.07987
	P62258	14-3-3 protein epsilon	YWHAE	13.9403	-2.11381
	P05160	Coagulation factor XIII B chain	F13B	7.35272	-2.15282
	P06276	Cholinesterase	BCHE	8.42056	-2.15731
	P0DOY2	Ig lambda-6 chain C region	IGLC6	1.10018	-2.16485
	O00391	Sulfhydryl oxidase 1	QSOX1	9.7676	-2.1719
	P07237	Protein disulfide-isomerase	P4HB	13.2779	-2.20048
	P14151	L-selectin	SELL	15.0891	-2.27894
	Q8IUK5	Plexin domain-containing protein 1	PLXDC1	22.8805	-2.29821
	Q86TY3-2	Uncharacterized protein C14orf37	C14orf37	7.96978	-2.314
	Q13103	Secreted phosphoprotein 24	SPP2	17.3398	-2.35725
	A0A075B7D8		IGHV3OR15-7	3.80105	-2.38788
	J3QRT5	Intercellular adhesion molecule 2	ICAM2	7.73961	-2.40305
	B3KWK7	Insulin-like growth factor-binding protein 3	IGFBP3	5.00507	-2.46825
	Q9UQE7	Structural maintenance of chromosomes protein 3	SMC3	3.37349	-2.48636
	P10645	Chromogranin-A	CHGA	13.5486	-2.50133
	Q9UNF0-2	Protein kinase C and casein kinase substrate in neurons protein 2	PACSIN2	6.70457	-2.53979
	Q92859-3	Neogenin	NEO1	10.0165	-2.59773
	E9PEK4	Macrophage colony-stimulating factor 1 receptor	CSF1R	12.7426	-2.62268
	Q9Y6Z7	Collectin-10	COLEC10	6.58245	-2.65189
	P00488	Coagulation factor XIII A chain	F13A1	10.4297	-2.67591
	A0A0C4DGZ8	Platelet glycoprotein Ib alpha chain	GP1BA	16.2463	-2.77037
	Q86UX7-2	Fermitin family homolog 3	FERMT3	11.58	-2.80658
	A0A0A0MRG2	Amyloid beta A4 protein	APP	8.85632	-2.82567
	P23142	Fibulin-1	FBLN1	11.7605	-2.85309
	A0A087WYL5	Seizure 6-like protein 2	SEZ6L2	12.0177	-2.91783
	A0A087X0T8	Cell adhesion molecule 1	CADM1	13.0067	-2.91927
	P00491	Purine nucleoside phosphorylase	PNP	10.5824	-2.92597
	P12814-3	Alpha-actinin-1	ACTN1	6.64487	-2.94993
	P08567	Pleckstrin	PLEK	8.74908	-2.95989
	Q9BWP8-8	Collectin-11	COLEC11	14.6037	-2.98373
	A0A140TA41	Tenascin-X	TNXB	14.6573	-3.0082
	A0A5F9ZHM4	L-lactate dehydrogenase B chain	LDHB	13.7889	-3.1504
	P32119	Peroxiredoxin-2	PRDX2	10.8997	-3.16542
	P02549	Spectrin alpha chain, erythrocytic 1	SPTA1	6.38965	-3.19116
	P00915	Carbonic anhydrase 1	CA1	12.2211	-3.2323
	A0A494C1B4	Receptor-type tyrosine-protein phosphatase zeta	PTPRZ1	17.609	-3.24736
	P67936	Tropomyosin alpha-4 chain	TPM4	10.9857	-3.25434
	O00592-2	Podocalyxin	PODXL	11.7986	-3.30736
	Q9Y490	Talin-1	TLN1	15.1172	-3.32577
	P21333-2	Filamin-A	FLNA	8.97546	-3.38198
	P00742	Coagulation factor X	F10	19.9818	-3.38646
	Q9ULI3	Protein HEG homolog 1	HEG1	15.3088	-3.38852
	P23470-2	Receptor-type tyrosine-protein phosphatase gamma	PTPRG	15.4721	-3.42995
	P16157	Ankyrin-1	ANK1	6.50468	-3.47232
	P05060	Secretogranin-1	CHGB	14.4563	-3.47258
	Q6UXB8	Peptidase inhibitor 16	PI16	11.584	-3.50534
	E7EU05	Platelet glycoprotein 4	CD36	10.9607	-3.55388
	P27105	Erythrocyte band 7 integral membrane protein	STOM	11.2109	-3.55793
	P48740-2	Mannan-binding lectin serine protease 1	MASP1	17.9659	-3.60205
	P11166	Solute carrier family 2, facilitated glucose transporter member 1	SLC2A1	8.69535	-3.61486
	P22891	Vitamin K-dependent protein Z	PROZ	19.1427	-3.71333
	H7BYX6	Neural cell adhesion molecule 1	NCAM1	12.647	-3.74997
	P18206-2	Vinculin	VCL	12.2737	-3.89865
	E7EPV7	Alpha-synuclein	SNCA	11.9141	-3.93814
	O94985-2	Calsyntenin-1	CLSTN1	16.4804	-4.20328
	H0Y4H1	Receptor-type tyrosine-protein phosphatase F	PTPRF	7.46282	-4.26195
	G3V2W1	Protein Z-dependent protease inhibitor	SERPINA10	17.3721	-4.37605
	P14543	Nidogen-1	NID1	25.8842	-4.57651
	F5GZ08	Amyloid-like protein 1	APLP1	19.6085	-4.6419
	A0A0A0MRJ7	Coagulation factor V	F5	22.3624	-4.86601
	P69905	Hemoglobin subunit alpha	HBA1	9.89776	-4.91285
	P00740-2	Coagulation factor IX	F9	23.229	-4.99063
	C9JAF7	Synaptosomal-associated protein	SNAP29	11.2415	-5.00389
	Q14766	Latent-transforming growth factor beta-binding protein 1	LTBP1	16.7867	-5.00874
	P02042	Hemoglobin subunit delta	HBD	16.9884	-5.18801
	P68871	Hemoglobin subunit beta	HBB	10.6148	-5.30387
	E7END6	Vitamin K-dependent protein C	PROC	24.0042	-6.22065
	O43852	Calumenin	CALU	22.1791	-6.39004
	P09486		SPARC	21.7005	-7.42425
	aEV-prot expression profile was evaluated in SF_OJIA and PL_CTR samples , and comparative analysis of expression differences between the two sample groups was carried outby two-sample Student’s t-test. Significantly differentially expressed EV-prots are shown. EV-prots are listed by decreasing FC value. EV-prots shared by SF_OJIA and PL_OJIA respect to PL_CTR samples are underlined. When protein …
	bOfficial protein ID.
	c Name of protein-coding genes.
	dP value adjusted for FDR (False discovery rate). Values expressed as -log10. Adjusted p values lower than 0.01 are considered significant.
	eFold change values expressed as log2. FC values greater than 1 are reported.
