# Supplementary material for: Proteomic profiling of extracellular vesicles in synovial fluid and plasma from Oligoarticular Juvenile Idiopathic Arthritis patients reveals novel immunopathogenic biomarkers
Source: Front Immunol. 2023 Apr 27;14:1134747. doi: 10.3389/fimmu.2023.1134747 (PMC10186353; doi:10.3389/fimmu.2023.1134747)
Supplement: Supplementary file 4 [file Table_3.xlsx]

## Sheet: Suppl.Tab.3
	Supplementary Table 3. Significantly enriched GO biological processes associated to EV-prots specifically up- and down-regulated in the comparison between SF_OJIA and PL_OJIAa
	Gene set IDb	Pathway or process descriptionc	n Genesd	Pathway Genese	Enrichment FDRf	Fold Enrichmentg
	Up-regulated
	GO:0030198	Extracellular matrix organization	10	450	3.56345e-08	18.0921
	GO:0043062	Extracellular structure organization	10	451	3.56345e-08	18.0519
	GO:0045229	External encapsulating structure organization	10	454	3.56345e-08	17.9327
	GO:1903053	Regulation of extracellular matrix organization	4	49	0.000117145	66.4606
	GO:0008347	Glial cell migration	4	66	0.000273529	49.342
	GO:0016477	Cell migration	11	1590	0.000273529	5.63243
	GO:0010715	Regulation of extracellular matrix disassembly	3	19	0.000286117	128.549
	GO:0030206	Chondroitin sulfate biosynthetic process	3	25	0.000485889	97.6971
	GO:0048870	Cell motility	11	1776	0.000485889	5.04255
	GO:0051674	Localization of cell	11	1776	0.000485889	5.04255
	GO:0006029	Proteoglycan metabolic process	4	92	0.000496631	35.3975
	GO:0010716	Negative regulation of extracellular matrix disassembly	2	3	0.000496631	542.762
	GO:0050650	Chondroitin sulfate proteoglycan biosynthetic process	3	30	0.000639692	81.4143
	GO:0010710	Regulation of collagen catabolic process	2	4	0.000785679	407.071
	GO:0007160	Cell-matrix adhesion	5	248	0.000924725	16.4142
	GO:0040011	Locomotion	11	1982	0.000924725	4.51845
	GO:0007155	Cell adhesion	10	1639	0.00103157	4.96731
	GO:0022610	Biological adhesion	10	1646	0.00103157	4.94619
	GO:0061448	Connective tissue development	5	263	0.00103374	15.478
	GO:0030204	Chondroitin sulfate metabolic process	3	41	0.0010819	59.5714
	GO:0009611	Response to wounding	7	718	0.00119225	7.93733
	GO:0050654	Chondroitin sulfate proteoglycan metabolic process	3	46	0.00139483	53.0963
	GO:0052547	Regulation of peptidase activity	6	512	0.00169242	9.54074
	GO:0001501	Skeletal system development	6	527	0.00183002	9.26918
	GO:0035295	Tube development	8	1094	0.00183002	5.95351
	GO:0007167	Enzyme linked receptor protein signaling pathway	8	1122	0.00195389	5.80494
	GO:0030195	Negative regulation of blood coagulation	3	56	0.00195389	43.6148
	GO:0048008	Platelet-derived growth factor receptor signaling pathway	3	57	0.00195389	42.8496
	GO:0051241	Negative regulation of multicellular organismal process	8	1111	0.00195389	5.86241
	GO:1900047	Negative regulation of hemostasis	3	57	0.00195389	42.8496
	GO:0030162	Regulation of proteolysis	7	830	0.00198055	6.86627
	GO:0042063	Gliogenesis	5	336	0.00198055	12.1152
	GO:0050819	Negative regulation of coagulation	3	60	0.00206467	40.7071
	GO:1903034	Regulation of response to wounding	4	172	0.00206467	18.9336
	GO:0061302	Smooth muscle cell-matrix adhesion	2	10	0.00228113	162.829
	GO:1903054	Negative regulation of extracellular matrix organization	2	10	0.00228113	162.829
	GO:0030166	Proteoglycan biosynthetic process	3	66	0.00245933	37.0065
	GO:0002252	Immune effector process	8	1245	0.00279966	5.23144
	GO:0030193	Regulation of blood coagulation	3	71	0.00279966	34.4004
	GO:0031589	Cell-substrate adhesion	5	381	0.00279966	10.6843
	GO:1903036	Positive regulation of response to wounding	3	71	0.00279966	34.4004
	GO:0045861	Negative regulation of proteolysis	5	385	0.00285975	10.5733
	GO:1900046	Regulation of hemostasis	3	73	0.00285975	33.4579
	GO:0010642	Negative regulation of platelet-derived growth factor receptor signaling pathway	2	13	0.00295872	125.253
	GO:0030208	Dermatan sulfate biosynthetic process	2	13	0.00295872	125.253
	GO:0050818	Regulation of coagulation	3	76	0.00295872	32.1372
	GO:0051216	Cartilage development	4	202	0.00295872	16.1216
	GO:1903977	Positive regulation of glial cell migration	2	13	0.00295872	125.253
	GO:0030207	Chondroitin sulfate catabolic process	2	14	0.00337882	116.306
	GO:0030205	Dermatan sulfate metabolic process	2	15	0.0037429	108.552
	GO:0051917	Regulation of fibrinolysis	2	15	0.0037429	108.552
	GO:0007601	Visual perception	4	227	0.00390884	14.3461
	GO:0061045	Negative regulation of wound healing	3	87	0.00390884	28.0739
	GO:0050651	Dermatan sulfate proteoglycan biosynthetic process	2	16	0.0039347	101.768
	GO:0050953	Sensory perception of light stimulus	4	230	0.0039347	14.159
	GO:0051050	Positive regulation of transport	7	1013	0.0039347	5.62586
	GO:0009100	Glycoprotein metabolic process	5	443	0.00407613	9.18897
	GO:0022617	Extracellular matrix disassembly	3	94	0.00449118	25.9833
	GO:0050655	Dermatan sulfate proteoglycan metabolic process	2	18	0.00470369	90.4603
	GO:0051895	Negative regulation of focal adhesion assembly	2	19	0.00499889	85.6992
	GO:0150118	Negative regulation of cell-substrate junction organization	2	19	0.00499889	85.6992
	GO:1903975	Regulation of glial cell migration	2	19	0.00499889	85.6992
	GO:0007169	Transmembrane receptor protein tyrosine kinase signaling pathway	6	762	0.00538504	6.41057
	GO:0052548	Regulation of endopeptidase activity	5	484	0.00538504	8.41057
	GO:1903035	Negative regulation of response to wounding	3	103	0.00538504	23.7129
	GO:0002062	Chondrocyte differentiation	3	111	0.00590386	22.0039
	GO:0002793	Positive regulation of peptide secretion	3	110	0.00590386	22.2039
	GO:0006024	Glycosaminoglycan biosynthetic process	3	111	0.00590386	22.0039
	GO:0042592	Homeostatic process	9	1911	0.00590386	3.83427
	GO:0050900	Leukocyte migration	5	502	0.00590386	8.10899
	GO:0051049	Regulation of transport	9	1910	0.00590386	3.83628
	GO:0072359	Circulatory system development	7	1127	0.00590386	5.05679
	GO:0001894	Tissue homeostasis	4	279	0.0060018	11.6723
	GO:0045807	Positive regulation of endocytosis	3	113	0.0060018	21.6144
	GO:0048585	Negative regulation of response to stimulus	9	1940	0.0060018	3.77695
	GO:0010466	Negative regulation of peptidase activity	4	281	0.00608517	11.5892
	GO:0010640	Regulation of platelet-derived growth factor receptor signaling pathway	2	24	0.00638901	67.8452
	GO:1903510	Mucopolysaccharide metabolic process	3	117	0.00638901	20.8755
	GO:0006023	Aminoglycan biosynthetic process	3	118	0.00643768	20.6985
	GO:0006898	Receptor-mediated endocytosis	4	297	0.00703801	10.9649
	GO:0048646	Anatomical structure formation involved in morphogenesis	7	1183	0.00703801	4.81741
	GO:0001952	Regulation of cell-matrix adhesion	3	126	0.00751392	19.3844
	GO:0042730	Fibrinolysis	2	27	0.00761831	60.3069
	GO:0035239	Tube morphogenesis	6	886	0.00909701	5.51338
	GO:0051047	Positive regulation of secretion	4	322	0.00909701	10.1136
	GO:0060249	Anatomical structure homeostasis	4	326	0.00940706	9.98948
	GO:0042060	Wound healing	5	583	0.00941525	6.98236
	GO:0061041	Regulation of wound healing	3	140	0.0095176	17.4459
	GO:0006959	Humoral immune response	4	331	0.00962267	9.83858
	GO:0045471	Response to ethanol	3	142	0.00969769	17.2002
	GO:0048514	Blood vessel morphogenesis	5	635	0.0130788	6.41057
	GO:1901889	Negative regulation of cell junction assembly	2	37	0.0130788	44.0077
	GO:0001953	Negative regulation of cell-matrix adhesion	2	38	0.0135044	42.8496
	GO:0030203	Glycosaminoglycan metabolic process	3	163	0.0138419	14.9842
	GO:0007596	Blood coagulation	4	373	0.0140607	8.73075
	GO:0007599	Hemostasis	4	377	0.0144662	8.63812
	GO:0050817	Coagulation	4	378	0.0144662	8.61527
	GO:0043687	Post-translational protein modification	4	392	0.0163758	8.30758
	GO:0006022	Aminoglycan metabolic process	3	177	0.0166608	13.799
	GO:0010712	Regulation of collagen metabolic process	2	44	0.0168235	37.0065
	GO:0014911	Positive regulation of smooth muscle cell migration	2	46	0.0181964	35.3975
	GO:0006869	Lipid transport	4	417	0.0197461	7.80952
	GO:0001568	Blood vessel development	5	717	0.0200374	5.67743
	GO:0031103	Axon regeneration	2	50	0.0208522	32.5657
	GO:0032940	Secretion by cell	7	1489	0.0210797	3.8274
	GO:0031099	Regeneration	3	202	0.022708	12.0912
	GO:0030574	Collagen catabolic process	2	53	0.0227471	30.7224
	GO:0001944	Vasculature development	5	748	0.0230145	5.44213
	GO:0044273	Sulfur compound catabolic process	2	54	0.023171	30.1534
	GO:0014002	Astrocyte development	2	55	0.0238087	29.6052
	GO:0044272	Sulfur compound biosynthetic process	3	211	0.0242151	11.5755
	GO:0140352	Export from cell	7	1545	0.0242151	3.68867
	GO:1901136	Carbohydrate derivative catabolic process	3	211	0.0242151	11.5755
	GO:0031102	Neuron projection regeneration	2	58	0.0255142	28.0739
	GO:0090303	Positive regulation of wound healing	2	59	0.0261599	27.5981
	GO:0002274	Myeloid leukocyte activation	5	785	0.0264514	5.18562
	GO:0006027	Glycosaminoglycan catabolic process	2	61	0.0265517	26.6932
	GO:0010810	Regulation of cell-substrate adhesion	3	221	0.0265517	11.0517
	GO:0010876	Lipid localization	4	473	0.0265517	6.88493
	GO:0030100	Regulation of endocytosis	3	222	0.0265517	11.0019
	GO:0031638	Zymogen activation	2	61	0.0265517	26.6932
	GO:0010812	Negative regulation of cell-substrate adhesion	2	65	0.029841	25.0505
	GO:0002791	Regulation of peptide secretion	3	237	0.0300524	10.3056
	GO:0006026	Aminoglycan catabolic process	2	67	0.0300524	24.3028
	GO:0046903	Secretion	7	1636	0.0300524	3.4835
	GO:0051346	Negative regulation of hydrolase activity	4	499	0.0300524	6.5262
	GO:0051893	Regulation of focal adhesion assembly	2	66	0.0300524	24.671
	GO:0090087	Regulation of peptide transport	3	239	0.0300524	10.2194
	GO:0090109	Regulation of cell-substrate junction assembly	2	66	0.0300524	24.671
	GO:0030449	Regulation of complement activation	2	69	0.03125	23.5983
	GO:0051248	Negative regulation of protein metabolic process	6	1226	0.03125	3.98439
	GO:0002263	Cell activation involved in immune response	5	847	0.0322554	4.80604
	GO:0034633	Retinol transport	1	3	0.0322554	271.381
	GO:0036135	Schwann cell migration	1	3	0.0322554	271.381
	GO:0048686	Regulation of sprouting of injured axon	1	3	0.0322554	271.381
	GO:0048690	Regulation of axon extension involved in regeneration	1	3	0.0322554	271.381
	GO:0048807	Female genitalia morphogenesis	1	3	0.0322554	271.381
	GO:0071725	Response to triacyl bacterial lipopeptide	1	3	0.0322554	271.381
	GO:0071727	Cellular response to triacyl bacterial lipopeptide	1	3	0.0322554	271.381
	GO:0097325	Melanocyte proliferation	1	3	0.0322554	271.381
	GO:0150116	Regulation of cell-substrate junction organization	2	71	0.0322554	22.9336
	GO:1900147	Regulation of Schwann cell migration	1	3	0.0322554	271.381
	GO:1902226	Regulation of macrophage colony-stimulating factor signaling pathway	1	3	0.0322554	271.381
	GO:1905167	Positive regulation of lysosomal protein catabolic process	1	3	0.0322554	271.381
	GO:0014910	Regulation of smooth muscle cell migration	2	74	0.0323821	22.0039
	GO:0042593	Glucose homeostasis	3	259	0.0332764	9.43023
	GO:0033500	Carbohydrate homeostasis	3	260	0.0334085	9.39396
	GO:0097305	Response to alcohol	3	263	0.034265	9.2868
	GO:0032101	Regulation of response to external stimulus	6	1282	0.0342655	3.81034
	GO:0001525	Angiogenesis	4	544	0.0345775	5.98634
	GO:0002265	Astrocyte activation involved in immune response	1	4	0.0345775	203.536
	GO:0002790	Peptide secretion	3	280	0.0345775	8.72296
	GO:0010951	Negative regulation of endopeptidase activity	3	273	0.0345775	8.94662
	GO:0018197	Peptidyl-aspartic acid modification	1	4	0.0345775	203.536
	GO:0032024	Positive regulation of insulin secretion	2	80	0.0345775	20.3536
	GO:0032757	Positive regulation of interleukin-8 production	2	83	0.0345775	19.6179
	GO:0038123	Toll-like receptor TLR1:TLR2 signaling pathway	1	4	0.0345775	203.536
	GO:0038124	Toll-like receptor TLR6:TLR2 signaling pathway	1	4	0.0345775	203.536
	GO:0045927	Positive regulation of growth	3	272	0.0345775	8.97952
	GO:0046864	Isoprenoid transport	1	4	0.0345775	203.536
	GO:0046865	Terpenoid transport	1	4	0.0345775	203.536
	GO:0048677	Axon extension involved in regeneration	1	4	0.0345775	203.536
	GO:0048678	Response to axon injury	2	78	0.0345775	20.8755
	GO:0048682	Sprouting of injured axon	1	4	0.0345775	203.536
	GO:0048871	Multicellular organismal homeostasis	4	565	0.0345775	5.76384
	GO:0050878	Regulation of body fluid levels	4	549	0.0345775	5.93182
	GO:0060157	Urinary bladder development	1	4	0.0345775	203.536
	GO:0060244	Negative regulation of cell proliferation involved in contact inhibition	1	4	0.0345775	203.536
	GO:0060309	Elastin catabolic process	1	4	0.0345775	203.536
	GO:0060620	Regulation of cholesterol import	1	4	0.0345775	203.536
	GO:0060763	Mammary duct terminal end bud growth	1	4	0.0345775	203.536
	GO:0061642	Chemoattraction of axon	1	4	0.0345775	203.536
	GO:0071724	Response to diacyl bacterial lipopeptide	1	4	0.0345775	203.536
	GO:0071726	Cellular response to diacyl bacterial lipopeptide	1	4	0.0345775	203.536
	GO:0090596	Sensory organ morphogenesis	3	274	0.0345775	8.91397
	GO:2000097	Regulation of smooth muscle cell-matrix adhesion	1	4	0.0345775	203.536
	GO:2000346	Negative regulation of hepatocyte proliferation	1	4	0.0345775	203.536
	GO:2000587	Negative regulation of platelet-derived growth factor receptor-beta signaling pathway	1	4	0.0345775	203.536
	GO:2000909	Regulation of sterol import	1	4	0.0345775	203.536
	GO:0014909	Smooth muscle cell migration	2	86	0.0349799	18.9336
	GO:0043312	Neutrophil degranulation	4	576	0.0355732	5.65377
	GO:0060627	Regulation of vesicle-mediated transport	4	579	0.0360314	5.62448
	GO:0051223	Regulation of protein transport	4	581	0.0362724	5.60511
	GO:0002283	Neutrophil activation involved in immune response	4	584	0.0365367	5.57632
	GO:0048041	Focal adhesion assembly	2	89	0.0365367	18.2953
	GO:1903532	Positive regulation of secretion by cell	3	293	0.0368289	8.33593
	GO:0032092	Positive regulation of protein binding	2	91	0.0375814	17.8932
	GO:0002446	Neutrophil mediated immunity	4	593	0.0377384	5.49169
	GO:1901700	Response to oxygen-containing compound	7	1832	0.0377384	3.11081
	GO:0060021	Roof of mouth development	2	92	0.0377814	17.6988
	GO:0002920	Regulation of humoral immune response	2	93	0.0380894	17.5084
	GO:0003331	Positive regulation of extracellular matrix constituent secretion	1	5	0.0380894	162.829
	GO:0006956	Complement activation	2	95	0.0380894	17.1398
	GO:0031585	Regulation of inositol 1,4,5-trisphosphate-sensitive calcium-release channel activity	1	5	0.0380894	162.829
	GO:0036230	Granulocyte activation	4	606	0.0380894	5.37388
	GO:0042119	Neutrophil activation	4	597	0.0380894	5.45489
	GO:0048708	Astrocyte differentiation	2	95	0.0380894	17.1398
	GO:0050748	Negative regulation of lipoprotein metabolic process	1	5	0.0380894	162.829
	GO:0060312	Regulation of blood vessel remodeling	1	5	0.0380894	162.829
	GO:0071638	Negative regulation of monocyte chemotactic protein-1 production	1	5	0.0380894	162.829
	GO:1903969	Regulation of response to macrophage colony-stimulating factor	1	5	0.0380894	162.829
	GO:1903972	Regulation of cellular response to macrophage colony-stimulating factor stimulus	1	5	0.0380894	162.829
	GO:1904352	Positive regulation of protein catabolic process in the vacuole	1	5	0.0380894	162.829
	GO:0006909	Phagocytosis	3	308	0.0381747	7.92996
	GO:0048562	Embryonic organ morphogenesis	3	307	0.0381747	7.95579
	GO:0070201	Regulation of establishment of protein localization	4	609	0.0381747	5.34741
	GO:0090287	Regulation of cellular response to growth factor stimulus	3	309	0.0383314	7.9043
	GO:0022411	Cellular component disassembly	4	615	0.03877	5.29524
	GO:0040007	Growth	5	985	0.03877	4.1327
	GO:0009968	Negative regulation of signal transduction	6	1411	0.0387796	3.46198
	GO:0014812	Muscle cell migration	2	99	0.0392177	16.4473
	GO:0051336	Regulation of hydrolase activity	6	1418	0.039339	3.44489
	GO:0032103	Positive regulation of response to external stimulus	4	622	0.0393893	5.23565
	GO:0048598	Embryonic morphogenesis	4	622	0.0393893	5.23565
	GO:0006897	Endocytosis	4	637	0.0404726	5.11236
	GO:0007044	Cell-substrate junction assembly	2	104	0.0404726	15.6566
	GO:0007162	Negative regulation of cell adhesion	3	325	0.0404726	7.51516
	GO:0015833	Peptide transport	3	322	0.0404726	7.58518
	GO:0032237	Activation of store-operated calcium channel activity	1	6	0.0404726	135.69
	GO:0032637	Interleukin-8 production	2	105	0.0404726	15.5075
	GO:0032677	Regulation of interleukin-8 production	2	105	0.0404726	15.5075
	GO:0038145	Macrophage colony-stimulating factor signaling pathway	1	6	0.0404726	135.69
	GO:0042482	Positive regulation of odontogenesis	1	6	0.0404726	135.69
	GO:0043299	Leukocyte degranulation	4	639	0.0404726	5.09636
	GO:0048589	Developmental growth	4	640	0.0404726	5.08839
	GO:0048638	Regulation of developmental growth	3	324	0.0404726	7.53836
	GO:0070339	Response to bacterial lipopeptide	1	6	0.0404726	135.69
	GO:0071220	Cellular response to bacterial lipoprotein	1	6	0.0404726	135.69
	GO:0071221	Cellular response to bacterial lipopeptide	1	6	0.0404726	135.69
	GO:2000405	Negative regulation of T cell migration	1	6	0.0404726	135.69
	GO:0090277	Positive regulation of peptide hormone secretion	2	107	0.0416251	15.2176
	GO:0032270	Positive regulation of cellular protein metabolic process	6	1469	0.0425688	3.32529
	GO:0002275	Myeloid cell activation involved in immune response	4	652	0.0426081	4.99474
	GO:0002444	Myeloid leukocyte mediated immunity	4	660	0.0432488	4.9342
	GO:0010757	Negative regulation of plasminogen activation	1	7	0.0432488	116.306
	GO:0014012	Peripheral nervous system axon regeneration	1	7	0.0432488	116.306
	GO:0032642	Regulation of chemokine production	2	113	0.0432488	14.4096
	GO:0032963	Collagen metabolic process	2	113	0.0432488	14.4096
	GO:0034128	Negative regulation of MyD88-independent toll-like receptor signaling pathway	1	7	0.0432488	116.306
	GO:0048050	Post-embryonic eye morphogenesis	1	7	0.0432488	116.306
	GO:0051222	Positive regulation of protein transport	3	344	0.0432488	7.10008
	GO:0060267	Positive regulation of respiratory burst	1	7	0.0432488	116.306
	GO:0097065	Anterior head development	1	7	0.0432488	116.306
	GO:0150093	Amyloid-beta clearance by transcytosis	1	7	0.0432488	116.306
	GO:0150094	Amyloid-beta clearance by cellular catabolic process	1	7	0.0432488	116.306
	GO:0150115	Cell-substrate junction organization	2	110	0.0432488	14.8026
	GO:1900223	Positive regulation of amyloid-beta clearance	1	7	0.0432488	116.306
	GO:1901341	Positive regulation of store-operated calcium channel activity	1	7	0.0432488	116.306
	GO:1905049	Negative regulation of metallopeptidase activity	1	7	0.0432488	116.306
	GO:1990000	Amyloid fibril formation	2	112	0.0432488	14.5383
	GO:0032602	Chemokine production	2	114	0.0432798	14.2832
	GO:0051046	Regulation of secretion	4	670	0.0432798	4.86055
	GO:0050764	Regulation of phagocytosis	2	115	0.0436651	14.159
	GO:0009101	Glycoprotein biosynthetic process	3	355	0.0456806	6.88008
	GO:0010648	Negative regulation of cell communication	6	1537	0.0462527	3.17818
	GO:0023057	Negative regulation of signaling	6	1540	0.0462527	3.17199
	GO:0030199	Collagen fibril organization	2	121	0.0462527	13.4569
	GO:0032119	Sequestering of zinc ion	1	8	0.0462527	101.768
	GO:0032493	Response to bacterial lipoprotein	1	8	0.0462527	101.768
	GO:0035425	Autocrine signaling	1	8	0.0462527	101.768
	GO:0040008	Regulation of growth	4	692	0.0462527	4.70603
	GO:0042886	Amide transport	3	362	0.0462527	6.74704
	GO:0051541	Elastin metabolic process	1	8	0.0462527	101.768
	GO:0061518	Microglial cell proliferation	1	8	0.0462527	101.768
	GO:1904951	Positive regulation of establishment of protein localization	3	361	0.0462527	6.76573
	GO:1905165	Regulation of lysosomal protein catabolic process	1	8	0.0462527	101.768
	GO:2000586	Regulation of platelet-derived growth factor receptor-beta signaling pathway	1	8	0.0462527	101.768
	GO:0022612	Gland morphogenesis	2	123	0.0468985	13.2381
	GO:0048706	Embryonic skeletal system development	2	124	0.0474543	13.1313
	GO:0007417	Central nervous system development	5	1105	0.0480346	3.6839
	GO:0001523	Retinoid metabolic process	2	126	0.0485688	12.9229
	GO:0051247	Positive regulation of protein metabolic process	6	1563	0.0486621	3.12531
	GO:0034127	Regulation of MyD88-independent toll-like receptor signaling pathway	1	9	0.0490634	90.4603
	GO:0043653	Mitochondrial fragmentation involved in apoptotic process	1	9	0.0490634	90.4603
	GO:0048563	Post-embryonic animal organ morphogenesis	1	9	0.0490634	90.4603
	GO:0051129	Negative regulation of cellular component organization	4	717	0.0490634	4.54194
	GO:0060023	Soft palate development	1	9	0.0490634	90.4603
	GO:0060059	Embryonic retina morphogenesis in camera-type eye	1	9	0.0490634	90.4603
	GO:0060242	Contact inhibition	1	9	0.0490634	90.4603
	GO:0060245	Detection of cell density	1	9	0.0490634	90.4603
	GO:0060316	Positive regulation of ryanodine-sensitive calcium-release channel activity	1	9	0.0490634	90.4603
	GO:1901339	Regulation of store-operated calcium channel activity	1	9	0.0490634	90.4603
	GO:1904141	Positive regulation of microglial cell migration	1	9	0.0490634	90.4603
	Down-regulated
	GO:0001775	Cell activation	23	1658	6.20057	3.81318e-11
	GO:0002283	Neutrophil activation involved in immune response	16	584	12.246	3.81318e-11
	GO:0002446	Neutrophil mediated immunity	16	593	12.0602	3.81318e-11
	GO:0036230	Granulocyte activation	16	606	11.8015	3.81318e-11
	GO:0042119	Neutrophil activation	16	597	11.9794	3.81318e-11
	GO:0043312	Neutrophil degranulation	16	576	12.4161	3.81318e-11
	GO:0045055	Regulated exocytosis	19	903	9.4049	3.81318e-11
	GO:0006887	Exocytosis	19	1027	8.26935	5.93095e-11
	GO:0043299	Leukocyte degranulation	16	639	11.192	6.66664e-11
	GO:0002275	Myeloid cell activation involved in immune response	16	652	10.9688	8.15437e-11
	GO:0002444	Myeloid leukocyte mediated immunity	16	660	10.8359	8.92436e-11
	GO:0002252	Immune effector process	20	1245	7.18041	1.05338e-10
	GO:0030036	Actin cytoskeleton organization	16	744	9.61248	4.62818e-10
	GO:0097435	Supramolecular fiber organization	17	919	8.26841	8.47231e-10
	GO:0002274	Myeloid leukocyte activation	16	785	9.11043	8.97922e-10
	GO:0002443	Leukocyte mediated immunity	17	975	7.7935	1.88338e-09
	GO:0002366	Leukocyte activation involved in immune response	16	843	8.48361	2.0559e-09
	GO:0007015	Actin filament organization	13	467	12.4427	2.0559e-09
	GO:0030029	Actin filament-based process	16	842	8.49369	2.0559e-09
	GO:0002263	Cell activation involved in immune response	16	847	8.44355	2.09567e-09
	GO:0008154	Actin polymerization or depolymerization	10	239	18.7021	9.55729e-09
	GO:0030838	Positive regulation of actin filament polymerization	8	113	31.6446	1.13208e-08
	GO:0045321	Leukocyte activation	19	1475	5.75771	1.13208e-08
	GO:0032940	Secretion by cell	19	1489	5.70358	1.26649e-08
	GO:0030833	Regulation of actin filament polymerization	9	187	21.5124	2.15936e-08
	GO:0140352	Export from cell	19	1545	5.49685	2.18709e-08
	GO:0008064	Regulation of actin polymerization or depolymerization	9	203	19.8169	4.13993e-08
	GO:0030832	Regulation of actin filament length	9	204	19.7197	4.16937e-08
	GO:0034314	Arp2/3 complex-mediated actin nucleation	6	46	58.3018	4.80581e-08
	GO:0046903	Secretion	19	1636	5.19109	4.972e-08
	GO:0030041	Actin filament polymerization	9	212	18.9756	5.28929e-08
	GO:0038093	Fc receptor signaling pathway	9	216	18.6242	6.04193e-08
	GO:0032273	Positive regulation of protein polymerization	8	163	21.9377	1.47139e-07
	GO:0045010	Actin nucleation	6	62	43.2562	2.61828e-07
	GO:0032271	Regulation of protein polymerization	9	260	15.4724	2.80283e-07
	GO:0065003	Protein-containing complex assembly	19	1935	4.38895	6.6624e-07
	GO:0110053	Regulation of actin filament organization	9	294	13.6831	7.69604e-07
	GO:0031334	Positive regulation of protein-containing complex assembly	9	300	13.4094	8.92033e-07
	GO:0007010	Cytoskeleton organization	17	1553	4.8929	9.47425e-07
	GO:0002433	Immune response-regulating cell surface receptor signaling pathway involved in phagocytosis	6	80	33.5235	1.02948e-06
	GO:0038096	Fc-gamma receptor signaling pathway involved in phagocytosis	6	80	33.5235	1.02948e-06
	GO:0038094	Fc-gamma receptor signaling pathway	6	82	32.7059	1.16709e-06
	GO:0002431	Fc receptor mediated stimulatory signaling pathway	6	86	31.1847	1.52025e-06
	GO:1902905	Positive regulation of supramolecular fiber organization	8	237	15.0879	2.05615e-06
	GO:0051258	Protein polymerization	9	340	11.8318	2.20482e-06
	GO:0051495	Positive regulation of cytoskeleton organization	8	255	14.0229	3.45625e-06
	GO:0043254	Regulation of protein-containing complex assembly	10	495	9.02991	4.48713e-06
	GO:0032956	Regulation of actin cytoskeleton organization	9	377	10.6706	4.97515e-06
	GO:0032535	Regulation of cellular component size	9	406	9.90843	9.1082e-06
	GO:1902903	Regulation of supramolecular fiber organization	9	412	9.76413	1.00973e-05
	GO:0032970	Regulation of actin filament-based process	9	417	9.64706	1.09541e-05
	GO:0006909	Phagocytosis	8	308	11.6099	1.29115e-05
	GO:0044089	Positive regulation of cellular component biogenesis	10	597	7.48711	2.22223e-05
	GO:0002429	Immune response-activating cell surface receptor signaling pathway	9	477	8.43359	3.11404e-05
	GO:0002757	Immune response-activating signal transduction	9	477	8.43359	3.11404e-05
	GO:0048013	Ephrin receptor signaling pathway	5	91	24.5594	5.66852e-05
	GO:0033043	Regulation of organelle organization	13	1222	4.75511	6.04517e-05
	GO:0044087	Regulation of cellular component biogenesis	12	1032	5.19745	6.38269e-05
	GO:0090066	Regulation of anatomical structure size	9	535	7.5193	7.4589e-05
	GO:0002768	Immune response-regulating cell surface receptor signaling pathway	9	546	7.36781	8.6596e-05
	GO:0040011	Locomotion	16	1982	3.60832	0.000107016
	GO:0051493	Regulation of cytoskeleton organization	9	566	7.10746	0.00011228
	GO:0035722	Interleukin-12-mediated signaling pathway	4	49	36.4882	0.00011945
	GO:0034622	Cellular protein-containing complex assembly	13	1318	4.40876	0.00012383
	GO:0048870	Cell motility	15	1776	3.77517	0.000125971
	GO:0051674	Localization of cell	15	1776	3.77517	0.000125971
	GO:0071349	Cellular response to interleukin-12	4	51	35.0573	0.00013204
	GO:0070671	Response to interleukin-12	4	52	34.3831	0.000140708
	GO:0002253	Activation of immune response	9	590	6.81834	0.000140761
	GO:0034330	Cell junction organization	10	757	5.90463	0.000140761
	GO:0010638	Positive regulation of organelle organization	9	602	6.68243	0.000161378
	GO:0002684	Positive regulation of immune system process	12	1190	4.50737	0.000221337
	GO:0051130	Positive regulation of cellular component organization	12	1192	4.4998	0.000222041
	GO:0002479	Antigen processing and presentation of exogenous peptide antigen via MHC class I, TAP-dependent	5	130	17.1916	0.000247281
	GO:0032989	Cellular component morphogenesis	10	815	5.48442	0.000250579
	GO:0061024	Membrane organization	11	1014	4.8489	0.000268448
	GO:0042590	Antigen processing and presentation of exogenous peptide antigen via MHC class I	5	135	16.5548	0.000282274
	GO:0050778	Positive regulation of immune response	10	830	5.38531	0.000282274
	GO:0007596	Blood coagulation	7	373	8.38837	0.000403168
	GO:0051640	Organelle localization	9	686	5.86417	0.000405865
	GO:0007599	Hemostasis	7	377	8.29937	0.000421085
	GO:0050817	Coagulation	7	378	8.27741	0.000423079
	GO:0002474	Antigen processing and presentation of peptide antigen via MHC class I	5	155	14.4187	0.000515875
	GO:0048729	Tissue morphogenesis	9	715	5.62633	0.000535482
	GO:0019882	Antigen processing and presentation	7	398	7.86146	0.000567596
	GO:0001738	Morphogenesis of a polarized epithelium	5	171	13.0696	0.000796972
	GO:0002764	Immune response-regulating signaling pathway	9	756	5.3212	0.000799146
	GO:0042060	Wound healing	8	583	6.13352	0.000824781
	GO:0030168	Platelet activation	5	178	12.5556	0.000932354
	GO:0002478	Antigen processing and presentation of exogenous peptide antigen	6	298	8.99961	0.000997397
	GO:0060429	Epithelium development	12	1421	3.77464	0.00101614
	GO:0019884	Antigen processing and presentation of exogenous antigen	6	306	8.76432	0.00112992
	GO:0051656	Establishment of organelle localization	7	459	6.81669	0.00127815
	GO:0048002	Antigen processing and presentation of peptide antigen	6	317	8.4602	0.00134396
	GO:0010499	Proteasomal ubiquitin-independent protein catabolic process	3	38	35.2879	0.00151049
	GO:0050776	Regulation of immune response	12	1488	3.60468	0.00151049
	GO:0031032	Actomyosin structure organization	5	202	11.0639	0.00155703
	GO:0070358	Actin polymerization-dependent cell motility	2	7	127.709	0.00179786
	GO:0010927	Cellular component assembly involved in morphogenesis	4	110	16.2538	0.00187326
	GO:0007163	Establishment or maintenance of cell polarity	5	226	9.88895	0.00255665
	GO:0016477	Cell migration	12	1590	3.37344	0.00268013
	GO:0061001	Regulation of dendritic spine morphogenesis	3	48	27.9363	0.00286915
	GO:0009611	Response to wounding	8	718	4.98028	0.00299334
	GO:0007267	Cell-cell signaling	13	1885	3.08262	0.0032245
	GO:0060071	Wnt signaling pathway, planar cell polarity pathway	4	129	13.8599	0.00326453
	GO:0050878	Regulation of body fluid levels	7	549	5.6992	0.003396
	GO:0034097	Response to cytokine	11	1404	3.50198	0.00359414
	GO:0090175	Regulation of establishment of planar polarity	4	133	13.443	0.00359414
	GO:0043687	Post-translational protein modification	6	392	6.84154	0.00368336
	GO:0002576	Platelet degranulation	4	137	13.0505	0.00392311
	GO:0019852	L-ascorbic acid metabolic process	2	11	81.2692	0.00409654
	GO:1901334	Lactone metabolic process	2	11	81.2692	0.00409654
	GO:0060627	Regulation of vesicle-mediated transport	7	579	5.40391	0.00436477
	GO:0070925	Organelle assembly	9	980	4.10492	0.00436477
	GO:0001736	Establishment of planar polarity	4	149	11.9995	0.00512179
	GO:0007164	Establishment of tissue polarity	4	149	11.9995	0.00512179
	GO:0048813	Dendrite morphogenesis	4	151	11.8405	0.00529626
	GO:0098876	Vesicle-mediated transport to the plasma membrane	4	151	11.8405	0.00529626
	GO:0002009	Morphogenesis of an epithelium	7	606	5.16314	0.00546863
	GO:0060997	Dendritic spine morphogenesis	3	63	21.2848	0.00546863
	GO:0030239	Myofibril assembly	3	65	20.6299	0.00594674
	GO:0022603	Regulation of anatomical structure morphogenesis	9	1034	3.89054	0.0060433
	GO:0048278	Vesicle docking	3	66	20.3173	0.00606963
	GO:0055002	Striated muscle cell development	3	66	20.3173	0.00606963
	GO:0070527	Platelet aggregation	3	70	19.1563	0.00715747
	GO:0071345	Cellular response to cytokine stimulus	10	1308	3.41728	0.00754547
	GO:0034329	Cell junction assembly	6	463	5.7924	0.0076557
	GO:0035567	Non-canonical Wnt signaling pathway	4	172	10.3949	0.00798013
	GO:2001135	Regulation of endocytic recycling	2	18	49.6645	0.0097954
	GO:0140029	Exocytic process	3	79	16.9739	0.00980249
	GO:0032456	Endocytic recycling	3	81	16.5548	0.0104624
	GO:1902683	Regulation of receptor localization to synapse	2	19	47.0506	0.0106837
	GO:0007155	Cell adhesion	11	1639	2.99987	0.0107058
	GO:0051049	Regulation of transport	12	1910	2.80825	0.0107058
	GO:0140056	Organelle localization by membrane tethering	4	188	9.51022	0.0107058
	GO:0006521	Regulation of cellular amino acid metabolic process	3	83	16.1559	0.0108045
	GO:0022610	Biological adhesion	11	1646	2.98711	0.0108045
	GO:0036388	Pre-replicative complex assembly	3	84	15.9636	0.0108045
	GO:0043112	Receptor metabolic process	4	190	9.41011	0.0108045
	GO:0097061	Dendritic spine organization	3	84	15.9636	0.0108045
	GO:0120036	Plasma membrane bounded cell projection organization	11	1649	2.98168	0.0108045
	GO:0022406	Membrane docking	4	197	9.07574	0.0119349
	GO:0030030	Cell projection organization	11	1690	2.90934	0.012999
	GO:0032402	Melanosome transport	2	22	40.6346	0.013173
	GO:0030334	Regulation of cell migration	8	946	3.77996	0.0132307
	GO:0097581	Lamellipodium organization	3	92	14.5754	0.0134881
	GO:1902036	Regulation of hematopoietic stem cell differentiation	3	92	14.5754	0.0134881
	GO:0061025	Membrane fusion	4	206	8.67923	0.0135091
	GO:0106027	Neuron projection organization	3	93	14.4187	0.013729
	GO:0032401	Establishment of melanosome localization	2	23	38.8679	0.0137391
	GO:0051904	Pigment granule transport	2	23	38.8679	0.0137391
	GO:0034109	Homotypic cell-cell adhesion	3	94	14.2653	0.0138799
	GO:0019221	Cytokine-mediated signaling pathway	8	965	3.70554	0.0140916
	GO:0099175	Regulation of postsynapse organization	3	95	14.1152	0.0140916
	GO:2000027	Regulation of animal organ morphogenesis	4	211	8.47356	0.0140916
	GO:0051905	Establishment of pigment granule localization	2	24	37.2484	0.014487
	GO:0061418	Regulation of transcription from RNA polymerase II promoter in response to hypoxia	3	97	13.8241	0.0147114
	GO:0032400	Melanosome localization	2	25	35.7584	0.0155252
	GO:0051650	Establishment of vesicle localization	4	220	8.12692	0.0160163
	GO:0033238	Regulation of cellular amine metabolic process	3	101	13.2766	0.0162142
	GO:0051875	Pigment granule localization	2	26	34.3831	0.016482
	GO:0009719	Response to endogenous stimulus	11	1769	2.77941	0.0166272
	GO:0000904	Cell morphogenesis involved in differentiation	7	775	4.03724	0.016991
	GO:0060996	Dendritic spine development	3	104	12.8937	0.0172045
	GO:0008356	Asymmetric cell division	2	27	33.1097	0.0173442
	GO:0031145	Anaphase-promoting complex-dependent catabolic process	3	105	12.7709	0.0174257
	GO:2000145	Regulation of cell motility	8	1010	3.54044	0.0174257
	GO:0006469	Negative regulation of protein kinase activity	4	230	7.77357	0.0178352
	GO:0060218	Hematopoietic stem cell differentiation	3	107	12.5322	0.0181119
	GO:0051648	Vesicle localization	4	236	7.57594	0.0193598
	GO:1901532	Regulation of hematopoietic progenitor cell differentiation	3	110	12.1904	0.019372
	GO:0120034	Positive regulation of plasma membrane bounded cell projection assembly	3	112	11.9727	0.0202754
	GO:0010389	Regulation of G2/M transition of mitotic cell cycle	4	241	7.41876	0.0204125
	GO:0010592	Positive regulation of lamellipodium assembly	2	30	29.7987	0.0204125
	GO:0031146	SCF-dependent proteasomal ubiquitin-dependent protein catabolic process	3	114	11.7626	0.0209588
	GO:0040012	Regulation of locomotion	8	1056	3.38622	0.0218596
	GO:1902749	Regulation of cell cycle G2/M phase transition	4	250	7.15169	0.0229172
	GO:0070498	Interleukin-1-mediated signaling pathway	3	119	11.2684	0.0232806
	GO:0051668	Localization within membrane	7	836	3.74266	0.0236197
	GO:0097529	Myeloid leukocyte migration	4	253	7.06688	0.0236197
	GO:0033673	Negative regulation of kinase activity	4	255	7.01146	0.0239396
	GO:0048667	Cell morphogenesis involved in neuron differentiation	6	620	4.32562	0.0239396
	GO:0000902	Cell morphogenesis	8	1085	3.29571	0.0246017
	GO:0010972	Negative regulation of G2/M transition of mitotic cell cycle	3	123	10.902	0.0246017
	GO:0016358	Dendrite development	4	258	6.92993	0.0246017
	GO:0016197	Endosomal transport	4	260	6.87662	0.025122
	GO:0051270	Regulation of cellular component movement	8	1092	3.27458	0.025324
	GO:1902750	Negative regulation of cell cycle G2/M phase transition	3	125	10.7275	0.0253393
	GO:0001881	Receptor recycling	2	35	25.5417	0.0253761
	GO:0048193	Golgi vesicle transport	5	442	5.05634	0.0273862
	GO:0120035	Regulation of plasma membrane bounded cell projection organization	6	644	4.16441	0.0273862
	GO:0060341	Regulation of cellular localization	7	872	3.58815	0.0280078
	GO:0038095	Fc-epsilon receptor signaling pathway	3	133	10.0823	0.0289545
	GO:0051146	Striated muscle cell differentiation	4	274	6.52526	0.0289545
	GO:1902745	Positive regulation of lamellipodium organization	2	38	23.5253	0.0289545
	GO:2000736	Regulation of stem cell differentiation	3	133	10.0823	0.0289545
	GO:0050852	T cell receptor signaling pathway	4	276	6.47798	0.0293812
	GO:0031344	Regulation of cell projection organization	6	661	4.05731	0.0300309
	GO:0002223	Stimulatory C-type lectin receptor signaling pathway	3	138	9.71697	0.0311648
	GO:0032412	Regulation of ion transmembrane transporter activity	4	282	6.34015	0.0311648
	GO:1901021	Positive regulation of calcium ion transmembrane transporter activity	2	40	22.349	0.0311648
	GO:1990266	Neutrophil migration	3	138	9.71697	0.0311648
	GO:0043618	Regulation of transcription from RNA polymerase II promoter in response to stress	3	139	9.64706	0.031337
	GO:1990840	Response to lectin	3	139	9.64706	0.031337
	GO:1990858	Cellular response to lectin	3	139	9.64706	0.031337
	GO:0030049	Muscle filament sliding	2	41	21.8039	0.0316589
	GO:0033275	Actin-myosin filament sliding	2	41	21.8039	0.0316589
	GO:0010591	Regulation of lamellipodium assembly	2	42	21.2848	0.0327203
	GO:0019068	Virion assembly	2	42	21.2848	0.0327203
	GO:0045214	Sarcomere organization	2	42	21.2848	0.0327203
	GO:0006904	Vesicle docking involved in exocytosis	2	43	20.7898	0.0333156
	GO:0007266	Rho protein signal transduction	3	144	9.31209	0.0333156
	GO:0022898	Regulation of transmembrane transporter activity	4	293	6.10212	0.0333156
	GO:0033572	Transferrin transport	2	43	20.7898	0.0333156
	GO:0048812	Neuron projection morphogenesis	6	686	3.90945	0.0333156
	GO:0051348	Negative regulation of transferase activity	4	293	6.10212	0.0333156
	GO:0043620	Regulation of DNA-templated transcription in response to stress	3	146	9.18453	0.0339676
	GO:0002220	Innate immune response activating cell surface receptor signaling pathway	3	147	9.12205	0.0344622
	GO:0002758	Innate immune response-activating signal transduction	3	148	9.06041	0.0349599
	GO:0000086	G2/M transition of mitotic cell cycle	4	300	5.95974	0.0353291
	GO:0006935	Chemotaxis	6	699	3.83674	0.0353291
	GO:0120039	Plasma membrane bounded cell projection morphogenesis	6	700	3.83126	0.0354141
	GO:0042330	Taxis	6	702	3.82035	0.0357451
	GO:0048858	Cell projection morphogenesis	6	704	3.80949	0.0360782
	GO:0032409	Regulation of transporter activity	4	306	5.84288	0.0370899
	GO:0006892	Post-Golgi vesicle-mediated transport	3	154	8.70741	0.0378405
	GO:0007269	Neurotransmitter secretion	3	155	8.65123	0.0381891
	GO:0099643	Signal release from synapse	3	155	8.65123	0.0381891
	GO:0044839	Cell cycle G2/M phase transition	4	311	5.74894	0.0385791
	GO:0050900	Leukocyte migration	5	502	4.452	0.0388066
	GO:0032990	Cell part morphogenesis	6	721	3.71967	0.0392462
	GO:0043303	Mast cell degranulation	2	50	17.8792	0.0416611
	GO:1901698	Response to nitrogen compound	8	1231	2.90483	0.041944
	GO:0060828	Regulation of canonical Wnt signaling pathway	4	322	5.55255	0.0426431
	GO:0002279	Mast cell activation involved in immune response	2	51	17.5286	0.0427471
	GO:0002448	Mast cell mediated immunity	2	52	17.1916	0.0438341
	GO:0050851	Antigen receptor-mediated signaling pathway	4	326	5.48442	0.0438341
	GO:0097530	Granulocyte migration	3	165	8.12692	0.0438341
	GO:0055001	Muscle cell development	3	167	8.02959	0.0447816
	GO:0033059	Cellular pigmentation	2	53	16.8672	0.0451092
	GO:0072657	Protein localization to membrane	6	750	3.57584	0.0454169
	GO:0009725	Response to hormone	7	998	3.13513	0.0455819
	GO:0016344	Meiotic chromosome movement towards spindle pole	1	3	148.993	0.0455819
	GO:0021769	Orbitofrontal cortex development	1	3	148.993	0.0455819
	GO:0035983	Response to trichostatin A	1	3	148.993	0.0455819
	GO:0035984	Cellular response to trichostatin A	1	3	148.993	0.0455819
	GO:0045196	Establishment or maintenance of neuroblast polarity	1	3	148.993	0.0455819
	GO:0045200	Establishment of neuroblast polarity	1	3	148.993	0.0455819
	GO:0061028	Establishment of endothelial barrier	2	54	16.5548	0.0455819
	GO:0072011	Glomerular endothelium development	1	3	148.993	0.0455819
	GO:0097051	Establishment of protein localization to endoplasmic reticulum membrane	1	3	148.993	0.0455819
	GO:0150106	Regulation of protein localization to cell-cell junction	1	3	148.993	0.0455819
	GO:1902743	Regulation of lamellipodium organization	2	54	16.5548	0.0455819
	GO:0007169	Transmembrane receptor protein tyrosine kinase signaling pathway	6	762	3.51953	0.0464618
	GO:0090263	Positive regulation of canonical Wnt signaling pathway	3	174	7.70656	0.0469924
	GO:0019932	Second-messenger-mediated signaling	4	342	5.22784	0.048064
	GO:0099173	Postsynapse organization	3	176	7.61898	0.0481122
	GO:0060326	Cell chemotaxis	4	343	5.2126	0.0481756
	GO:0002218	Activation of innate immune response	3	177	7.57594	0.0482429
	GO:0046907	Intracellular transport	10	1857	2.407	0.0482429
	GO:1901699	Cellular response to nitrogen compound	6	772	3.47394	0.0482429
	GO:0097120	Receptor localization to synapse	2	58	15.4131	0.0492163
	GO:0015031	Protein transport	10	1867	2.39411	0.0496703
	aPathway analysis was carried out on the selected subset of EV-prots found specifically differentially expressed in SF_OJIA vs PL_OJIA samples, and significantly enriched GO terms are shown. GO terms are listed by decreasing FDR and fold enrichment values.
	bOfficial identifier of a GO biological process.
	cOfficial name of a GO biological process.
	dNumber of identified genes.
	eNumber of total genes.
	fP value adjusted for FDR (False discovery rate). Values expressed as -log10. Adjusted p values lower than 0.05 are considered significant.
	gFold enrichment is defined as the percentage of genes in our list belonging to a pathway, divided by the corresponding percentage in the background.
