# Supplementary material for: Proteomic profiling of extracellular vesicles in synovial fluid and plasma from Oligoarticular Juvenile Idiopathic Arthritis patients reveals novel immunopathogenic biomarkers
Source: Front Immunol. 2023 Apr 27;14:1134747. doi: 10.3389/fimmu.2023.1134747 (PMC10186353; doi:10.3389/fimmu.2023.1134747)
Supplement: Supplementary file 5 [file Table_4.xlsx]

## Sheet: Suppl.Tab.4
	Supplementary Table 4. TOP significantly enriched GO biological processes associated with up- and down-regulated EV-prots in the comparisons of SF_OJIA vs PL_OJIA and PL_OJIA vs PL_CTR samplesa
	Groups	Pathway or process descriptionb	Gene namesc
	SF_OJIA vs PL_OJIA
		Up-regulated
		Neg. reg. of extracellular matrix disassembly	FAP CST3
		Reg. of collagen catabolic proc.	FAP CST3
		Reg. of extracellular matrix disassembly	FAP CST3 LRP1
		Chondroitin sulfate biosynthetic proc.	VCAN CHST3 CSPG4
		Reg. of extracellular matrix organization	FAP CPB2 CST3 LRP1
		Chondroitin sulfate proteoglycan metabolic proc.	VCAN CHST3 CSPG4
		Glial cell migration	VCAN LRP1 CSPG4 CSF1
		Neg. reg. of blood coagulation	FAP CPB2 VTN
		Platelet-derived growth factor receptor signaling pathway	LRP1 CSPG4 APOD
		Neg. reg. of hemostasis	FAP CPB2 VTN
		Proteoglycan metabolic proc.	VCAN CHST3 COL2A1 CSPG4
		Extracellular matrix organization	VCAN FAP CPB2 NID2 CST3 VTN TGFBI LRP1 COL2A1 COL11A2
		Extracellular structure organization	VCAN FAP CPB2 NID2 CST3 VTN TGFBI LRP1 COL2A1 COL11A2
		External encapsulating structure organization	VCAN FAP CPB2 NID2 CST3 VTN TGFBI LRP1 COL2A1 COL11A2
		Cell-matrix adhesion	NID2 VTN LRP1 CSF1 APOD
		Connective tissue development	EFEMP1 TGFBI COL2A1 CSF1 COL11A2
		Reg. of peptidase activity	CST3 VTN LRP1 S100A8 SERPINA5 ASPH
		Skeletal system development	VCAN EFEMP1 TGFBI RBP4 COL2A1 COL11A2
		Response to wounding	FAP CPB2 VTN LRP1 S100A8 SERPINA5 APOD
		Tube development	FAP TGFBI LRP1 RBP4 COL2A1 CSPG4 CSF1 APOD
		Neg. reg. of multicellular organismal proc.	FAP CPB2 CST3 VTN EFEMP1 RBP4 APOD VASN
		Enzyme linked receptor protein signaling pathway	VTN EFEMP1 LRP1 FSTL1 CSPG4 CSF1 APOD VASN
		Cell migration	VCAN FAP VTN CD58 LRP1 JCHAIN S100A8 FSTL1 CSPG4 CSF1 APOD
		Cell motility	VCAN FAP VTN CD58 LRP1 JCHAIN S100A8 FSTL1 CSPG4 CSF1 APOD
		Localization of cell	VCAN FAP VTN CD58 LRP1 JCHAIN S100A8 FSTL1 CSPG4 CSF1 APOD
		Cell adhesion	VCAN FAP NID2 VTN CD58 TGFBI LRP1 S100A8 CSF1 APOD
		Biological adhesion	VCAN FAP NID2 VTN CD58 TGFBI LRP1 S100A8 CSF1 APOD
		Locomotion	VCAN FAP VTN CD58 LRP1 JCHAIN S100A8 FSTL1 CSPG4 CSF1 APOD
		Down-regulated
		Arp2/3 complex-mediated actin nucleation	ARPC3 ARPC1B ACTR2 ARPC5 ARPC2 ARPC4-TTLL3
		Pos. reg. of actin filament polymerization	PFN1 ARPC3 VASP ARPC1B ACTR2 ARPC5 ARPC2 ARPC4-TTLL3
		Reg. of actin filament polymerization	COTL1 PFN1 ARPC3 VASP ARPC1B ACTR2 ARPC5 ARPC2 ARPC4-TTLL3
		Actin polymerization or depolymerization	COTL1 PFN1 ARPC3 VASP ARPC1B ACTR2 ARPC5 ARPC2 CFL1 ARPC4-TTLL3
		Actin filament organization	COTL1 PFN1 ARPC3 VASP ARPC1B ACTR2 TPM3 ACTA1 ARPC5 ARPC2 CFL1 ARPC4-TTLL3 ZYX
		Neutrophil degranulation	CAPN1 SLC2A3 STXBP2 RAB10 SNAP23 COTL1 BIN2 CAT RAP1B CAP1 ADAM10 ACTR2 PTPRJ ARPC5 PPIA PECAM1
		Neutrophil activation involved in immune response	CAPN1 SLC2A3 STXBP2 RAB10 SNAP23 COTL1 BIN2 CAT RAP1B CAP1 ADAM10 ACTR2 PTPRJ ARPC5 PPIA PECAM1
		Neutrophil mediated immunity	CAPN1 SLC2A3 STXBP2 RAB10 SNAP23 COTL1 BIN2 CAT RAP1B CAP1 ADAM10 ACTR2 PTPRJ ARPC5 PPIA PECAM1
		Neutrophil activation	CAPN1 SLC2A3 STXBP2 RAB10 SNAP23 COTL1 BIN2 CAT RAP1B CAP1 ADAM10 ACTR2 PTPRJ ARPC5 PPIA PECAM1
		Granulocyte activation	CAPN1 SLC2A3 STXBP2 RAB10 SNAP23 COTL1 BIN2 CAT RAP1B CAP1 ADAM10 ACTR2 PTPRJ ARPC5 PPIA PECAM1
		Leukocyte degranulation	CAPN1 SLC2A3 STXBP2 RAB10 SNAP23 COTL1 BIN2 CAT RAP1B CAP1 ADAM10 ACTR2 PTPRJ ARPC5 PPIA PECAM1
		Myeloid leukocyte mediated immunity	CAPN1 SLC2A3 STXBP2 RAB10 SNAP23 COTL1 BIN2 CAT RAP1B CAP1 ADAM10 ACTR2 PTPRJ ARPC5 PPIA PECAM1
		Actin cytoskeleton organization	COTL1 PFN1 PRKAR1A ARPC3 VASP ARPC1B CAP1 ACTR2 TPM3 ACTA1 CSRP1 ARPC5 ARPC2 CFL1 ARPC4-TTLL3 ZYX
		Regulated exocytosis	CD9 CAPN1 SLC2A3 STXBP2 RAB10 SNAP23 COTL1 BIN2 CAT RAP1B CAP1 ADAM10 ACTR2 PTPRJ TAGLN2 ARPC5 RAB11B PPIA PECAM1
		Myeloid leukocyte activation	CAPN1 SLC2A3 STXBP2 RAB10 SNAP23 COTL1 BIN2 CAT RAP1B CAP1 ADAM10 ACTR2 PTPRJ ARPC5 PPIA PECAM1
		Actin filament-based proc.	COTL1 PFN1 PRKAR1A ARPC3 VASP ARPC1B CAP1 ACTR2 TPM3 ACTA1 CSRP1 ARPC5 ARPC2 CFL1 ARPC4-TTLL3 ZYX
		Exocytosis	CD9 CAPN1 SLC2A3 STXBP2 RAB10 SNAP23 COTL1 BIN2 CAT RAP1B CAP1 ADAM10 ACTR2 PTPRJ TAGLN2 ARPC5 RAB11B PPIA PECAM1
		Supramolecular fiber organization	COTL1 PFN1 PRKAR1A ARPC3 VASP ARPC1B ADAM10 ACTR2 TPM3 ACTA1 CSRP1 ARPC5 ARPC2 CFL1 CD151 ARPC4-TTLL3 ZYX
		Leukocyte mediated immunity	CAPN1 SLC2A3 STXBP2 STX7 RAB10 SNAP23 COTL1 BIN2 CAT RAP1B CAP1 ADAM10 ACTR2 PTPRJ ARPC5 PPIA PECAM1
		Immune effector proc.	CAPN1 SLC2A3 STXBP2 STX7 RAB10 SNAP23 COTL1 BIN2 ARPC3 CAT RAP1B ARPC1B CAP1 ADAM10 ACTR2 PTPRJ ARPC5 ARPC2 PPIA PECAM1
		Cell activation	SKAP2 CD9 CAPN1 SLC2A3 STXBP2 RAB10 SNAP23 COTL1 PRKAR1A BIN2 GNA13 CAT RAP1B CAP1 ADAM10 ACTR2 PTPRJ GNAQ CSRP1 ARPC5 CD151 PPIA PECAM1
		Leukocyte activation	SKAP2 CAPN1 SLC2A3 STXBP2 RAB10 SNAP23 COTL1 PRKAR1A BIN2 CAT RAP1B CAP1 ADAM10 ACTR2 PTPRJ ARPC5 CD151 PPIA PECAM1
		Secretion by cell	CD9 CAPN1 SLC2A3 STXBP2 RAB10 SNAP23 COTL1 BIN2 CAT RAP1B CAP1 ADAM10 ACTR2 PTPRJ TAGLN2 ARPC5 RAB11B PPIA PECAM1
		Export from cell	CD9 CAPN1 SLC2A3 STXBP2 RAB10 SNAP23 COTL1 BIN2 CAT RAP1B CAP1 ADAM10 ACTR2 PTPRJ TAGLN2 ARPC5 RAB11B PPIA PECAM1
		Secretion	CD9 CAPN1 SLC2A3 STXBP2 RAB10 SNAP23 COTL1 BIN2 CAT RAP1B CAP1 ADAM10 ACTR2 PTPRJ TAGLN2 ARPC5 RAB11B PPIA PECAM1
	PL_OJIA vs PL_CTR
		Up-regulated
		Platelet aggregation	CD9 VCL ACTB MYH9 MYL12A HSPB1 PLEK TLN1 FERMT3 F11R CSRP1 PPIA FLNA LYN
		Platelet degranulation	CD9 VCL WDR1 ACTN1 STXBP2 PLEK F13A1 TUBA4A CD36 TLN1 FERMT3 ALDOA TAGLN2 FLNA LYN PECAM1
		Platelet activation	CD9 VCL ACTB MYH9 MYL12A HSPB1 PLEK GNA13 TLN1 FERMT3 GNAQ F11R FCER1G CSRP1 PPIA FLNA SRC LYN
		Blood coagulation	CD9 EHD3 VCL CDC42 ACTB CAPZB MYH9 MYL12A HSPB1 PRKAR1A PLEK CAPZA1 GNA13 F13A1 CD36 TLN1 FERMT3 GNAQ F11R FCER1G CSRP1 PPIA FLNA SRC LYN
		Hemostasis	CD9 EHD3 VCL CDC42 ACTB CAPZB MYH9 MYL12A HSPB1 PRKAR1A PLEK CAPZA1 GNA13 F13A1 CD36 TLN1 FERMT3 GNAQ F11R FCER1G CSRP1 PPIA FLNA SRC LYN
		Coagulation	CD9 EHD3 VCL CDC42 ACTB CAPZB MYH9 MYL12A HSPB1 PRKAR1A PLEK CAPZA1 GNA13 F13A1 CD36 TLN1 FERMT3 GNAQ F11R FCER1G CSRP1 PPIA FLNA SRC LYN
		Neutrophil mediated immunity	CAPN1 SERPINB1 VCL GDI2 SLC2A3 PKM WDR1 RAB7A STXBP2 GSTP1 RAB10 SNAP23 RAB5C HSPA8 BIN2 PSMD14 CAT RAP1B CAP1 CD36 ACTR2 PSMA5 ALDOA FCER1G ARPC5 PGAM1 TUBB4B PPIA HSPA1B TUBB HP PECAM1
		Neutrophil degranulation	CAPN1 SERPINB1 VCL GDI2 SLC2A3 PKM RAB7A STXBP2 GSTP1 RAB10 SNAP23 RAB5C HSPA8 BIN2 PSMD14 CAT RAP1B CAP1 CD36 ACTR2 PSMA5 ALDOA FCER1G ARPC5 PGAM1 TUBB4B PPIA HSPA1B TUBB HP PECAM1
		Neutrophil activation involved in immune response	CAPN1 SERPINB1 VCL GDI2 SLC2A3 PKM RAB7A STXBP2 GSTP1 RAB10 SNAP23 RAB5C HSPA8 BIN2 PSMD14 CAT RAP1B CAP1 CD36 ACTR2 PSMA5 ALDOA FCER1G ARPC5 PGAM1 TUBB4B PPIA HSPA1B TUBB HP PECAM1
		Neutrophil activation	CAPN1 SERPINB1 VCL GDI2 SLC2A3 PKM RAB7A STXBP2 GSTP1 RAB10 SNAP23 RAB5C HSPA8 BIN2 PSMD14 CAT RAP1B CAP1 CD36 ACTR2 PSMA5 ALDOA FCER1G ARPC5 PGAM1 TUBB4B PPIA HSPA1B TUBB HP PECAM1
		Granulocyte activation	CAPN1 SERPINB1 VCL GDI2 SLC2A3 PKM RAB7A STXBP2 GSTP1 RAB10 SNAP23 RAB5C HSPA8 BIN2 PSMD14 CAT RAP1B CAP1 CD36 ACTR2 PSMA5 ALDOA FCER1G ARPC5 PGAM1 TUBB4B PPIA HSPA1B TUBB HP PECAM1
		Leukocyte degranulation	CAPN1 SERPINB1 VCL GDI2 SLC2A3 PKM RAB7A STXBP2 GSTP1 RAB10 SNAP23 RAB5C HSPA8 BIN2 PSMD14 CAT RAP1B CAP1 CD36 ACTR2 PSMA5 ALDOA FCER1G ARPC5 PGAM1 TUBB4B PPIA HSPA1B TUBB LYN HP PECAM1
		Myeloid leukocyte mediated immunity	CAPN1 SERPINB1 VCL GDI2 SLC2A3 PKM WDR1 RAB7A STXBP2 GSTP1 RAB10 SNAP23 RAB5C HSPA8 BIN2 PSMD14 CAT RAP1B CAP1 CD36 ACTR2 PSMA5 ALDOA FCER1G ARPC5 PGAM1 TUBB4B PPIA HSPA1B TUBB LYN HP PECAM1
		Regulated exocytosis	CD9 CAPN1 SERPINB1 VCL GDI2 SLC2A3 PKM WDR1 ACTN1 RAB7A STXBP2 GSTP1 RAB10 SNAP23 MYH9 RAB5C HSPA8 BIN2 PSMD14 PLEK CAT F13A1 RAP1B TUBA4A CAP1 CD36 STX11 TLN1 ACTR2 PSMA5 FERMT3 ALDOA TAGLN2 FCER1G ARPC5 PGAM1 RAB11B TUBB4B PPIA FLNA HSPA1B TUBB LYN HP PECAM1
		Exocytosis	RALA CD9 CAPN1 SERPINB1 ANK1 VCL GDI2 SLC2A3 PKM WDR1 ACTN1 RAB7A STXBP2 GSTP1 RAB10 SNAP23 MYH9 RAB5C HSPA8 BIN2 PSMD14 PLEK CAT F13A1 RAP1B TUBA4A CAP1 CD36 STX11 TLN1 ACTR2 PSMA5 RALB FERMT3 ALDOA TAGLN2 FCER1G ARPC5 RAB8A PGAM1 RAB11B TUBB4B PPIA FLNA HSPA1B TUBB LYN HP PECAM1
		Wound healing	CD9 EHD3 VCL CDC42 ACTB CAPZB MYH9 MYL12A HSPB1 PRKAR1A PLEK CAPZA1 GNA13 F13A1 CD36 TLN1 FERMT3 GNAQ F11R FCER1G CSRP1 CD151 PPIA FLNA SRC LYN
		Actin cytoskeleton organization	RALA SPTB CDC42 WDR1 ACTN1 ACTB CAPZB MYH9 PFN1 PRKAR1A ARPC3 ARHGDIB PLEK CAPZA1 VASP ARPC1B CAP1 TLN1 ACTR2 ARHGDIA TPM3 ACTA1 ALDOA F11R CSRP1 ARPC5 ARPC2 TPM4 FLNA SRC ARPC4-TTLL3 ZYX
		Myeloid leukocyte activation	CAPN1 SERPINB1 VCL GDI2 SLC2A3 PKM RAB7A STXBP2 GSTP1 RAB10 SNAP23 RAB5C HSPA8 BIN2 PSMD14 CAT RAP1B CAP1 CD36 ACTR2 PSMA5 ALDOA FCER1G ARPC5 PGAM1 TUBB4B PPIA HSPA1B TUBB LYN HP PECAM1
		Actin filament-based proc.	RALA SPTB CDC42 WDR1 ACTN1 ACTB CAPZB MYL6 MYH9 PFN1 PRKAR1A ARPC3 ARHGDIB PLEK CAPZA1 VASP ARPC1B CAP1 TLN1 ACTR2 ARHGDIA TPM3 ACTA1 ALDOA F11R CSRP1 ARPC5 ARPC2 TPM4 FLNA SRC ARPC4-TTLL3 ZYX
		Leukocyte mediated immunity	CAPN1 SERPINB1 VCL GDI2 SLC2A3 PKM WDR1 RAB7A STXBP2 GSTP1 RAB10 SNAP23 RAB5C HSPA8 BIN2 PSMD14 PRDX1 CAT RAP1B CAP1 CD36 ACTR2 PSMA5 ALDOA FCER1G ARPC5 PGAM1 TUBB4B PPIA HSPA1B TUBB LYN HP PECAM1
		Immune effector proc.	CAPN1 SERPINB1 VCL GDI2 SLC2A3 PKM CDC42 WDR1 ACTB RAB7A STXBP2 GSTP1 RAB10 SNAP23 RAB5C HSPA8 BIN2 ARPC3 PSMD14 RTN4 PRDX1 CAT RAP1B ARPC1B CAP1 CD36 ACTR2 PSMA5 ALDOA FCER1G ARPC5 ARPC2 PGAM1 TUBB4B PPIA SRC HSPA1B TUBB LYN HP PECAM1
		Secretion by cell	RALA CD9 CAPN1 SERPINB1 ANK1 VCL GDI2 SLC2A3 PKM WDR1 ACTN1 RAB7A STXBP2 GSTP1 RAB10 SNAP23 MYH9 RAB5C HSPA8 BIN2 PSMD14 PLEK CAT F13A1 RAP1B TUBA4A CAP1 CD36 STX11 TLN1 ACTR2 PSMA5 RALB FERMT3 ALDOA TAGLN2 FCER1G ARPC5 RAB8A PGAM1 RAB11B TUBB4B PPIA FLNA HSPA1B TUBB LYN HP PECAM1
		Export from cell	RALA CD9 CAPN1 SERPINB1 ANK1 VCL GDI2 SLC2A3 PKM WDR1 ACTN1 RAB7A STXBP2 GSTP1 RAB10 SNAP23 MYH9 RAB5C HSPA8 BIN2 PSMD14 PLEK CAT F13A1 RAP1B TUBA4A CAP1 CD36 STX11 TLN1 ACTR2 PSMA5 RALB FERMT3 ALDOA TAGLN2 FCER1G ARPC5 RAB8A PGAM1 RAB11B TUBB4B PPIA FLNA HSPA1B TUBB LYN HP PECAM1
		Cell activation	SKAP2 CD9 CAPN1 SERPINB1 VCL GDI2 SLC2A3 PKM CDC42 ACTB RAB7A STXBP2 GSTP1 RAB10 SNAP23 MYH9 MYL12A HSPB1 RAB5C PRKAR1A HSPA8 BIN2 PSMD14 PLEK PRDX1 GNA13 CAT RAP1B CAP1 CD36 TLN1 ACTR2 PSMA5 FERMT3 ALDOA GNAQ F11R FCER1G CSRP1 ARPC5 PGAM1 CD151 TUBB4B PPIA FLNA SRC HSPA1B TUBB LYN HP PECAM1
		Secretion	RALA CD9 CAPN1 SERPINB1 ANK1 VCL GDI2 SLC2A3 PKM WDR1 ACTN1 RAB7A STXBP2 GSTP1 RAB10 SNAP23 MYH9 RAB5C HSPA8 BIN2 PSMD14 PLEK CAT F13A1 RAP1B TUBA4A CAP1 CD36 STX11 TLN1 ACTR2 PSMA5 RALB FERMT3 ALDOA TAGLN2 FCER1G ARPC5 RAB8A PGAM1 RAB11B TUBB4B PPIA FLNA HSPA1B TUBB LYN HP PECAM1
		Leukocyte activation	SKAP2 CAPN1 SERPINB1 VCL GDI2 SLC2A3 PKM CDC42 RAB7A STXBP2 GSTP1 RAB10 SNAP23 MYH9 RAB5C PRKAR1A HSPA8 BIN2 PSMD14 PRDX1 CAT RAP1B CAP1 CD36 ACTR2 PSMA5 ALDOA FCER1G ARPC5 PGAM1 CD151 TUBB4B PPIA SRC HSPA1B TUBB LYN HP PECAM1
		Cytoskeleton organization	RALA ANK1 SPTB CDC42 WDR1 ACTN1 ACTB CAPZB MYH9 PFN1 PRKAR1A ARPC3 ARHGDIB GAPDH PLEK CAPZA1 TUBA1B VASP TUBA4A ARPC1B CAP1 TLN1 ACTR2 ARHGDIA TPM3 ACTA1 ALDOA F11R CSRP1 ARPC5 ARPC2 TPM4 TUBB4B FLNA SRC HSPA1B TUBB ARPC4-TTLL3 ZYX
		Down-regulated
		Complement activation, lectin pathway	COLEC11 MASP1 MBL2 COLEC10
		Complement activation	CPB2 COLEC11 MASP1 MBL2 CPN2 COLEC10 CFHR1
		Pos. reg. of cell-substrate adhesion	FBLN1 ECM2 HRG CDH13 DMP1 ABI3BP FBLN2 CSF1
		Reg. of response to wounding	FAP CPB2 HRG PROC SERPINC1 LRP1 F12 ANXA1 PTPRF HMGB1
		Reg. of wound healing	FAP CPB2 HRG PROC SERPINC1 F12 ANXA1 HMGB1
		Extracellular matrix organization	FBLN1 FAP CPB2 MMP2 AEBP1 ECM2 COL12A1 QSOX1 TTR TGFBI MMP19 LRP1 LCP1 COL2A1 COL6A1 HSPG2 DMP1 ABI3BP ITGB2 COL6A3 FBLN2 COL5A2
		Extracellular structure organization	FBLN1 FAP CPB2 MMP2 AEBP1 ECM2 COL12A1 QSOX1 TTR TGFBI MMP19 LRP1 LCP1 COL2A1 COL6A1 HSPG2 DMP1 ABI3BP ITGB2 COL6A3 FBLN2 COL5A2
		External encapsulating structure organization	FBLN1 FAP CPB2 MMP2 AEBP1 ECM2 COL12A1 QSOX1 TTR TGFBI MMP19 LRP1 LCP1 COL2A1 COL6A1 HSPG2 DMP1 ABI3BP ITGB2 COL6A3 FBLN2 COL5A2
		Reg. of cell-substrate adhesion	FBLN1 ECM2 HRG LRP1 CDH13 DMP1 ABI3BP FBLN2 CSF1
		Neg. reg. of peptidase activity	ITIH4 SPP2 SERPIND1 SERPINA4 HRG SERPINC1 LRP1 ECM1 COL6A3 PI16 SERPINA5
		Ossification	MMP2 HNRNPC GPLD1 OMD COL2A1 CDH11 COL6A1 ECM1 IGFBP3 DMP1 ASGR2 CLEC3B THBS3 CSF1 COL5A2
		Reg. of peptidase activity	ITIH4 SPP2 FBLN1 SERPIND1 SERPINA4 HRG SERPINC1 LRP1 ECM1 S100A8 S100A9 COL6A3 PI16 SERPINA5 HMGB1 ASPH
		Neg. reg. of proteolysis	ITIH4 SPP2 CPB2 SERPIND1 SERPINA4 HRG SERPINC1 LRP1 ECM1 COL6A3 PI16 SERPINA5
		Angiogenesis	FAP MMP2 GPLD1 HRG TGFBI MMP19 ANXA1 CDH13 HSPG2 ECM1 ITGB2 PLXDC1 CSPG4 CDH5 THBS2 HMGB1
		Cell-substrate adhesion	FBLN1 ECM2 HRG LRP1 CDH13 DMP1 ABI3BP ITGB2 FBLN2 THBS3 CSF1
		Blood vessel morphogenesis	FAP MMP2 GPLD1 HRG TGFBI MMP19 LRP1 ANXA1 CDH13 HSPG2 ECM1 ITGB2 PLXDC1 CSPG4 HEG1 CDH5 THBS2 HMGB1
		Blood vessel development	FAP MMP2 GPLD1 HRG TGFBI MMP19 LRP1 ANXA1 CDH13 HSPG2 ECM1 ITGB2 PLXDC1 CSPG4 HEG1 CDH5 THBS2 HMGB1
		Reg. of proteolysis	ITIH4 SPP2 FBLN1 CPB2 SERPIND1 SERPINA4 GPLD1 HRG SERPINC1 LRP1 F12 ECM1 S100A8 S100A9 COL6A3 CLEC3B PI16 SERPINA5 HMGB1 ASPH
		Vasculature development	FAP MMP2 GPLD1 HRG TGFBI MMP19 LRP1 ANXA1 CDH13 HSPG2 ECM1 ITGB2 PLXDC1 CSPG4 HEG1 CDH5 THBS2 HMGB1
		Tube morphogenesis	FAP MMP2 GPLD1 HRG TGFBI MMP19 LRP1 PODXL ANXA1 CDH13 HSPG2 ECM1 ITGB2 PLXDC1 CSPG4 HEG1 CDH5 CSF1 THBS2 HMGB1
		Response to wounding	FBLN1 FAP CPB2 SERPIND1 HRG PROC SERPINC1 LRP1 F12 ANXA1 PTPRF S100A8 ABI3BP SERPINA5 HMGB1
		Cell adhesion	NEO1 FBLN1 FAP EZR IGFALS ECM2 COL12A1 PCDH12 HRG PODXL2 TGFBI LRP1 OMD PODXL ANXA1 CDH11 CDH13 COL6A1 PTPRF S100A8 DMP1 ABI3BP ITGB2 S100A9 COL6A3 FBLN2 THBS3 SUSD5 CDH5 CSF1 THBS2 HMGB1 SPN
		Biological adhesion	NEO1 FBLN1 FAP EZR IGFALS ECM2 COL12A1 PCDH12 HRG PODXL2 TGFBI LRP1 OMD PODXL ANXA1 CDH11 CDH13 COL6A1 PTPRF S100A8 DMP1 ABI3BP ITGB2 S100A9 COL6A3 FBLN2 THBS3 SUSD5 CDH5 CSF1 THBS2 HMGB1 SPN
		Anatomical structure formation involved in morphogenesis	FAP MMP2 COL12A1 GPLD1 HRG TGFBI MMP19 PODXL ANXA1 COL2A1 CDH13 COL6A1 HSPG2 ECM1 DMP1 ITGB2 PLXDC1 THBS3 CSPG4 CDH5 THBS2 HMGB1 COL5A2
		Tube development	FAP MMP2 GPLD1 HRG TGFBI MMP19 LRP1 PODXL ANXA1 COL2A1 CDH13 HSPG2 ECM1 ITGB2 PLXDC1 CSPG4 HEG1 CDH5 CSF1 THBS2 HMGB1
		Circulatory system development	FAP MMP2 GPLD1 HRG TGFBI MMP19 LRP1 ANXA1 COL2A1 CDH13 HSPG2 ECM1 ABI3BP ITGB2 PLXDC1 PI16 CSPG4 HEG1 CDH5 THBS2 HMGB1
		Cell migration	FBLN1 FAP GPLD1 HRG PODXL2 LRP1 PODXL ANXA1 LCP1 CDH13 PTPRF ECM1 S100A8 PTPRG IGFBP3 ITGB2 S100A9 FSTL1 CSPG4 CD248 CDH5 CSF1 HMGB1 SPN
		Locomotion	NEO1 FBLN1 FAP EZR SERPIND1 GPLD1 HRG PODXL2 LRP1 PODXL ANXA1 LCP1 CDH13 PTPRF ECM1 S100A8 PTPRG IGFBP3 ITGB2 S100A9 FSTL1 CSPG4 CD248 CDH5 CSF1 COLEC10 HMGB1 SPN
		Cell motility	FBLN1 FAP GPLD1 HRG PODXL2 LRP1 PODXL ANXA1 LCP1 CDH13 PTPRF ECM1 S100A8 PTPRG IGFBP3 ITGB2 S100A9 FSTL1 CSPG4 CD248 CDH5 CSF1 HMGB1 SPN
		Localization of cell	FBLN1 FAP GPLD1 HRG PODXL2 LRP1 PODXL ANXA1 LCP1 CDH13 PTPRF ECM1 S100A8 PTPRG IGFBP3 ITGB2 S100A9 FSTL1 CSPG4 CD248 CDH5 CSF1 HMGB1 SPN
	aPathway analysis was carried out on the subsets of EV-prots found specifically differentially expressed in SF_OJIA vs PL_OJIA and PL_OJIA vs PL_CTR samples, and the GO terms with the most significantly enrichment score are shown wit assoiated EV-prots.
	bOfficial name of a GO biological process.
	cName of protein-coding genes.
