# Supplementary material for: Proteomic profiling of extracellular vesicles in synovial fluid and plasma from Oligoarticular Juvenile Idiopathic Arthritis patients reveals novel immunopathogenic biomarkers
Source: Front Immunol. 2023 Apr 27;14:1134747. doi: 10.3389/fimmu.2023.1134747 (PMC10186353; doi:10.3389/fimmu.2023.1134747)
Supplement: Supplementary file 6 [file Table_5.xlsx]

## Sheet: Suppl.Tab.5
	Supplementary Table 5. Significantly enriched GO biological processes of EV-prots expressed exclusively in SF_OJIA or in PL_OJIAa
	Gene set IDb	Pathway or process descriptionc	n Genesd	Pathway Genese	Enrichment FDRf	Fold Enrichmentg
	SF
	GO:0002263	Cell activation involved in immune response	8	847	0.00209451	7424500265
	GO:0002274	Myeloid leukocyte activation	8	785	0.00209451	8010893916
	GO:0002366	Leukocyte activation involved in immune response	8	843	0.00209451	745972921
	GO:0036230	Granulocyte activation	7	606	0.00209451	9080004552
	GO:0042119	Neutrophil activation	7	597	0.00209451	9216889043
	GO:0043299	Leukocyte degranulation	7	639	0.00246368	8611084129
	GO:0002443	Leukocyte mediated immunity	8	975	0.00258807	644979664
	GO:0002444	Myeloid leukocyte mediated immunity	7	660	0.00258807	8337095089
	GO:0007155	Cell adhesion	10	1639	0.00258807	4796027856
	GO:0022610	Biological adhesion	10	1646	0.00258807	4775631625
	GO:0002283	Neutrophil activation involved in immune response	6	584	0.00707596	8076051016
	GO:0002446	Neutrophil mediated immunity	6	593	0.00707596	7953480258
	GO:0002604	Regulation of dendritic cell antigen processing and presentation	2	11	0.00707596	1429216301
	GO:0043312	Neutrophil degranulation	6	576	0.00707596	8188218391
	GO:1902563	Regulation of neutrophil activation	2	11	0.00707596	1429216301
	GO:0045055	Regulated exocytosis	7	903	0.00836365	6093557872
	GO:0002252	Immune effector process	8	1245	0.00858898	5051045562
	GO:0002275	Myeloid cell activation involved in immune response	6	652	0.00991575	7233763486
	GO:0006887	Exocytosis	7	1027	0.0137336	5357821576
	GO:0030198	Extracellular matrix organization	5	450	0.0137336	8734099617
	GO:0043062	Extracellular structure organization	5	451	0.0137336	8714733542
	GO:0045229	External encapsulating structure organization	5	454	0.0137336	8657147197
	GO:0002468	Dendritic cell antigen processing and presentation	2	22	0.0190325	7146081505
	GO:0045321	Leukocyte activation	8	1475	0.0194831	4263424898
	GO:0008380	RNA splicing	5	513	0.0203721	7661490892
	GO:0050765	Negative regulation of phagocytosis	2	24	0.0203721	6550574713
	GO:0042116	Macrophage activation	3	125	0.0236618	1886565517
	GO:0051894	Positive regulation of focal adhesion assembly	2	27	0.0236618	5822733078
	GO:0046903	Secretion	8	1636	0.0311646	3843858022
	GO:0150117	Positive regulation of cell-substrate junction organization	2	32	0.0311646	4912931034
	GO:0001775	Cell activation	8	1658	0.0329408	3792853875
	GO:0006397	MRNA processing	5	599	0.0333924	6561510564
	GO:0002577	Regulation of antigen processing and presentation	2	35	0.0338191	449182266
	GO:0043484	Regulation of RNA splicing	3	159	0.038588	1483148992
	GO:0043408	Regulation of MAPK cascade	5	646	0.0427813	608412512
	GO:0098609	Cell-cell adhesion	6	1000	0.0479195	4716413793
	GO:0000377	RNA splicing, via transesterification reactions with bulged adenosine as nucleophile	4	400	0.0482709	7860689655
	GO:0000398	MRNA splicing, via spliceosome	4	400	0.0482709	7860689655
	GO:0031341	Regulation of cell killing	3	180	0.0482709	1310114943
	GO:0071364	Cellular response to epidermal growth factor stimulus	2	46	0.0482709	3417691154
	GO:0000375	RNA splicing, via transesterification reactions	4	403	0.0484003	7802173355
	PL
	GO:0009611	Response to wounding	9	718	2.73E-05	1099014356
	GO:0030168	Platelet activation	6	178	2.73E-05	2955401901
	GO:0040011	Locomotion	13	1982	2.73E-05	5750756811
	GO:0030335	Positive regulation of cell migration	8	556	3.18E-05	1261538462
	GO:0040017	Positive regulation of locomotion	8	597	3.18E-05	1174900142
	GO:0042060	Wound healing	8	583	3.18E-05	1203113867
	GO:0048870	Cell motility	12	1776	3.18E-05	5924116424
	GO:0051272	Positive regulation of cellular component movement	8	595	3.18E-05	1178849386
	GO:0051674	Localization of cell	12	1776	3.18E-05	5924116424
	GO:2000147	Positive regulation of cell motility	8	581	3.18E-05	1207255395
	GO:0016477	Cell migration	11	1590	7.07E-05	6065699081
	GO:0030334	Regulation of cell migration	9	946	7.07E-05	8341356318
	GO:0007155	Cell adhesion	11	1639	7.87E-05	5884357253
	GO:0022610	Biological adhesion	11	1646	7.87E-05	5859332648
	GO:2000145	Regulation of cell motility	9	1010	9.77E-05	7812795126
	GO:0040012	Regulation of locomotion	9	1056	0.000132724	7472465035
	GO:0051270	Regulation of cellular component movement	9	1092	0.000164917	7226120034
	GO:0007596	Blood coagulation	6	373	0.000253963	141035265
	GO:0007599	Hemostasis	6	377	0.000253963	1395388696
	GO:0050817	Coagulation	6	378	0.000253963	1391697192
	GO:0001775	Cell activation	10	1658	0.000505577	5288113575
	GO:0002576	Platelet degranulation	4	137	0.00111359	2559910163
	GO:0050900	Leukocyte migration	6	502	0.00111359	1047931352
	GO:0050878	Regulation of body fluid levels	6	549	0.00176618	9582177385
	GO:0002687	Positive regulation of leukocyte migration	4	162	0.00190179	2164862298
	GO:0002685	Regulation of leukocyte migration	4	238	0.00812945	1473561732
	GO:0033623	Regulation of integrin activation	2	17	0.00911518	1031493213
	GO:0007597	Blood coagulation, intrinsic pathway	2	18	0.00954067	9741880342
	GO:0014068	Positive regulation of phosphatidylinositol 3-kinase signaling	3	98	0.00954067	2683987441
	GO:1902414	Protein localization to cell junction	3	100	0.00964434	2630307692
	GO:0007010	Cytoskeleton organization	8	1553	0.0110681	4516518896
	GO:0031532	Actin cytoskeleton reorganization	3	109	0.011659	2413126323
	GO:0033622	Integrin activation	2	25	0.0163591	7014153846
	GO:0051493	Regulation of cytoskeleton organization	5	566	0.0170188	7745311226
	GO:0007162	Negative regulation of cell adhesion	4	325	0.0182062	1079100592
	GO:0045055	Regulated exocytosis	6	903	0.0182062	5825709175
	GO:0072376	Protein activation cascade	2	28	0.0182062	6262637363
	GO:0072378	Blood coagulation, fibrin clot formation	2	28	0.0182062	6262637363
	GO:0014066	Regulation of phosphatidylinositol 3-kinase signaling	3	141	0.0203411	1865466448
	GO:0034405	Response to fluid shear stress	2	34	0.0250793	5157466063
	GO:0010543	Regulation of platelet activation	2	36	0.0274385	4870940171
	GO:0002691	Regulation of cellular extravasation	2	39	0.0281351	4496252465
	GO:0006887	Exocytosis	6	1027	0.0281351	5122312935
	GO:0022603	Regulation of anatomical structure morphogenesis	6	1034	0.0281351	5087635768
	GO:0031589	Cell-substrate adhesion	4	381	0.0281351	9204926307
	GO:0033993	Response to lipid	6	1017	0.0281351	5172679828
	GO:1905332	Positive regulation of morphogenesis of an epithelium	2	38	0.0281351	4614574899
	GO:0014065	Phosphatidylinositol 3-kinase signaling	3	170	0.0284426	1547239819
	GO:0006935	Chemotaxis	5	699	0.0306737	6271596787
	GO:0042330	Taxis	5	702	0.0306737	6244795091
	GO:0030036	Actin cytoskeleton organization	5	744	0.0389535	5892266336
	GO:0034330	Cell junction organization	5	757	0.0412523	5791078142
	GO:0048015	Phosphatidylinositol-mediated signaling	3	209	0.0466323	1258520427
	GO:0043113	Receptor clustering	2	55	0.0475759	3188251748
	GO:0048017	Inositol lipid-mediated signaling	3	213	0.0475759	1234886241
	GO:0002684	Positive regulation of immune system process	6	1190	0.0487503	4420685197
	GO:0010043	Response to zinc ion	2	57	0.0492689	3076383266
	aPathway analysis was carried out on the EV-prot exclusively expressed in SF_OJIA or PL_OJIA samples, and significantly enriched GO terms are shown. GO terms are listed by decreasing FDR and fold enrichment values.
	bOfficial identifier of a GO biological process.
	cOfficial name of a GO biological process.
	dNumber of identified genes.
	e Number of total genes.
	fP value adjusted for FDR (False discovery rate). Values expressed as -log10. Adjusted p values lower than 0.05 are considered significant.
	gFold enrichment is defined as the percentage of genes in our list belonging to a pathway, divided by the corresponding percentage in the background.
