# Supplementary material for: Proteomic profiling of extracellular vesicles in synovial fluid and plasma from Oligoarticular Juvenile Idiopathic Arthritis patients reveals novel immunopathogenic biomarkers
Source: Front Immunol. 2023 Apr 27;14:1134747. doi: 10.3389/fimmu.2023.1134747 (PMC10186353; doi:10.3389/fimmu.2023.1134747)
Supplement: Supplementary file 7 [file Table_6.xlsx]

## Sheet: Suppl.Tab.6
	Supplementary Table 6. TOP significantly enriched GO biological processes associated with EV-prots exclusively expressed in SF_OJIA and PL_OJIA samplesa
	Groups	Pathway or process descriptionb	Gene namesc
	SF_OJIA vs PL_OJIA
		SF
		Reg. of dendritic cell antigen processing and presentation	CD74 FCGR2B
		Reg. of neutrophil activation	FCGR2B ITGAM
		Neg. reg. of phagocytosis	FCGR2B SIRPA
		Pos. reg. of focal adhesion assembly	IQGAP1 S100A10
		Pos. reg. of cell-substrate junction organization	IQGAP1 S100A10
		Macrophage activation	CD74 FCGR2B ITGAM
		Neutrophil activation	FCGR2B CTSG IQGAP1 ITGAX CSTB ITGAM SIRPA
		Granulocyte activation	FCGR2B CTSG IQGAP1 ITGAX CSTB ITGAM SIRPA
		Extracellular matrix organization	CTSG COL5A1 ITGAX HAPLN1 ITGAM
		Extracellular structure organization	CTSG COL5A1 ITGAX HAPLN1 ITGAM
		External encapsulating structure organization	CTSG COL5A1 ITGAX HAPLN1 ITGAM
		Leukocyte degranulation	FCGR2B CTSG IQGAP1 ITGAX CSTB ITGAM SIRPA
		Myeloid leukocyte mediated immunity	FCGR2B CTSG IQGAP1 ITGAX CSTB ITGAM SIRPA
		Neutrophil degranulation	CTSG IQGAP1 ITGAX CSTB ITGAM SIRPA
		Neutrophil activation involved in immune response	CTSG IQGAP1 ITGAX CSTB ITGAM SIRPA
		Myeloid leukocyte activation	CD74 FCGR2B CTSG IQGAP1 ITGAX CSTB ITGAM SIRPA
		Neutrophil mediated immunity	CTSG IQGAP1 ITGAX CSTB ITGAM SIRPA
		RNA splicing	EFTUD2 NCL AHNAK RALY HNRNPH1
		Leukocyte activation involved in immune response	CD74 FCGR2B CTSG IQGAP1 ITGAX CSTB ITGAM SIRPA
		Leukocyte mediated immunity	CD74 FCGR2B CTSG IQGAP1 ITGAX CSTB ITGAM SIRPA
		Regulated exocytosis	FCGR2B CTSG IQGAP1 ITGAX CSTB ITGAM SIRPA
		Exocytosis	FCGR2B CTSG IQGAP1 ITGAX CSTB ITGAM SIRPA
		Immune effector proc.	CD74 FCGR2B CTSG IQGAP1 ITGAX CSTB ITGAM SIRPA
		Cell adhesion	CD74 FCGR2B COL5A1 IQGAP1 ITGAX HAPLN1 NPTN ITGAM S100A10 SIRPA
		Biological adhesion	CD74 FCGR2B COL5A1 IQGAP1 ITGAX HAPLN1 NPTN ITGAM S100A10 SIRPA
		Leukocyte activation	CD74 FCGR2B CTSG IQGAP1 ITGAX CSTB ITGAM SIRPA
		Secretion	CD74 FCGR2B CTSG IQGAP1 ITGAX CSTB ITGAM SIRPA
		PL
		Reg. of integrin activation	JAM3 SELP
		Blood coagulation, intrinsic pathway	GP9 GP5
		Platelet activation	ITGA2B ALOX12 GP9 SELP GP5 GP6
		Pos. reg. of phosphatidylinositol 3-kinase signaling	PLXNB1 SELP RELN
		Protein localization to cell junction	RAB27B JAM3 RELN
		Platelet degranulation	ITGA2B RAB27B PPBP SELP
		Pos. reg. of leukocyte migration	ITGA2B TGFB1 JAM3 SELP
		Reg. of leukocyte migration	ITGA2B TGFB1 JAM3 SELP
		Blood coagulation	ITGA2B ALOX12 GP9 SELP GP5 GP6
		Hemostasis	ITGA2B ALOX12 GP9 SELP GP5 GP6
		Coagulation	ITGA2B ALOX12 GP9 SELP GP5 GP6
		Pos. reg. of cell migration	ITGA2B MYLK TGFB1 ALOX12 JAM3 MAPRE2 SELP RELN
		Wound healing	ITGA2B MYLK TGFB1 ALOX12 GP9 SELP GP5 GP6
		Pos. reg. of cellular component movement	ITGA2B MYLK TGFB1 ALOX12 JAM3 MAPRE2 SELP RELN
		Pos. reg. of locomotion	ITGA2B MYLK TGFB1 ALOX12 JAM3 MAPRE2 SELP RELN
		Response to wounding	ITGA2B MYLK TGFB1 ALOX12 JAM3 GP9 SELP GP5 GP6
		Leukocyte migration	ITGA2B TGFB1 PPBP JAM3 SELP GP6
		Reg. of body fluid levels	ITGA2B ALOX12 GP9 SELP GP5 GP6
		Reg. of cell migration	ITGA2B MYLK TGFB1 ALOX12 PLXNB1 JAM3 MAPRE2 SELP RELN
		Reg. of locomotion	ITGA2B MYLK TGFB1 ALOX12 PLXNB1 JAM3 MAPRE2 SELP RELN
		Reg. of cellular component movement	ITGA2B MYLK TGFB1 ALOX12 PLXNB1 JAM3 MAPRE2 SELP RELN
		Cell migration	ITGA2B MYLK TGFB1 ALOX12 PPBP PLXNB1 JAM3 MAPRE2 SELP RELN GP6
		Cell motility	ITGA2B MYLK TGFB1 ALOX12 PPBP PLXNB1 JAM3 MAPRE2 SELP RELN GP6 CTTN
		Localization of cell	ITGA2B MYLK TGFB1 ALOX12 PPBP PLXNB1 JAM3 MAPRE2 SELP RELN GP6 CTTN
		Cell adhesion	ITGA2B TGFB1 ALOX12 PLXNB1 JAM3 GP9 SELP GP5 PARVB RELN CTTN
		Biological adhesion	ITGA2B TGFB1 ALOX12 PLXNB1 JAM3 GP9 SELP GP5 PARVB RELN CTTN
		Locomotion	ITGA2B MYLK TGFB1 ALOX12 PPBP PLXNB1 JAM3 CMTM5 MAPRE2 SELP RELN GP6 CTTN
		Cell activation	ITGA2B TGFB1 ALOX12 PSMB7 ALAD PPBP GP9 SELP GP5 GP6
	SF_OJIA or PL_OJIA vs PL_CTR
		SF
		Cytoplasmic translation	RPS20 RPL18 PKM EIF2B3 EIF3I RPL6 EIF3L RPL3 EIF3D EIF3E RPS16 RPS19 RPL18A EIF3B EIF3A RPS13 RWDD1 RPL5 EIF3G RPS2 RPL11 RPS8 RPS3A RPL7 EIF3H EIF3M RPS3 RPL30 EIF4A1 RPL29 EEF2 RPSA RPL4 RPL15 EIF3F EIF3C RPS4X EIF3CL RPS28 RPL17 RPS9 RPS25 RPL7A EIF3K
		SRP-dependent cotranslational protein targeting to membrane	RPS20 RPL18 RPL6 RPL3 RPS16 RPS19 RPL18A RPS13 RPL5 SRP14 RPS2 RPL11 RPS8 RPS3A RPL7 RPS3 RPL30 RPL29 RPSA RPL4 RPL15 RPS4X RPS28 RPL17 RPS9 RPS25 RPL7A
		Protein targeting to ER	RPS20 RPL18 RPL6 RPL3 CHMP4B RPS16 RPS19 RPL18A RPS13 RPL5 SRP14 RPS2 RPL11 RPS8 RPS3A RPL7 RPS3 RPL30 RPL29 RPSA RPL4 RPL15 RPS4X RPS28 RPL17 RPS9 RPS25 RPL7A
		Establishment of protein localization to endoplasmic reticulum	RPS20 RPL18 RPL6 RPL3 CHMP4B RPS16 RPS19 RPL18A RPS13 RPL5 SRP14 RPS2 RPL11 RPS8 RPS3A RPL7 RPS3 RPL30 RPL29 RPSA RPL4 RPL15 RPS4X RPS28 RPL17 RPS9 RPS25 RPL7A
		Translational initiation	RPS20 TPR RPL18 EIF2B3 EIF3I RPL6 EIF3L RPL3 EIF3D EIF3E RPS16 RPS19 RPL18A EIF3B EIF3A RPS13 EIF2B1 EIF2B2 RPL5 EIF3G RPS2 RPL11 RPS8 RPS3A RPL7 EIF3H EIF3M RPS3 RPL30 EIF5B EIF4A1 RPL29 RPSA RPL4 RPL15 EIF3F NPM1 EIF3C RPS4X EIF3CL RPS28 RPL17 RPS9 RPS25 RPL7A EIF3K
		Viral gene expression	RPS20 PTBP1 TPR RPL18 NUCKS1 RPL6 POLR2E EIF3L RPL3 EIF3D RPS16 RPS19 RPL18A EIF3B EIF3A RPS13 RPL5 EIF3G RPS2 IFITM3 RPL11 RPS8 RPS3A RPL7 RPS3 RPL30 RPL29 RPSA RPL4 RPL15 EIF3F PCBP2 RPS4X RPS28 RPL17 RPS9 RPS25 RPL7A
		Neutrophil degranulation	MPO ITGAL TYROBP MVP SERPINB1 ERP44 TIMP2 CYBA PKM RHOA XRCC5 GSTP1 CPNE3 HUWE1 LYZ CTSG MMP9 PYCARD RAB5C VAT1 BST1 LTA4H STXBP3 TNFAIP6 COPB1 SIGLEC9 BST2 DIAPH1 LGALS3 OSTF1 CD63 TLR2 ITGAV ANXA3 SRP14 IQGAP1 ITGAX LCN2 CCT8 CSTB S100A11 S100A12 MNDA PTX3 GYG1 S100P CAMP FABP5 CYBB ANPEP EEF2 CD300A ITGAM FPR1 PGAM1 RHOG TUBB4B XRCC6 GM2A C5AR1 SIRPA PLEKHO2 LILRB2 LAIR1
		Neutrophil activation involved in immune response	MPO ITGAL TYROBP MVP SERPINB1 ERP44 TIMP2 CYBA PKM RHOA XRCC5 GSTP1 CPNE3 HUWE1 LYZ CTSG MMP9 PYCARD RAB5C VAT1 BST1 LTA4H STXBP3 TNFAIP6 COPB1 SIGLEC9 BST2 DIAPH1 LGALS3 OSTF1 CD63 TLR2 ITGAV ANXA3 SRP14 IQGAP1 ITGAX LCN2 CCT8 CSTB S100A11 S100A12 MNDA PTX3 GYG1 S100P CAMP FABP5 CYBB ANPEP EEF2 CD300A ITGAM FPR1 PGAM1 RHOG TUBB4B XRCC6 GM2A C5AR1 SIRPA PLEKHO2 LILRB2 LAIR1
		Granulocyte activation	MPO ITGAL TYROBP MVP SERPINB1 ERP44 TIMP2 CYBA PKM RHOA FCGR2B XRCC5 GSTP1 CPNE3 HUWE1 LYZ CTSG MMP9 PYCARD STX4 RAB5C VAT1 BST1 LTA4H STXBP3 TNFAIP6 COPB1 SIGLEC9 BST2 DIAPH1 LGALS3 OSTF1 CD63 TLR2 ITGAV ANXA3 SRP14 IQGAP1 ITGAX LCN2 CCT8 CSTB S100A11 S100A12 MNDA PTX3 GYG1 S100P CAMP FABP5 CYBB ANPEP EEF2 CD300A ITGAM FPR1 PGAM1 RHOG TUBB4B XRCC6 GM2A C5AR1 SIRPA PLEKHO2 LILRB2 LAIR1
		Neutrophil activation	MPO ITGAL TYROBP MVP SERPINB1 ERP44 TIMP2 CYBA PKM RHOA FCGR2B XRCC5 GSTP1 CPNE3 HUWE1 LYZ CTSG MMP9 PYCARD RAB5C VAT1 BST1 LTA4H STXBP3 TNFAIP6 COPB1 SIGLEC9 BST2 DIAPH1 LGALS3 OSTF1 CD63 TLR2 ITGAV ANXA3 SRP14 IQGAP1 ITGAX LCN2 CCT8 CSTB S100A11 S100A12 MNDA PTX3 GYG1 S100P CAMP FABP5 CYBB ANPEP EEF2 CD300A ITGAM FPR1 PGAM1 RHOG TUBB4B XRCC6 GM2A C5AR1 SIRPA PLEKHO2 LILRB2 LAIR1
		Neutrophil mediated immunity	MPO ITGAL TYROBP MVP SERPINB1 ERP44 TIMP2 CYBA PKM RHOA XRCC5 GSTP1 CPNE3 HUWE1 LYZ CTSG MMP9 PYCARD RAB5C VAT1 BST1 LTA4H STXBP3 TNFAIP6 COPB1 SIGLEC9 BST2 DIAPH1 LGALS3 OSTF1 CD63 TLR2 ITGAV ANXA3 SRP14 IQGAP1 ITGAX LCN2 CCT8 CSTB S100A11 S100A12 MNDA PTX3 GYG1 S100P CAMP FABP5 CYBB ANPEP EEF2 CD300A ITGAM FPR1 PGAM1 RHOG TUBB4B XRCC6 GM2A C5AR1 SIRPA PLEKHO2 LILRB2 LAIR1
		Leukocyte degranulation	MPO ITGAL TYROBP MVP SERPINB1 ERP44 TIMP2 CYBA PKM RHOA FCGR2B XRCC5 GSTP1 CPNE3 HUWE1 LYZ CTSG MMP9 HCK PYCARD STX4 RAB5C VAT1 BST1 LTA4H STXBP3 TNFAIP6 COPB1 SIGLEC9 BST2 DIAPH1 LGALS3 OSTF1 CD63 TLR2 ITGAV ANXA3 SRP14 IQGAP1 ITGAX LCN2 CCT8 CSTB S100A11 S100A12 MNDA PTX3 GYG1 S100P CAMP FABP5 CYBB ANPEP EEF2 CD300A ITGAM FPR1 PGAM1 RHOG TUBB4B XRCC6 GM2A C5AR1 SIRPA PLEKHO2 LILRB2 LAIR1
		Myeloid leukocyte mediated immunity	MPO ITGAL TYROBP MVP SERPINB1 ERP44 TIMP2 CYBA PKM RHOA FCGR2B XRCC5 GSTP1 CPNE3 HUWE1 LYZ CTSG MMP9 PYCARD STX4 RAB5C VAT1 BST1 LTA4H STXBP3 TNFAIP6 COPB1 SIGLEC9 BST2 DIAPH1 LGALS3 OSTF1 CD63 TLR2 ITGAV ANXA3 SRP14 IQGAP1 ITGAX LCN2 CCT8 CSTB S100A11 S100A12 MNDA PTX3 GYG1 S100P CAMP FABP5 CYBB ANPEP EEF2 CD300A ITGAM FPR1 PGAM1 RHOG TUBB4B XRCC6 GM2A C5AR1 SIRPA PLEKHO2 LILRB2 LAIR1
		Myeloid leukocyte activation	MPO ITGAL TYROBP MVP CD74 SERPINB1 ERP44 TIMP2 LCP2 CYBA PKM RHOA FCGR2B XRCC5 GSTP1 CPNE3 HUWE1 LYZ CTSG MMP9 PYCARD STX4 NDRG1 NAMPT RAB5C VAT1 BST1 LTA4H STXBP3 TNFAIP6 COPB1 SIGLEC9 BST2 DIAPH1 LGALS3 OSTF1 CD63 TLR2 ITGAV ANXA3 SRP14 IQGAP1 ITGAX LCN2 CCT8 CSTB S100A11 S100A12 MNDA PTX3 GYG1 S100P CAMP FABP5 CYBB ANPEP EEF2 CD300A ITGAM FPR1 PGAM1 RHOG TUBB4B XRCC6 MYO18A GM2A C5AR1 SIRPA PL…
		Leukocyte activation involved in immune response	MPO ITGAL TYROBP MVP CD74 SERPINB1 ERP44 TIMP2 CYBA PKM RHOA FCGR2B APBB1IP XRCC5 GSTP1 CPNE3 HUWE1 ICAM1 LYZ LGALS1 CTSG MMP9 PYCARD STX4 RAB5C VAT1 SUPT6H BST1 LTA4H STXBP3 TNFAIP6 COPB1 SIGLEC9 BST2 DIAPH1 LGALS3 OSTF1 ANXA1 CD63 TLR2 ITGAV ANXA3 SRP14 IQGAP1 ITGAX LCN2 CCT8 CSTB S100A11 S100A12 MNDA PTX3 GYG1 S100P CAMP FABP5 CYBB ANPEP EEF2 CD300A ITGAM FPR1 PGAM1 RHOG TUBB4B XRCC6 GM2A C5AR…
		Regulated exocytosis	MPO ITGAL TYROBP MVP SERPINB1 ERP44 TIMP2 VAMP3 CYBA PKM RHOA FCGR2B XRCC5 GSTP1 CPNE3 HUWE1 LYZ CTSG MMP9 HCK PYCARD STX4 RAB5C VAT1 BST1 LTA4H STXBP3 TNFAIP6 COPB1 SIGLEC9 BST2 DIAPH1 LGALS3 OSTF1 CD63 TLR2 ITGAV ANXA3 SRP14 IQGAP1 ITGAX SOD1 LCN2 CYRIB CCT8 CSTB S100A11 S100A12 MNDA PTX3 GYG1 S100P CAMP ANXA5 FABP5 CYBB ANPEP EEF2 CD300A ITGAM FPR1 PGAM1 RHOG TUBB4B XRCC6 GM2A C5AR1 SIRPA PLEK…
		Translation	RPS20 VIM BCLAF1 TPR RPL18 PKM RHOA EIF2B3 EIF3I KHSRP RPL6 EIF3L RPL3 EIF3D EIF3E RPS16 RPS19 RPL18A EIF3B EIF3A RPS13 EIF2B1 RWDD1 NCL EIF2B2 RPL5 EIF3G HNRNPD WARS1 RPS2 EIF4A3 RPL11 RPS8 RPS3A RPL7 EIF3H EIF3M RPS3 RPL30 EIF5B EIF4A1 RPL29 EEF2 RPSA RPL4 RPL15 EIF3F PPA1 NPM1 EIF3C PLXNB2 RPS4X EIF3CL VARS1 RPS28 RPL17 EEF1D RPS9 RPS25 RPL7A EIF3K EEF1B2
		Viral proc.	ITGAL RPS20 PTBP1 CD74 VIM TPR RPL18 RHOA NUCKS1 CDC42 FCGR2B TOP2B XRCC5 RPL6 ICAM1 POLR2E LGALS1 EIF3L AP1B1 RPL3 EIF3D HCK SAMHD1 CHMP4B RBBP7 HTATSF1 RPS16 RPS19 RPL18A FKBP8 EIF3B EIF3A SUPT6H RPS13 STAT1 RPL5 HNRNPA2B1 COPB1 BST2 EIF3G PCNA ITGAV G3BP2 ANP32A IQGAP1 RPS2 IFITM3 RPL11 RPS8 RPS3A G3BP1 RPL7 EIF3M RPS3 HNRNPU RPL30 ITGA5 EIF4A1 RPL29 RBBP4 PTX3 HNRNPK ANPEP DDB1 RPSA PCBP1 BSG…
		Peptide biosynthetic proc.	RPS20 VIM BCLAF1 TPR RPL18 PKM RHOA EIF2B3 EIF3I KHSRP RPL6 EIF3L RPL3 EIF3D EIF3E RPS16 RPS19 RPL18A EIF3B EIF3A RPS13 EIF2B1 RWDD1 NCL EIF2B2 RPL5 EIF3G CNDP2 HNRNPD WARS1 RPS2 EIF4A3 RPL11 RPS8 RPS3A RPL7 EIF3H EIF3M RPS3 RPL30 EIF5B EIF4A1 RPL29 EEF2 RPSA RPL4 RPL15 EIF3F PPA1 NPM1 EIF3C PLXNB2 RPS4X EIF3CL VARS1 RPS28 RPL17 EEF1D RPS9 RPS25 RPL7A EIF3K EEF1B2
		Leukocyte mediated immunity	MPO ITGAL TYROBP MVP CD74 SERPINB1 ERP44 TIMP2 CYBA PKM RHOA FCGR2B XRCC5 GSTP1 CPNE3 HUWE1 ICAM1 LYZ CTSG MMP9 PYCARD STX4 RAB5C VAT1 SUPT6H BST1 LTA4H STXBP3 SASH3 TNFAIP6 COPB1 SIGLEC9 BST2 DIAPH1 LGALS3 OSTF1 CD63 TLR2 ITGAV ANXA3 SRP14 IQGAP1 ITGAX LCN2 CYRIB CCT8 CSTB S100A11 S100A12 MNDA PTX3 GYG1 S100P CAMP FABP5 CYBB ANPEP EEF2 CD300A ITGAM FPR1 PGAM1 RHOG C1S TUBB4B XRCC6 GM2A C5AR1 SIR…
		Exocytosis	MPO ITGAL TYROBP MVP SERPINB1 ERP44 TIMP2 VAMP3 CYBA PKM RHOA FCGR2B XRCC5 GSTP1 CPNE3 HUWE1 LYZ CTSG MMP9 HCK PYCARD STX4 RAB5C VAT1 BST1 LTA4H STXBP3 TNFAIP6 COPB1 SIGLEC9 BST2 DIAPH1 LGALS3 OSTF1 ANXA1 CD63 TLR2 ITGAV ANXA3 SRP14 IQGAP1 ITGAX SOD1 LCN2 CYRIB CCT8 CSTB S100A11 S100A12 MNDA PTX3 GYG1 S100P CAMP ANXA5 FABP5 CYBB RAB8B ANPEP EEF2 CD300A ITGAM FPR1 PGAM1 RHOG TUBB4B XRCC6 GM2A C5AR…
		MRNA metabolic proc.	RPS20 PTBP1 VIM BCLAF1 CCAR1 RPL18 SART3 KHSRP RPL6 HNRNPM POLR2E RPL3 ACIN1 HTATSF1 EIF3E RPS16 RPS19 RPL18A EFTUD2 SUPT6H RPS13 NCL RPL5 HNRNPA2B1 RALY LGALS3 ZRANB2 AP3B1 HNRNPD ANP32A NOL3 RPS2 EIF4A3 RPL11 RPS8 SNRNP200 FIP1L1 RPS3A WTAP RPL7 RPS3 HNRNPU RPL30 CCAR2 SAFB RPL29 ZNF326 PPP4R2 HNRNPK RPSA PCBP1 HNRNPA3 RPL4 RPL15 NPM1 SF3B3 PCBP2 C5AR1 RPS4X PSMB10 PSMB8 RPS28 PSMB9 RPL17 EEF1D…
		Peptide metabolic proc.	RPS20 VIM BCLAF1 TPR RPL18 PKM RHOA EIF2B3 GSTP1 EIF3I KHSRP RPL6 EIF3L RPL3 EIF3D CTSG EIF3E RPS16 RPS19 RPL18A EIF3B EIF3A RPS13 LTA4H EIF2B1 RWDD1 CLIC5 NCL EIF2B2 RPL5 EIF3G CNDP2 CPM HNRNPD WARS1 RPS2 EIF4A3 SOD1 RPL11 RPS8 RPS3A RPL7 EIF3H EIF3M RPS3 RPL30 EIF5B EIF4A1 RPL29 TPP1 ANPEP EEF2 RPSA RPL4 RPL15 EIF3F PPA1 NPM1 EIF3C PLXNB2 RPS4X EIF3CL VARS1 RPS28 RPL17 EEF1D RPS9 RPS25 RPL7A EI…
		Immune effector proc.	MPO ITGAL TYROBP MVP CD74 SERPINB1 ERP44 TIMP2 CYBA PKM RHOA CDC42 FCGR2B APBB1IP XRCC5 GSTP1 CPNE3 HUWE1 ICAM1 LYZ LGALS1 CTSG MMP9 HCK PYCARD STX4 RPS19 RAB5C VAT1 SUPT6H BST1 LTA4H ACTR3 STXBP3 SASH3 TNFAIP6 COPB1 SIGLEC9 BST2 DIAPH1 LGALS3 OSTF1 ANXA1 CD63 TLR2 ITGAV ANXA3 SRP14 IQGAP1 ITGAX LCN2 FCGR1A CYRIB CCT8 CSTB S100A11 S100A12 MNDA PTX3 GYG1 S100P CAMP FABP5 CYBB ANPEP EEF2 CD300A ITG…
		Leukocyte activation	MPO ITGAL TYROBP MVP CD74 SERPINB1 ERP44 TIMP2 LCP2 CYBA AP3D1 PKM RHOA CDC42 FCGR2B APBB1IP XRCC5 GSTP1 CPNE3 HUWE1 ICAM1 LYZ LGALS1 CTSG MMP9 PYCARD STX4 CD276 NDRG1 NAMPT RAB5C VAT1 SUPT6H BST1 LTA4H STXBP3 SASH3 TNFAIP6 COPB1 SIGLEC9 BST2 DIAPH1 LGALS3 AP3B1 OSTF1 ANXA1 CD63 TLR2 ITGAV ANXA3 SRP14 IQGAP1 ITGAX SOD1 LCN2 RPS3 CYRIB THY1 CCT8 CSTB S100A11 S100A12 MNDA PTX3 GYG1 S100P CAMP FABP5…
		Cell activation	MPO ITGAL TYROBP MVP CD74 SERPINB1 ERP44 TIMP2 LCP2 CYBA AP3D1 PKM RHOA CDC42 FCGR2B APBB1IP XRCC5 GSTP1 CPNE3 HUWE1 GNAS ICAM1 LYZ LGALS1 CTSG MMP9 PYCARD STX4 CD276 NDRG1 NAMPT RAB5C COL1A1 VAT1 SUPT6H BST1 LTA4H STXBP3 SASH3 TNFAIP6 COPB1 SIGLEC9 BST2 DIAPH1 LGALS3 AP3B1 OSTF1 ANXA1 CD63 TLR2 ITGAV ANXA3 SRP14 IQGAP1 ITGAX SOD1 LCN2 RPS3 CYRIB THY1 CCT8 CSTB PDPN S100A11 S100A12 MNDA PTX3 GYG1…
		Export from cell	MPO ITGAL TYROBP MVP SERPINB1 ERP44 TIMP2 VAMP3 CYBA PKM RHOA ATP1B3 ATP2B1 FCGR2B XRCC5 GSTP1 CPNE3 HUWE1 GNAS LYZ DPYSL2 CTSG MMP9 HCK PYCARD STX4 ENG RAB5C VAT1 BST1 LTA4H STXBP3 LTBP2 TNFAIP6 COPB1 SIGLEC9 BST2 DIAPH1 LGALS3 OSTF1 ANXA1 CD63 TLR2 ITGAV ANXA3 SRP14 IQGAP1 ITGAX SOD1 LCN2 CYRIB CCT8 CSTB S100A11 S100A12 ATP1A1 MNDA PTX3 GYG1 S100P CAMP ANXA5 FABP5 CYBB ARF6 RAB8B ANPEP EEF2 CD3…
		PL
		Actin filament polymerization	NCKAP1 RHOA NCK2 ADD2 ADD1 MTPN DBN1 ACTR3 DIAPH1 DBNL TMOD1 RDX TMOD3 IQGAP2 ARHGAP18 PSTPIP2 CYRIB WASF2 DMTN GRB2 CAPZA2 TWF2 CYFIP1
		Actin polymerization or depolymerization	NCKAP1 RHOA NCK2 ADD2 ADD1 MTPN DBN1 ACTR3 DIAPH1 DBNL ABI1 TMOD1 RDX TMOD3 IQGAP2 ARHGAP18 PSTPIP2 CYRIB WASF2 DMTN GRB2 CAPZA2 TWF2 CYFIP1
		Protein polymerization	NCKAP1 RHOA NCK2 ADD2 DNM2 ADD1 DNM1L MTPN DBN1 ACTR3 DIAPH1 DBNL TMOD1 RDX TMOD3 IQGAP2 ARHGAP18 PSTPIP2 CYRIB WASF2 DMTN VDAC2 GRB2 CAPZA2 DCTN1 TWF2 CYFIP1
		Neutrophil degranulation	SERPINB1 ATP6V0A1 CNN2 PKM RHOA PGM1 GSTP1 RAB10 CMTM6 VAPA DNAJC3 PSMD7 P2RX1 PSMD11 RAB5C MLEC RAB5B PTPN6 STXBP3 CTSD VAMP8 RAB14 SERPINB6 COPB1 SLC44A2 ACLY DIAPH1 DBNL PSMB7 ANXA3 FCGR2A IQGAP2 ALAD CCT8 PSMC2 FABP5 SYK PA2G4 PGAM1 PSMD1 PSMD2 ANO6 RAP2B TUBB4B
		Neutrophil activation involved in immune response	SERPINB1 ATP6V0A1 CNN2 PKM RHOA PGM1 GSTP1 RAB10 CMTM6 VAPA DNAJC3 PSMD7 P2RX1 PSMD11 RAB5C MLEC RAB5B PTPN6 STXBP3 CTSD VAMP8 RAB14 SERPINB6 COPB1 SLC44A2 ACLY DIAPH1 DBNL PSMB7 ANXA3 FCGR2A IQGAP2 ALAD CCT8 PSMC2 FABP5 SYK PA2G4 PGAM1 PSMD1 PSMD2 ANO6 RAP2B TUBB4B
		Golgi vesicle transport	VAMP3 KIF2A DNM2 RAB10 TMED2 ARCN1 AP1B1 VAPA RP2 STX4 NAPA PPP6R3 CLINT1 VAMP8 RAB14 PPP6C COPA COPB1 DCTN3 RAB1A USO1 CLTC ARF4 LMAN2 TMED10 COPB2 BCAP31 CAPZA2 DCTN1 PDCD6 SEC22B NSF BCAP29
		Granulocyte activation	SERPINB1 ATP6V0A1 CNN2 PKM RHOA PGM1 GSTP1 RAB10 CMTM6 VAPA DNAJC3 PSMD7 STX4 P2RX1 PSMD11 RAB5C MLEC RAB5B PTPN6 STXBP3 CTSD VAMP8 RAB14 SERPINB6 COPB1 SLC44A2 ACLY DIAPH1 DBNL PSMB7 ANXA3 FCGR2A IQGAP2 ALAD CCT8 PSMC2 FABP5 SYK PA2G4 PGAM1 PSMD1 PSMD2 ANO6 RAP2B TUBB4B
		Neutrophil mediated immunity	SERPINB1 ATP6V0A1 CNN2 PKM RHOA PGM1 GSTP1 RAB10 CMTM6 VAPA DNAJC3 PSMD7 P2RX1 PSMD11 RAB5C MLEC RAB5B PTPN6 STXBP3 CTSD VAMP8 RAB14 SERPINB6 COPB1 SLC44A2 ACLY DIAPH1 DBNL PSMB7 ANXA3 FCGR2A IQGAP2 ALAD CCT8 PSMC2 FABP5 SYK PA2G4 PGAM1 PSMD1 PSMD2 ANO6 RAP2B TUBB4B
		Neutrophil activation	SERPINB1 ATP6V0A1 CNN2 PKM RHOA PGM1 GSTP1 RAB10 CMTM6 VAPA DNAJC3 PSMD7 P2RX1 PSMD11 RAB5C MLEC RAB5B PTPN6 STXBP3 CTSD VAMP8 RAB14 SERPINB6 COPB1 SLC44A2 ACLY DIAPH1 DBNL PSMB7 ANXA3 FCGR2A IQGAP2 ALAD CCT8 PSMC2 FABP5 SYK PA2G4 PGAM1 PSMD1 PSMD2 ANO6 RAP2B TUBB4B
		Antigen processing and presentation	PSMA4 VAMP3 KIF2A DNM2 RAB10 AP1B1 PSMA3 PSMC1 PSMD7 PSMD11 RAB5B RAB35 CTSD VAMP8 PSMB7 DCTN3 CLTC PSMD4 PSMB4 PSMC2 ERAP1 PSMD1 PSMD2 BCAP31 CAPZA2 DCTN1 PSMB8 SEC22B PSME1
		Myeloid cell activation involved in immune response	SERPINB1 ATP6V0A1 CNN2 CD84 PKM RHOA IFI35 PGM1 GSTP1 RAB10 CMTM6 VAPA DNAJC3 PSMD7 STX4 P2RX1 PSMD11 RAB5C MLEC RAB5B PTPN6 STXBP3 CTSD VAMP8 RAB14 SERPINB6 COPB1 SLC44A2 ACLY DIAPH1 DBNL PSMB7 ANXA3 FCGR2A IQGAP2 ALAD CCT8 PSMC2 FABP5 SYK PA2G4 PGAM1 PSMD1 PSMD2 ANO6 RAP2B TUBB4B
		Leukocyte degranulation	SERPINB1 ATP6V0A1 CNN2 CD84 PKM RHOA PGM1 GSTP1 RAB10 CMTM6 VAPA DNAJC3 PSMD7 STX4 P2RX1 PSMD11 RAB5C MLEC RAB5B PTPN6 STXBP3 CTSD VAMP8 RAB14 SERPINB6 COPB1 SLC44A2 ACLY DIAPH1 DBNL PSMB7 ANXA3 FCGR2A IQGAP2 ALAD CCT8 PSMC2 FABP5 SYK PA2G4 PGAM1 PSMD1 PSMD2 ANO6 RAP2B TUBB4B
		Myeloid leukocyte mediated immunity	SERPINB1 ATP6V0A1 CNN2 CD84 PKM RHOA PGM1 GSTP1 RAB10 CMTM6 VAPA DNAJC3 PSMD7 STX4 P2RX1 PSMD11 RAB5C MLEC RAB5B PTPN6 STXBP3 CTSD VAMP8 RAB14 SERPINB6 COPB1 SLC44A2 ACLY DIAPH1 DBNL PSMB7 ANXA3 FCGR2A IQGAP2 ALAD CCT8 PSMC2 FABP5 SYK PA2G4 SERPINB9 PGAM1 PSMD1 PSMD2 ANO6 RAP2B TUBB4B
		Regulated exocytosis	SERPINB1 ATP6V0A1 VAMP3 CNN2 CD84 PKM RHOA PGM1 GSTP1 RAB10 DNM1L CMTM6 VAPA SYTL4 DNAJC3 PSMD7 STX4 NAPA SERPINE1 P2RX1 PSMD11 RAB5C MLEC RAB5B PTPN6 STXBP3 CTSD VAMP8 RAB14 SERPINB6 COPB1 SLC44A2 ACLY DIAPH1 STX11 DBNL PSMB7 ANXA3 FCGR2A LHFPL2 IQGAP2 ALAD ENDOD1 CYRIB CCT8 DMTN PSMC2 ANXA5 FABP5 SYK TMED10 PA2G4 PGAM1 PSMD1 PSMD2 ANO6 RAP2B TUBB4B
		Myeloid leukocyte activation	SERPINB1 ATP6V0A1 LCP2 CNN2 CD84 PKM RHOA IFI35 PGM1 GSTP1 RAB10 CMTM6 VAPA DNAJC3 PSMD7 STX4 P2RX1 PSMD11 RAB5C MLEC RAB5B PTPN6 STXBP3 CTSD VAMP8 RAB14 SERPINB6 COPB1 SLC44A2 ACLY DIAPH1 DBNL PSMB7 ANXA3 FCGR2A IQGAP2 ALAD CCT8 PSMC2 FABP5 SYK PA2G4 PGAM1 PSMD1 PSMD2 ANO6 RAP2B TUBB4B
		Exocytosis	RALA SERPINB1 ATP6V0A1 VAMP3 CNN2 CD84 PKM RHOA PGM1 GSTP1 RAB10 DNM1L CMTM6 VAPA SYTL4 DNAJC3 PSMD7 STX4 NAPA SERPINE1 P2RX1 PSMD11 RAB5C MLEC RAB5B PTPN6 STXBP3 CTSD VAMP8 RAB14 SERPINB6 COPB1 SLC44A2 ACLY DIAPH1 STX11 DBNL PSMB7 ANXA3 FCGR2A RALB LHFPL2 IQGAP2 ALAD ENDOD1 CYRIB CCT8 DMTN PSMC2 ANXA5 FABP5 SYK TMED10 PA2G4 PGAM1 PSMD1 PSMD2 ANO6 RAP2B TUBB4B NSF
		Leukocyte mediated immunity	SERPINB1 ATP6V0A1 CNN2 CD84 PKM RHOA PGM1 GSTP1 RAB10 CMTM6 VAPA DNAJC3 PSMD7 STX4 P2RX1 PSMD11 RAB5C MLEC RAB5B PTPN6 STXBP3 CTSD VAMP8 RAB14 SERPINB6 COPB1 SLC44A2 ACLY DIAPH1 CRP DBNL PSMB7 ANXA3 FCGR2A IQGAP2 ALAD CYRIB CCT8 PSMC2 FABP5 SYK HPRT1 PA2G4 SERPINB9 PGAM1 PSMD1 STAT5B PSMD2 ANO6 RAP2B TUBB4B
		Immune effector proc.	SERPINB1 ATP6V0A1 NCKAP1 CNN2 CD84 PKM RHOA IFI35 CDC42 PGM1 GSTP1 RAB10 CMTM6 VAPA DNAJC3 PSMD7 STX4 P2RX1 PSMD11 RAB5C MLEC RAB5B PTPN6 ACTR3 STXBP3 CTSD VAMP8 RAB14 SERPINB6 COPB1 SLC44A2 ACLY DIAPH1 CRP DBNL ABI1 PSMB7 ANXA3 FCGR2A IQGAP2 ALAD CYRIB CCT8 HK1 WASF2 PSMC2 FABP5 SYK HPRT1 STAT3 PA2G4 SERPINB9 PGAM1 PSMD1 STAT5B PSMD2 ANO6 GRB2 RAP2B TUBB4B PHB2
		Reg. of anatomical structure morphogenesis	PSMA4 ATP2B4 PKM RHOA CDC42 DNM2 ZMPSTE24 DNM1L CRKL PSMA3 DAAM1 PSMC1 PSMD7 SERPINE1 PSMD11 ALOX12 CORO1C DBN1 RRAS DIAPH1 ANGPTL3 DBNL PSMB7 RDX ANXA3 PML CLTC ARHGAP18 CYRIB DMTN PSMD4 PSMB4 KALRN PSMC2 ITGA5 ERAP1 CLDN3 STIM1 STAT3 LIMS1 PSMD1 PSMD2 CLDN5 PHB2 PSMB8 TWF2 PDCD6 PSME1
		Secretion by cell	RALA SERPINB1 ATP6V0A1 VAMP3 CNN2 CD84 PKM RHOA SRI PGM1 GSTP1 RAB10 GNAS DNM1L CMTM6 DPYSL2 VAPA SYTL4 DNAJC3 PSMD7 STX4 NAPA SERPINE1 P2RX1 PSMD11 RAB5C MLEC RAB5B PTPN6 STXBP3 PARK7 CTSD VAMP8 RAB14 SERPINB6 COPB1 SLC44A2 ACLY DIAPH1 STX11 DBNL PSMB7 RAB1A ANXA3 FCGR2A RALB LHFPL2 IQGAP2 ALAD ENDOD1 CYRIB CCT8 DMTN KALRN PSMC2 ANXA5 FABP5 SYK TMED10 PA2G4 PGAM1 BSG PSMD1 PSMD2 ANO6 RAP2B IDH2 …
		Oxoacid metabolic proc.	MDH1 PSMA4 ATP2B4 TBXAS1 PFKP PKM MGLL PGM1 ME2 GSTP1 HADHA PTGS1 ACO2 PSMA3 PSMC1 PSMD7 BLMH PSMD11 ALOX12 ENO2 PARK7 TST ACLY ANGPTL3 HSD17B4 YARS1 PSMB7 BNIP2 SLC16A3 PGD HSD17B12 HK1 PSMD4 PSMB4 PSMC2 FABP5 SYK STAT3 UGP2 PGAM1 BSG PSMD1 PSMD2 IDH2 ADH5 VDAC1 SULT1A4 DDAH2 PSMB8 GPX1 GPI PSME1
		Organic acid metabolic proc.	MDH1 PSMA4 ATP2B4 TBXAS1 PFKP PKM MGLL PGM1 ME2 GSTP1 HADHA PTGS1 ACO2 PSMA3 PSMC1 PSMD7 BLMH PSMD11 ALOX12 ENO2 PARK7 TST ACLY ANGPTL3 HSD17B4 YARS1 PSMB7 BNIP2 SLC16A3 PGD HSD17B12 HK1 PSMD4 PSMB4 PSMC2 FABP5 SYK STAT3 UGP2 PGAM1 BSG PSMD1 STAT5B PSMD2 IDH2 ADH5 VDAC1 SULT1A4 DDAH2 PSMB8 GPX1 GPI PSME1
		Carboxylic acid metabolic proc.	MDH1 PSMA4 ATP2B4 TBXAS1 PFKP PKM MGLL PGM1 ME2 GSTP1 HADHA PTGS1 ACO2 PSMA3 PSMC1 PSMD7 BLMH PSMD11 ALOX12 ENO2 PARK7 TST ACLY ANGPTL3 HSD17B4 YARS1 PSMB7 SLC16A3 PGD HSD17B12 HK1 PSMD4 PSMB4 PSMC2 FABP5 SYK STAT3 UGP2 PGAM1 BSG PSMD1 PSMD2 IDH2 ADH5 VDAC1 DDAH2 PSMB8 GPX1 GPI PSME1
		Export from cell	RALA SERPINB1 ATP6V0A1 VAMP3 CNN2 CD84 PKM RHOA SRI PGM1 GSTP1 RAB10 GNAS DNM1L CMTM6 DPYSL2 VAPA SYTL4 DNAJC3 PSMD7 STX4 NAPA SERPINE1 P2RX1 PSMD11 RAB5C MLEC RAB5B PTPN6 STXBP3 PARK7 CTSD VAMP8 RAB14 SERPINB6 COPB1 SLC44A2 ACLY DIAPH1 STX11 DBNL PSMB7 RAB1A ANXA3 FCGR2A RALB LHFPL2 IQGAP2 ALAD ENDOD1 CYRIB CCT8 DMTN KALRN PSMC2 ATP1A1 ANXA5 FABP5 SYK TMED10 PA2G4 PGAM1 BSG PSMD1 PSMD2 ANO6 RAP2…
		Secretion	RALA SERPINB1 ATP6V0A1 VAMP3 CNN2 CD84 PKM RHOA SRI PGM1 GSTP1 RAB10 GNAS DNM1L CMTM6 DPYSL2 VAPA SYTL4 DNAJC3 PSMD7 STX4 NAPA SERPINE1 P2RX1 PSMD11 RAB5C MLEC RAB5B PTPN6 SLC29A1 STXBP3 PARK7 CTSD VAMP8 RAB14 COPA SERPINB6 COPB1 SLC44A2 ACLY DIAPH1 STX11 DBNL PSMB7 RAB1A ANXA3 FCGR2A RALB LHFPL2 IQGAP2 ALAD ENDOD1 CYRIB CCT8 DMTN KALRN PSMC2 ANXA5 FABP5 SYK TMED10 PA2G4 PGAM1 BSG PSMD1 STAT5B PS…
		Leukocyte activation	SERPINB1 ATP6V0A1 LCP2 CNN2 CD84 PKM RHOA IFI35 CDC42 NCK2 PGM1 GSTP1 RAB10 CMTM6 VAPA DNAJC3 PSMD7 STX4 P2RX1 PSMD11 RAB5C DUSP3 MLEC RAB5B PTPN6 STXBP3 CTSD VAMP8 RAB14 SERPINB6 COPB1 SLC44A2 ACLY DIAPH1 DBNL PSMB7 ANXA3 FCGR2A IQGAP2 ALAD CYRIB CCT8 PSMC2 FABP5 SYK HPRT1 STAT3 PA2G4 PGAM1 PSMD1 STAT5B PSMD2 ANO6 GRB2 RAP2B TUBB4B PHB2
		Cell activation	SERPINB1 ATP6V0A1 LCP2 CNN2 CD84 PKM RHOA IFI35 CDC42 NCK2 PGM1 GSTP1 RAB10 GNAS CMTM6 VAPA DNAJC3 PSMD7 STX4 P2RX1 PSMD11 RAB5C ALOX12 DUSP3 MLEC RAB5B PTPN6 STXBP3 CTSD VAMP8 RAB14 SERPINB6 COPB1 SLC44A2 ACLY DIAPH1 DBNL PSMB7 ANXA3 FCGR2A IQGAP2 ALAD CYRIB CCT8 DMTN CSRP1 PSMC2 TREML1 FABP5 SYK CLEC1B HPRT1 STAT3 PA2G4 PGAM1 PSMD1 STAT5B PSMD2 ANO6 GRB2 RAP2B TUBB4B PHB2
		Protein-containing complex assembly	PSMA4 VAMP3 NCKAP1 RHOA CDC42 NCK2 ADD2 DNM2 TMED2 ADD1 DNM1L SH3GLB1 PSMA3 PSMC1 PSMD7 STX4 NAPA MTPN PSMD11 PPP6R3 CLINT1 DBN1 ACTR3 PARK7 VAMP8 RAD23B PPP6C TCP1 DIAPH1 DBNL TMOD1 PSMB7 RDX RAB1A TMOD3 USO1 PML CLTC RALB IQGAP2 ARHGAP18 ALAD PSTPIP2 CYRIB CCT8 WASF2 DMTN PSMD4 PSMB4 PSMC2 CCT3 SYK VDAC2 HPRT1 JAM3 TMED10 HSPA4 PSMD1 PSMD2 ANO6 GRB2 CAPZA2 DCTN1 PSMB8 TWF2 PDCD6 SEC22B NSF CYFI…
	aPathway analysis was carried out on EV-prot found exclusively differentially expressed in SF_OJIA vs PL_CTR and PL_OJIA vs PL_CTR samples, and the GO terms with the most significant enrichment score are shown with assoiated EV-prots.
	bOfficial name of a GO biological process.
	cName of protein-coding genes.
