# Supplementary material for: Proteomic profiling of extracellular vesicles in synovial fluid and plasma from Oligoarticular Juvenile Idiopathic Arthritis patients reveals novel immunopathogenic biomarkers
Source: Front Immunol. 2023 Apr 27;14:1134747. doi: 10.3389/fimmu.2023.1134747 (PMC10186353; doi:10.3389/fimmu.2023.1134747)
Supplement: Supplementary file 8 [file Table_7.xlsx]

## Sheet: Suppl.Tab. 7
	Supplementary Table 7. Relative expression of up and down-regulated EV-prots in the comparison of PL_OJIA vs PL_CTRa
	Protein Idsb	Protein names	Gene namesc	Adjusted p valued	FCe
	Up-regulated
	Q9UBW5	Bridging integrator 2	BIN2	9.16873	4.05119
	Q96DA0	Zymogen granule protein 16 homolog B	ZG16B	4.99714	3.13653
	P09211	Glutathione S-transferase P	GSTP1	9.0416	2.98501
	P0DJI9	Serum amyloid A-2 protein	SAA2	3.47918	2.77929
	P68366-2	Tubulin alpha-4A chain	TUBA4A	8.11041	2.75608
	P35579	Myosin-9	MYH9	3.01344	2.71386
	P50552	Vasodilator-stimulated phosphoprotein	VASP	6.97977	2.53183
	P11277-2	Spectrin beta chain, erythrocytic	SPTB	3.24358	2.49693
	O00487	26S proteasome non-ATPase regulatory subunit 14	PSMD14	0.993057	2.48602
	P60953	Cell division control protein 42 homolog	CDC42	7.15925	2.47979
	Q01518	Adenylyl cyclase-associated protein 1	CAP1	8.73451	2.42153
	Q15833	Syntaxin-binding protein 2	STXBP2	6.0261	2.39399
	P07384	Calpain-1 catalytic subunit	CAPN1	7.41905	2.37411
	P50148	Guanine nucleotide-binding protein G(q) subunit alpha	GNAQ	8.73818	2.36884
	A0A0G2JIW1	Heat shock 70 kDa protein 1B	HSPA1B	8.19381	2.3633
	P21333-2	Filamin-A	FLNA	6.84176	2.34656
	P0DJI8	Serum amyloid A-1 protein	SAA1	2.82164	2.31883
	J3QRS3	Myosin regulatory light chain 12A	MYL12A	3.70146	2.30321
	Q9NZN3	EH domain-containing protein 3	EHD3	6.24823	2.29903
	Q9Y624	Junctional adhesion molecule A	F11R	9.59299	2.26332
	P18206-2	Vinculin	VCL	8.62391	2.25749
	P60174-1	Triosephosphate isomerase	TPI1	8.17338	2.20956
	O60268-3	Uncharacterized protein KIAA0513	KIAA0513	4.26765	2.18024
	Q00013	55 kDa erythrocyte membrane protein	MPP1	5.43663	2.09151
	P04040	Catalase	CAT	3.90094	2.08895
	Q5JP53	Tubulin beta chain	TUBB	5.20067	2.04588
	Q5SRN7	HLA class I histocompatibility antigen, A-3 alpha chain	HLA-A	2.40075	2.01328
	P08567	Pleckstrin	PLEK	6.29565	1.99546
	P12814-3	Alpha-actinin-1	ACTN1	3.51861	1.97609
	F8W1R7	Myosin light polypeptide 6	MYL6	4.41398	1.96533
	P12931	Proto-oncogene tyrosine-protein kinase Src	SRC	6.02847	1.96435
	E7EU05	Platelet glycoprotein 4	CD36	5.06264	1.93256
	P16157	Ankyrin-1	ANK1	2.82475	1.91588
	P63000-2	Ras-related C3 botulinum toxin substrate 1	RAC1	4.92515	1.86641
	O75558	Syntaxin-11	STX11	4.88091	1.85097
	P00558	Phosphoglycerate kinase 1	PGK1	7.40075	1.84811
	P47756-2	F-actin-capping protein subunit beta	CAPZB	7.01009	1.83272
	P11234	Ras-related protein Ral-B	RALB	5.75124	1.82508
	O15143	Actin-related protein 2/3 complex subunit 1B	ARPC1B	6.21178	1.81987
	P11169	Solute carrier family 2, facilitated glucose transporter member 3	SLC2A3	7.59484	1.81495
	P04792	Heat shock protein beta-1	HSPB1	4.52702	1.79888
	P37837	Transaldolase	TALDO1	7.02646	1.79867
	Q9Y490	Talin-1	TLN1	6.59976	1.79119
	P07948-2	Tyrosine-protein kinase Lyn	LYN	4.50722	1.7885
	Q32Q12	Nucleoside diphosphate kinase	NME1-NME2	5.87215	1.78123
	P62937	Peptidyl-prolyl cis-trans isomerase A	PPIA	6.43366	1.77984
	Q9NQC3	Reticulon-4	RTN4	2.32676	1.76853
	P30740	Leukocyte elastase inhibitor	SERPINB1	4.89996	1.76445
	O15144	Actin-related protein 2/3 complex subunit 2	ARPC2	4.70885	1.74365
	F8WCF6	Actin-related protein 2/3 complex subunit 4	ARPC4-TTLL3	4.86687	1.7297
	P37802	Transgelin-2	TAGLN2	7.04668	1.71283
	P78417	Glutathione S-transferase omega-1	GSTO1	5.14635	1.71159
	O75083	WD repeat-containing protein 1	WDR1	5.81978	1.71118
	P68363	Tubulin alpha-1B chain	TUBA1B	4.61022	1.7058
	P68371	Tubulin beta-4B chain	TUBB4B	4.09896	1.69691
	A0A0G2JSC0		IGLV5-45	2.06013	1.68518
	P18669	Phosphoglycerate mutase 1	PGAM1	5.49211	1.67867
	P28070	Proteasome subunit beta type-4	PSMB4	7.66041	1.66435
	P25786	Proteasome subunit alpha type-1	PSMA1	5.96018	1.6524
	P10599	Thioredoxin	TXN	5.20297	1.62127
	P68133	Actin, alpha skeletal muscle	ACTA1	6.58505	1.61056
	P67936	Tropomyosin alpha-4 chain	TPM4	4.50787	1.60218
	P61224	Ras-related protein Rap-1b	RAP1B	6.92742	1.59866
	P30273	High affinity immunoglobulin epsilon receptor subunit gamma	FCER1G	8.22978	1.58437
	P16284	Platelet endothelial cell adhesion molecule	PECAM1	7.50474	1.5629
	P10644-2	cAMP-dependent protein kinase type I-alpha regulatory subunit	PRKAR1A	3.57553	1.53984
	Q14344	Guanine nucleotide-binding protein subunit alpha-13	GNA13	4.15257	1.53308
	A6NNI4	Tetraspanin	CD9	8.41569	1.52891
	D9J307		HLA-B	9.35292	1.51021
	Q5T123	SH3 domain-binding glutamic acid-rich-like protein 3	SH3BGRL3	4.99042	1.50852
	Q15942	Zyxin	ZYX	4.95425	1.50527
	P50395	Rab GDP dissociation inhibitor beta	GDI2	4.55309	1.50439
	P00338	L-lactate dehydrogenase A chain	LDHA	5.63878	1.5015
	P52566	Rho GDP-dissociation inhibitor 2	ARHGDIB	7.52033	1.49719
	P14618-2	Pyruvate kinase PKM	PKM	7.89715	1.49696
	P52907	F-actin-capping protein subunit alpha-1	CAPZA1	5.9431	1.49206
	Q5SS57		HLA-B	2.08819	1.47691
	Q15907	Ras-related protein Rab-11B	RAB11B	4.18718	1.47561
	O15511	Actin-related protein 2/3 complex subunit 5	ARPC5	4.10473	1.44691
	Q06830	Peroxiredoxin-1	PRDX1	4.47229	1.43941
	P04075	Fructose-bisphosphate aldolase A	ALDOA	9.03775	1.43922
	P26641	Elongation factor 1-gamma	EEF1G	2.3988	1.42509
	Q9H0U4	Ras-related protein Rab-1B	RAB1B	5.93937	1.41539
	P61006	Ras-related protein Rab-8A	RAB8A	4.10631	1.39835
	P07737	Profilin-1	PFN1	6.19711	1.39247
	P61160	Actin-related protein 2	ACTR2	3.29019	1.37367
	P52565	Rho GDP-dissociation inhibitor 1	ARHGDIA	3.70015	1.37322
	P61026	Ras-related protein Rab-10	RAB10	2.96734	1.37289
	P60709	Actin, cytoplasmic 1	ACTB	5.78995	1.37193
	K4DIA7	Tetraspanin	CD151	2.34793	1.3648
	P0CG48	Polyubiquitin-C	UBC	4.65796	1.35598
	P11233	Ras-related protein Ral-A	RALA	5.67408	1.35563
	P51149	Ras-related protein Rab-7a	RAB7A	3.50272	1.32485
	P00488	Coagulation factor XIII A chain	F13A1	6.90842	1.31699
	P11142	Heat shock cognate 71 kDa protein	HSPA8	6.33927	1.30571
	Q86UX7-2	Fermitin family homolog 3	FERMT3	6.12579	1.30335
	E9PP21	Cysteine and glycine-rich protein 1	CSRP1	3.24778	1.30271
	O14818	Proteasome subunit alpha type-7	PSMA7	3.24869	1.29882
	Q53Z42		HLA-A	6.76249	1.29499
	P00738	Haptoglobin	HP	5.07766	1.27973
	P06753-2		TPM3	4.30862	1.26391
	O75563	Src kinase-associated phosphoprotein 2	SKAP2	2.59452	1.25853
	O15145	Actin-related protein 2/3 complex subunit 3	ARPC3	4.72962	1.25329
	A0A140T8W8		HLA-A	2.74261	1.25028
	O00161	Synaptosomal-associated protein 23	SNAP23	2.60099	1.23932
	P51148	Ras-related protein Rab-5C	RAB5C	4.44024	1.2134
	P25789	Proteasome subunit alpha type-4	PSMA4	2.9888	1.20262
	Q07960	Rho GTPase-activating protein 1	ARHGAP1	2.94662	1.19715
	P28066	Proteasome subunit alpha type-5	PSMA5	4.55564	1.18883
	P04406	Glyceraldehyde-3-phosphate dehydrogenase	GAPDH	6.71522	1.07837
	Down-regulated
	P01008	Antithrombin-III	SERPINC1	7.94352	-1.03768
	Q9ULI3	Protein HEG homolog 1	HEG1	6.12282	-1.04809
	Q8IUK5	Plexin domain-containing protein 1	PLXDC1	10.9795	-1.05795
	Q16610	Extracellular matrix protein 1	ECM1	8.5271	-1.06736
	P22792	Carboxypeptidase N subunit 2	CPN2	9.31336	-1.07609
	Q92859-3	Neogenin	NEO1	5.87599	-1.09776
	P02766	Transthyretin	TTR	10.8937	-1.11204
	E7END6	Vitamin K-dependent protein C	PROC	7.89648	-1.13264
	O60279	Sushi domain-containing protein 5	SUSD5	8.21735	-1.13482
	P05452	Tetranectin	CLEC3B	7.67843	-1.13955
	O94769	Extracellular matrix protein 2	ECM2	6.49416	-1.14067
	P43251-4	Biotinidase	BTD	5.69699	-1.14131
	O00592-2	Podocalyxin	PODXL	3.73865	-1.15249
	Q99983	Osteomodulin	OMD	8.89412	-1.15282
	P04196	Histidine-rich glycoprotein	HRG	9.68584	-1.15695
	P09603	Macrophage colony-stimulating factor 1	CSF1	3.31736	-1.16356
	P23470-2	Receptor-type tyrosine-protein phosphatase gamma	PTPRG	5.91882	-1.1666
	P55287-2	Cadherin-11	CDH11	4.89833	-1.23274
	Q13316-2	Dentin matrix acidic phosphoprotein 1	DMP1	3.73265	-1.24378
	Q6UX71	Plexin domain-containing protein 2	PLXDC2	7.90804	-1.25019
	P43652	Afamin	AFM	10.2523	-1.25315
	F8W785	Golgi integral membrane protein 4	GOLIM4	4.43577	-1.27187
	Q6UVK1	Chondroitin sulfate proteoglycan 4	CSPG4	7.4699	-1.2723
	P55290	Cadherin-13	CDH13	4.45486	-1.27429
	Q9NR99	Matrix-remodeling-associated protein 5	MXRA5	6.09318	-1.28383
	P04083	Annexin A1	ANXA1	2.32577	-1.28598
	P07307-3	Asialoglycoprotein receptor 2	ASGR2	3.16377	-1.29588
	P35442	Thrombospondin-2	THBS2	9.09164	-1.31328
	P14317	Hematopoietic lineage cell-specific protein	HCLS1	3.25791	-1.3174
	Q86UD1	Out at first protein homolog	OAF	4.28357	-1.31818
	A0A087X0S5	Collagen alpha-1(VI) chain	COL6A1	3.33223	-1.33057
	Q12841-2	Follistatin-related protein 1	FSTL1	5.03296	-1.35046
	P11226	Mannose-binding protein C	MBL2	2.36852	-1.36215
	Q9HCU0	Endosialin	CD248	3.21564	-1.3635
	Q9Y6Z7	Collectin-10	COLEC10	3.85048	-1.38516
	Q9NZ53	Podocalyxin-like protein 2	PODXL2	3.49703	-1.38536
	P16150	Leukosialin	SPN	3.47326	-1.39616
	Q9BYJ0	Fibroblast growth factor-binding protein 2	FGFBP2	6.28234	-1.41158
	Q71DI3	Histone H3.2	HIST2H3A	3.25968	-1.41164
	D6RGG3	Collagen alpha-1(XII) chain	COL12A1	3.72161	-1.41564
	A0A0C4DH68		IGKV2-24	3.20065	-1.41872
	Q8IUX7	Adipocyte enhancer-binding protein 1	AEBP1	4.33844	-1.44463
	P48740	Mannan-binding lectin serine protease 1	MASP1	5.15979	-1.45024
	Q96IY4	Carboxypeptidase B2	CPB2	7.22811	-1.4514
	P00915	Carbonic anhydrase 1	CA1	3.24619	-1.45521
	Q9BWP8-8	Collectin-11	COLEC11	9.38515	-1.45852
	B5MDF5	GTP-binding nuclear protein Ran	RAN	6.33989	-1.46516
	H7BXD5	Grancalcin	GCA	3.36472	-1.48849
	P05546	Heparin cofactor 2	SERPIND1	14.2141	-1.48918
	F8W1C3	Matrix metalloproteinase-19	MMP19	5.14657	-1.51227
	A0A494C0X7	Integrin beta	ITGB2	4.42691	-1.54542
	Q12797	Aspartyl/asparaginyl beta-hydroxylase	ASPH	7.93259	-1.54606
	B1AHL2	Fibulin-1	FBLN1	11.0197	-1.55996
	Q15582	Transforming growth factor-beta-induced protein ig-h3	TGFBI	11.1845	-1.5718
	P98160	Basement membrane-specific heparan sulfate proteoglycan core protein	HSPG2	6.13713	-1.58477
	Q6EMK4	Vasorin	VASN	6.47328	-1.58841
	P05997	Collagen alpha-2(V) chain	COL5A2	6.16353	-1.61029
	P62805	Histone H4	HIST1H4A	3.81189	-1.63031
	P07910	Heterogeneous nuclear ribonucleoproteins C1/C2	HNRNPC	5.58443	-1.66827
	P13796	Plastin-2	LCP1	8.27619	-1.66942
	Q9NPG4	Protocadherin-12	PCDH12	3.81616	-1.67041
	D3YTG3	Target of Nesh-SH3	ABI3BP	7.51792	-1.68102
	P80108	Phosphatidylinositol-glycan-specific phospholipase D	GPLD1	10.3455	-1.6952
	Q13103	Secreted phosphoprotein 24	SPP2	9.84559	-1.74755
	P33151	Cadherin-5	CDH5	7.49805	-1.76268
	P35858	Insulin-like growth factor-binding protein complex acid labile subunit	IGFALS	9.14611	-1.78491
	P02458	Collagen alpha-1(II) chain	COL2A1	3.7691	-1.79832
	Q6UXB8	Peptidase inhibitor 16	PI16	4.82613	-1.80099
	B1AKG0	Complement factor H-related protein 1	CFHR1	4.64537	-1.80196
	P29622	Kallistatin	SERPINA4	14.5827	-1.80752
	Q14624-3	Inter-alpha-trypsin inhibitor heavy chain H4	ITIH4	2.90321	-1.83917
	P06276	Cholinesterase	BCHE	6.86915	-1.86965
	P04278	Sex hormone-binding globulin	SHBG	6.97314	-1.8935
	A0A0U1RQV3	EGF-containing fibulin-like extracellular matrix protein 1	EFEMP1	6.23784	-1.8968
	P23142	Fibulin-1	FBLN1	9.96094	-1.91962
	E7EQR4	Ezrin	EZR	6.38867	-1.94913
	P08253	72 kDa type IV collagenase	MMP2	9.16356	-1.97232
	P98095	Fibulin-2	FBLN2	7.20892	-1.98914
	Q15166	Serum paraoxonase/lactonase 3	PON3	9.47267	-1.99033
	P00748	Coagulation factor XII	F12	7.20297	-2.00831
	P06702	Protein S100-A9	S100A9	6.1619	-2.03262
	P12111	Collagen alpha-3(VI) chain	COL6A3	9.65042	-2.10843
	Q5T7C4	High mobility group protein B1	HMGB1	7.74815	-2.13512
	B3KWK7	Insulin-like growth factor-binding protein 3	IGFBP3	5.04552	-2.17456
	P05109	Protein S100-A8	S100A8	7.59165	-2.29299
	P05154	Plasma serine protease inhibitor	SERPINA5	10.7499	-2.43333
	Q96KN2	Beta-Ala-His dipeptidase	CNDP1	6.0994	-2.64928
	Q07954	Prolow-density lipoprotein receptor-related protein 1	LRP1	8.71255	-2.72066
	A0A0D9SEN1	Prolyl endopeptidase FAP	FAP	10.5369	-3.03141
	O00391	Sulfhydryl oxidase 1	QSOX1	12.2288	-3.04217
	F5H4Z8	Thrombospondin-3	THBS3	6.48173	-3.0796
	H0Y4H1	Receptor-type tyrosine-protein phosphatase F	PTPRF	6.05796	-3.19643
	aEV-prot expression profile was evaluated in PL_OJIA and PL_CTR samples , and comparative analysis of expression differences between the two sample groups was carried out by two-sample Student’s t-test. Significantly differentially expressed EV-prots are shown. EV-prots are listed by decreasing FC value. EV-prots shared by SF_OJIA and PL_OJIA respect to PL_CTR samples are underlined.When protein …
	bOfficial protein ID
	cName of protein-coding genes
	dP value adjusted for FDR (False discovery rate). Values expressed as -log10. Adjusted p values lower than 0.01 are considered significant.
	eFold change values expressed as log2. FC values greater than 1 are reported.
