# Supplementary material for: Proteomic profiling of extracellular vesicles in synovial fluid and plasma from Oligoarticular Juvenile Idiopathic Arthritis patients reveals novel immunopathogenic biomarkers
Source: Front Immunol. 2023 Apr 27;14:1134747. doi: 10.3389/fimmu.2023.1134747 (PMC10186353; doi:10.3389/fimmu.2023.1134747)
Supplement: Supplementary file 9 [file Table_8.xlsx]

## Sheet: Suppl.Tab.8
	Supplementary Table 8. Significantly enriched GO biological processes associated to up- and down-regulated EV-prots in the comparison between PL_OJIA and PL_CTRa
	Gene set IDb	Pathway or process descriptionc	n Genesd	Pathway Genese	Enrichment FDRf	Fold Enrichmentg
	Up-regulated
	GO:0006887	Exocytosis	49	1027	4.03431e-34	10.2607
	GO:0045055	Regulated exocytosis	45	903	7.43263e-32	10.7171
	GO:0001775	Cell activation	51	1658	3.52675e-27	6.61513
	GO:0032940	Secretion by cell	49	1489	3.52675e-27	7.07708
	GO:0140352	Export from cell	49	1545	1.53143e-26	6.82057
	GO:0046903	Secretion	49	1636	1.73251e-25	6.44118
	GO:0002446	Neutrophil mediated immunity	32	593	7.55448e-23	11.6051
	GO:0002444	Myeloid leukocyte mediated immunity	33	660	1.13677e-22	10.7528
	GO:0002252	Immune effector process	41	1245	3.73211e-22	7.08219
	GO:0043312	Neutrophil degranulation	31	576	3.73211e-22	11.5742
	GO:0002283	Neutrophil activation involved in immune response	31	584	4.70004e-22	11.4157
	GO:0043299	Leukocyte degranulation	32	639	4.70004e-22	10.7697
	GO:0002275	Myeloid cell activation involved in immune response	32	652	7.56358e-22	10.5549
	GO:0042119	Neutrophil activation	31	597	7.77871e-22	11.1671
	GO:0036230	Granulocyte activation	31	606	1.13452e-21	11.0012
	GO:0030036	Actin cytoskeleton organization	32	744	3.43194e-20	9.24975
	GO:0007596	Blood coagulation	25	373	6.37279e-20	14.414
	GO:0007599	Hemostasis	25	377	7.81925e-20	14.261
	GO:0050817	Coagulation	25	378	7.90484e-20	14.2233
	GO:0030029	Actin filament-based process	33	842	9.37144e-20	8.42858
	GO:0002274	Myeloid leukocyte activation	32	785	1.32006e-19	8.76664
	GO:0002443	Leukocyte mediated immunity	34	975	7.08516e-19	7.49941
	GO:0002366	Leukocyte activation involved in immune response	32	843	1.02109e-18	8.16348
	GO:0002263	Cell activation involved in immune response	32	847	1.12704e-18	8.12492
	GO:0045321	Leukocyte activation	39	1475	6.58317e-18	5.68624
	GO:0070527	Platelet aggregation	14	70	1.55329e-17	43.0113
	GO:0030168	Platelet activation	18	178	2.73188e-17	21.7473
	GO:0007010	Cytoskeleton organization	39	1553	3.54448e-17	5.40065
	GO:0042060	Wound healing	26	583	1.34085e-16	9.59086
	GO:0002576	Platelet degranulation	16	137	2.61656e-16	25.1161
	GO:0050878	Regulation of body fluid levels	25	549	3.89154e-16	9.79311
	GO:0034109	Homotypic cell-cell adhesion	14	94	1.00786e-15	32.0297
	GO:0097435	Supramolecular fiber organization	30	919	1.00786e-15	7.02035
	GO:0007015	Actin filament organization	23	467	1.67528e-15	10.5917
	GO:0009611	Response to wounding	26	718	1.7414e-14	7.78757
	GO:0038093	Fc receptor signaling pathway	16	216	3.32849e-13	15.9301
	GO:0032970	Regulation of actin filament-based process	19	417	5.14364e-12	9.79874
	GO:0032956	Regulation of actin cytoskeleton organization	18	377	1.10228e-11	10.268
	GO:0110053	Regulation of actin filament organization	16	294	3.71145e-11	11.7038
	GO:1902903	Regulation of supramolecular fiber organization	18	412	4.71052e-11	9.39568
	GO:0065003	Protein-containing complex assembly	35	1935	5.46386e-11	3.88991
	GO:0043254	Regulation of protein-containing complex assembly	19	495	9.44295e-11	8.2547
	GO:0038094	Fc-gamma receptor signaling pathway	10	82	3.29399e-10	26.2264
	GO:0044087	Regulation of cellular component biogenesis	25	1032	4.62392e-10	5.2097
	GO:0002431	Fc receptor mediated stimulatory signaling pathway	10	86	5.13042e-10	25.0066
	GO:0008064	Regulation of actin polymerization or depolymerization	13	203	7.19693e-10	13.7721
	GO:0030832	Regulation of actin filament length	13	204	7.4946e-10	13.7046
	GO:0006909	Phagocytosis	15	308	8.29926e-10	10.4735
	GO:0051493	Regulation of cytoskeleton organization	19	566	8.30821e-10	7.21921
	GO:0033043	Regulation of organelle organization	26	1222	2.53891e-09	4.57567
	GO:1902905	Positive regulation of supramolecular fiber organization	13	237	4.52059e-09	11.7964
	GO:0008154	Actin polymerization or depolymerization	13	239	4.9219e-09	11.6976
	GO:0002433	Immune response-regulating cell surface receptor signaling pathway involved in phagocytosis	9	80	6.70519e-09	24.1939
	GO:0038096	Fc-gamma receptor signaling pathway involved in phagocytosis	9	80	6.70519e-09	24.1939
	GO:0051495	Positive regulation of cytoskeleton organization	13	255	1.03828e-08	10.9637
	GO:0002764	Immune response-regulating signaling pathway	20	756	1.37259e-08	5.68933
	GO:0044089	Positive regulation of cellular component biogenesis	18	597	1.48194e-08	6.48412
	GO:0022603	Regulation of anatomical structure morphogenesis	23	1034	1.51248e-08	4.78366
	GO:0048013	Ephrin receptor signaling pathway	9	91	1.98839e-08	21.2693
	GO:0001738	Morphogenesis of a polarized epithelium	11	171	2.18882e-08	13.8341
	GO:0019882	Antigen processing and presentation	15	398	2.35215e-08	8.10515
	GO:0002429	Immune response-activating cell surface receptor signaling pathway	16	477	3.12547e-08	7.21364
	GO:0002757	Immune response-activating signal transduction	16	477	3.12547e-08	7.21364
	GO:0048729	Tissue morphogenesis	19	715	3.30974e-08	5.71479
	GO:0040011	Locomotion	31	1982	3.97082e-08	3.36365
	GO:0030833	Regulation of actin filament polymerization	11	187	5.15106e-08	12.6504
	GO:0006735	NADH regeneration	6	25	5.95761e-08	51.6136
	GO:0031334	Positive regulation of protein-containing complex assembly	13	300	5.95761e-08	9.31912
	GO:0061621	Canonical glycolysis	6	25	5.95761e-08	51.6136
	GO:0061718	Glucose catabolic process to pyruvate	6	25	5.95761e-08	51.6136
	GO:0061620	Glycolytic process through glucose-6-phosphate	6	27	9.63552e-08	47.7904
	GO:0035722	Interleukin-12-mediated signaling pathway	7	49	1.116e-07	30.7224
	GO:0002009	Morphogenesis of an epithelium	17	606	1.12667e-07	6.03294
	GO:0019221	Cytokine-mediated signaling pathway	21	965	1.15832e-07	4.67999
	GO:0061615	Glycolytic process through fructose-6-phosphate	6	28	1.15832e-07	46.0836
	GO:0032271	Regulation of protein polymerization	12	260	1.20346e-07	9.92569
	GO:0140029	Exocytic process	8	79	1.23097e-07	21.7779
	GO:0071349	Cellular response to interleukin-12	7	51	1.37789e-07	29.5176
	GO:0034329	Cell junction assembly	15	463	1.42584e-07	6.96728
	GO:0070671	Response to interleukin-12	7	52	1.54653e-07	28.9499
	GO:0000902	Cell morphogenesis	22	1085	1.55242e-07	4.36059
	GO:0030041	Actin filament polymerization	11	212	1.55242e-07	11.1586
	GO:0002768	Immune response-regulating cell surface receptor signaling pathway	16	546	1.64029e-07	6.30203
	GO:0007155	Cell adhesion	27	1639	1.68679e-07	3.54273
	GO:0022610	Biological adhesion	27	1646	1.80767e-07	3.52766
	GO:0071345	Cellular response to cytokine stimulus	24	1308	1.80767e-07	3.94599
	GO:0060429	Epithelium development	25	1421	1.86988e-07	3.78354
	GO:0032535	Regulation of cellular component size	14	406	1.98111e-07	7.41574
	GO:0034622	Cellular protein-containing complex assembly	24	1318	1.98111e-07	3.91605
	GO:0048870	Cell motility	28	1776	1.98111e-07	3.39053
	GO:0051674	Localization of cell	28	1776	1.98111e-07	3.39053
	GO:0006007	Glucose catabolic process	6	33	2.7202e-07	39.1012
	GO:0034330	Cell junction organization	18	757	3.78827e-07	5.11363
	GO:0042590	Antigen processing and presentation of exogenous peptide antigen via MHC class I	9	135	4.2035e-07	14.3371
	GO:0002253	Activation of immune response	16	590	4.26407e-07	5.83204
	GO:0002478	Antigen processing and presentation of exogenous peptide antigen	12	298	4.37627e-07	8.66
	GO:0002223	Stimulatory C-type lectin receptor signaling pathway	9	138	4.93744e-07	14.0254
	GO:1990840	Response to lectin	9	139	5.1528e-07	13.9245
	GO:1990858	Cellular response to lectin	9	139	5.1528e-07	13.9245
	GO:0010638	Positive regulation of organelle organization	16	602	5.36455e-07	5.71579
	GO:0019884	Antigen processing and presentation of exogenous antigen	12	306	5.57671e-07	8.43359
	GO:0034097	Response to cytokine	24	1404	5.97191e-07	3.67618
	GO:0051130	Positive regulation of cellular component organization	22	1192	6.65417e-07	3.96917
	GO:0002220	Innate immune response activating cell surface receptor signaling pathway	9	147	7.8427e-07	13.1667
	GO:0022406	Membrane docking	10	197	7.8427e-07	10.9166
	GO:0048002	Antigen processing and presentation of peptide antigen	12	317	7.8427e-07	8.14094
	GO:0002758	Innate immune response-activating signal transduction	9	148	8.23452e-07	13.0778
	GO:0001736	Establishment of planar polarity	9	149	8.57012e-07	12.99
	GO:0007164	Establishment of tissue polarity	9	149	8.57012e-07	12.99
	GO:0031032	Actomyosin structure organization	10	202	9.43654e-07	10.6464
	GO:0031532	Actin cytoskeleton reorganization	8	109	1.10863e-06	15.784
	GO:0022604	Regulation of cell morphogenesis	12	330	1.15348e-06	7.82024
	GO:0002474	Antigen processing and presentation of peptide antigen via MHC class I	9	155	1.16372e-06	12.4872
	GO:0006734	NADH metabolic process	6	43	1.16372e-06	30.0079
	GO:0150105	Protein localization to cell-cell junction	5	22	1.21378e-06	48.8765
	GO:0016477	Cell migration	25	1590	1.29213e-06	3.38139
	GO:0030838	Positive regulation of actin filament polymerization	8	113	1.39517e-06	15.2252
	GO:0051258	Protein polymerization	12	340	1.51665e-06	7.59023
	GO:0032273	Positive regulation of protein polymerization	9	163	1.69147e-06	11.8743
	GO:0034314	Arp2/3 complex-mediated actin nucleation	6	46	1.69147e-06	28.0509
	GO:0009132	Nucleoside diphosphate metabolic process	9	164	1.76809e-06	11.8019
	GO:0060627	Regulation of vesicle-mediated transport	15	579	1.78042e-06	5.57141
	GO:0071456	Cellular response to hypoxia	10	222	2.05084e-06	9.68723
	GO:0033622	Integrin activation	5	25	2.24608e-06	43.0113
	GO:0000904	Cell morphogenesis involved in differentiation	17	775	2.3574e-06	4.71737
	GO:0007163	Establishment or maintenance of cell polarity	10	226	2.3574e-06	9.51578
	GO:0019674	NAD metabolic process	6	49	2.3574e-06	26.3335
	GO:0051640	Organelle localization	16	686	2.52667e-06	5.0159
	GO:0007229	Integrin-mediated signaling pathway	8	124	2.59302e-06	13.8746
	GO:0045216	Cell-cell junction organization	10	229	2.59302e-06	9.39112
	GO:0036388	Pre-replicative complex assembly	7	84	2.8311e-06	17.9214
	GO:0036294	Cellular response to decreased oxygen levels	10	232	2.8829e-06	9.26968
	GO:0002218	Activation of innate immune response	9	177	3.09158e-06	10.9351
	GO:0060071	Wnt signaling pathway, planar cell polarity pathway	8	129	3.40381e-06	13.3368
	GO:0098609	Cell-cell adhesion	19	1000	3.40381e-06	4.08608
	GO:0002479	Antigen processing and presentation of exogenous peptide antigen via MHC class I, TAP-dependent	8	130	3.56972e-06	13.2343
	GO:0019320	Hexose catabolic process	6	54	3.93249e-06	23.8952
	GO:0090066	Regulation of anatomical structure size	14	535	3.93249e-06	5.62765
	GO:0061024	Membrane organization	19	1014	4.095e-06	4.02966
	GO:0038095	Fc-epsilon receptor signaling pathway	8	133	4.10611e-06	12.9357
	GO:0090175	Regulation of establishment of planar polarity	8	133	4.10611e-06	12.9357
	GO:0140056	Organelle localization by membrane tethering	9	188	4.83512e-06	10.2953
	GO:0097581	Lamellipodium organization	7	92	4.86607e-06	16.363
	GO:0050776	Regulation of immune response	23	1488	5.40562e-06	3.32413
	GO:0071453	Cellular response to oxygen levels	10	251	5.44172e-06	8.56799
	GO:0006165	Nucleoside diphosphate phosphorylation	8	139	5.56845e-06	12.3774
	GO:0046939	Nucleotide phosphorylation	8	141	6.17119e-06	12.2018
	GO:0009135	Purine nucleoside diphosphate metabolic process	8	142	6.42722e-06	12.1159
	GO:0009179	Purine ribonucleoside diphosphate metabolic process	8	142	6.42722e-06	12.1159
	GO:0061418	Regulation of transcription from RNA polymerase II promoter in response to hypoxia	7	97	6.67444e-06	15.5195
	GO:0046365	Monosaccharide catabolic process	6	60	6.7679e-06	21.5057
	GO:0009185	Ribonucleoside diphosphate metabolic process	8	145	7.3936e-06	11.8652
	GO:0120036	Plasma membrane bounded cell projection organization	24	1649	7.95205e-06	3.12999
	GO:1902414	Protein localization to cell junction	7	100	8.0091e-06	15.054
	GO:0045010	Actin nucleation	6	62	8.03535e-06	20.8119
	GO:0031145	Anaphase-promoting complex-dependent catabolic process	7	105	1.10304e-05	14.3371
	GO:0048278	Vesicle docking	6	66	1.15499e-05	19.5506
	GO:0010543	Regulation of platelet activation	5	36	1.19343e-05	29.869
	GO:0030030	Cell projection organization	24	1690	1.19343e-05	3.05406
	GO:0080134	Regulation of response to stress	24	1691	1.19684e-05	3.05225
	GO:0009628	Response to abiotic stimulus	21	1329	1.23445e-05	3.39819
	GO:0005996	Monosaccharide metabolic process	10	283	1.45993e-05	7.59917
	GO:0010499	Proteasomal ubiquitin-independent protein catabolic process	5	38	1.53859e-05	28.2969
	GO:0006936	Muscle contraction	11	361	1.70635e-05	6.55297
	GO:0046907	Intracellular transport	25	1857	1.70941e-05	2.89522
	GO:0032989	Cellular component morphogenesis	16	815	1.93385e-05	4.22197
	GO:0051017	Actin filament bundle assembly	8	167	1.96633e-05	10.3021
	GO:0061572	Actin filament bundle organization	8	171	2.33569e-05	10.0611
	GO:0070498	Interleukin-1-mediated signaling pathway	7	119	2.37612e-05	12.6504
	GO:0050778	Positive regulation of immune response	16	830	2.39441e-05	4.14567
	GO:0035567	Non-canonical Wnt signaling pathway	8	172	2.39746e-05	10.0026
	GO:0001666	Response to hypoxia	11	376	2.41836e-05	6.29155
	GO:0006096	Glycolytic process	7	120	2.45562e-05	12.545
	GO:0006897	Endocytosis	14	637	2.49839e-05	4.72652
	GO:0006757	ATP generation from ADP	7	121	2.56685e-05	12.4413
	GO:0007265	Ras protein signal transduction	11	380	2.61875e-05	6.22532
	GO:0006904	Vesicle docking involved in exocytosis	5	43	2.66755e-05	25.0066
	GO:0007264	Small GTPase mediated signal transduction	13	553	2.84992e-05	5.05558
	GO:0010389	Regulation of G2/M transition of mitotic cell cycle	9	241	3.05529e-05	8.03116
	GO:0036293	Response to decreased oxygen levels	11	391	3.37363e-05	6.05019
	GO:0002684	Positive regulation of immune system process	19	1190	3.48298e-05	3.43368
	GO:0030031	Cell projection assembly	14	662	3.74127e-05	4.54802
	GO:0046031	ADP metabolic process	7	129	3.76936e-05	11.6697
	GO:0006521	Regulation of cellular amino acid metabolic process	6	83	3.8407e-05	15.5463
	GO:1902749	Regulation of cell cycle G2/M phase transition	9	250	3.99427e-05	7.74204
	GO:0070925	Organelle assembly	17	980	4.15407e-05	3.73057
	GO:1901699	Cellular response to nitrogen compound	15	772	4.36114e-05	4.17856
	GO:1901698	Response to nitrogen compound	19	1231	5.49492e-05	3.31931
	GO:0051707	Response to other organism	24	1866	5.73724e-05	2.766
	GO:0043207	Response to external biotic stimulus	24	1867	5.75518e-05	2.76452
	GO:0050900	Leukocyte migration	12	502	5.75518e-05	5.1408
	GO:0043618	Regulation of transcription from RNA polymerase II promoter in response to stress	7	139	5.90422e-05	10.8302
	GO:0070482	Response to oxygen levels	11	419	6.10416e-05	5.64588
	GO:1902036	Regulation of hematopoietic stem cell differentiation	6	92	6.65311e-05	14.0254
	GO:1902743	Regulation of lamellipodium organization	5	54	7.63866e-05	19.9126
	GO:0009607	Response to biotic stimulus	24	1905	7.89192e-05	2.70937
	GO:0043620	Regulation of DNA-templated transcription in response to stress	7	146	7.96289e-05	10.3109
	GO:0051049	Regulation of transport	24	1910	8.17001e-05	2.70228
	GO:0051129	Negative regulation of cellular component organization	14	717	8.56345e-05	4.19915
	GO:2000027	Regulation of animal organ morphogenesis	8	211	9.34212e-05	8.1538
	GO:0000165	MAPK cascade	16	944	0.000104671	3.64503
	GO:0030834	Regulation of actin filament depolymerization	5	58	0.000105276	18.5394
	GO:0030334	Regulation of cell migration	16	946	0.000106423	3.63732
	GO:0003012	Muscle system process	11	448	0.000107732	5.28041
	GO:0033238	Regulation of cellular amine metabolic process	6	101	0.000107732	12.7756
	GO:0046364	Monosaccharide biosynthetic process	6	101	0.000107732	12.7756
	GO:0009894	Regulation of catabolic process	18	1181	0.000110996	3.27775
	GO:0044093	Positive regulation of molecular function	23	1816	0.000111933	2.72373
	GO:0043488	Regulation of mRNA stability	9	290	0.000117697	6.67417
	GO:0033209	Tumor necrosis factor-mediated signaling pathway	8	220	0.000120743	7.82024
	GO:0006090	Pyruvate metabolic process	7	158	0.00012488	9.52782
	GO:0120031	Plasma membrane bounded cell projection assembly	13	647	0.000131099	4.32108
	GO:0045089	Positive regulation of innate immune response	9	297	0.000139764	6.51687
	GO:0061013	Regulation of mRNA catabolic process	9	298	0.000142894	6.495
	GO:0060218	Hematopoietic stem cell differentiation	6	107	0.000143822	12.0592
	GO:0000086	G2/M transition of mitotic cell cycle	9	300	0.000147444	6.4517
	GO:0007043	Cell-cell junction assembly	7	163	0.000147444	9.23556
	GO:0030042	Actin filament depolymerization	5	63	0.000147444	17.068
	GO:0051270	Regulation of cellular component movement	17	1092	0.000147444	3.34795
	GO:0072659	Protein localization to plasma membrane	9	302	0.000154585	6.40897
	GO:0098869	Cellular oxidant detoxification	6	109	0.000155606	11.838
	GO:0019752	Carboxylic acid metabolic process	17	1102	0.000162648	3.31757
	GO:1901532	Regulation of hematopoietic progenitor cell differentiation	6	110	0.000162648	11.7304
	GO:0043487	Regulation of RNA stability	9	307	0.000173004	6.30459
	GO:0044839	Cell cycle G2/M phase transition	9	311	0.000190865	6.2235
	GO:0031146	SCF-dependent proteasomal ubiquitin-dependent protein catabolic process	6	114	0.000196576	11.3188
	GO:0031329	Regulation of cellular catabolic process	16	1003	0.000196576	3.43061
	GO:0033625	Positive regulation of integrin activation	3	11	0.000196576	58.6518
	GO:2000145	Regulation of cell motility	16	1010	0.000212335	3.40684
	GO:0090263	Positive regulation of canonical Wnt signaling pathway	7	174	0.000214481	8.6517
	GO:0043436	Oxoacid metabolic process	17	1135	0.000229497	3.22111
	GO:0071417	Cellular response to organonitrogen compound	13	691	0.000239816	4.04593
	GO:0051261	Protein depolymerization	6	120	0.000255468	10.7528
	GO:0034599	Cellular response to oxidative stress	9	325	0.000259832	5.95541
	GO:0060249	Anatomical structure homeostasis	9	326	0.000265054	5.93715
	GO:0030032	Lamellipodium assembly	5	73	0.000279502	14.7299
	GO:0035633	Maintenance of blood-brain barrier	4	36	0.000279545	23.8952
	GO:0070555	Response to interleukin-1	8	252	0.000284071	6.82719
	GO:0010972	Negative regulation of G2/M transition of mitotic cell cycle	6	123	0.000284119	10.4906
	GO:0016032	Viral process	17	1158	0.000284119	3.15713
	GO:1990748	Cellular detoxification	6	123	0.000284119	10.4906
	GO:0006082	Organic acid metabolic process	17	1159	0.000286043	3.15441
	GO:0097529	Myeloid leukocyte migration	8	253	0.000286216	6.80021
	GO:1902750	Negative regulation of cell cycle G2/M phase transition	6	125	0.00030745	10.3227
	GO:0034613	Cellular protein localization	23	1960	0.000324526	2.52362
	GO:0032880	Regulation of protein localization	15	937	0.00033017	3.44274
	GO:1902745	Positive regulation of lamellipodium organization	4	38	0.000333727	22.6375
	GO:0040012	Regulation of locomotion	16	1056	0.000337147	3.25843
	GO:0070727	Cellular macromolecule localization	23	1974	0.00035725	2.50573
	GO:0048646	Anatomical structure formation involved in morphogenesis	17	1183	0.000358865	3.09042
	GO:0002833	Positive regulation of response to biotic stimulus	9	344	0.000377903	5.62648
	GO:0097237	Cellular response to toxic substance	6	131	0.000387814	9.84992
	GO:0046034	ATP metabolic process	9	346	0.00039222	5.59396
	GO:0002244	Hematopoietic progenitor cell differentiation	7	195	0.000403542	7.71998
	GO:0051056	Regulation of small GTPase mediated signal transduction	9	348	0.00040698	5.56181
	GO:2000736	Regulation of stem cell differentiation	6	133	0.0004157	9.7018
	GO:0032456	Endocytic recycling	5	81	0.00042511	13.2751
	GO:0030049	Muscle filament sliding	4	41	0.000431987	20.9811
	GO:0033275	Actin-myosin filament sliding	4	41	0.000431987	20.9811
	GO:0060491	Regulation of cell projection assembly	7	198	0.000434461	7.60301
	GO:0015031	Protein transport	22	1867	0.000443478	2.53414
	GO:0048193	Golgi vesicle transport	10	442	0.000448592	4.86553
	GO:1990778	Protein localization to cell periphery	9	355	0.000460519	5.45214
	GO:0010591	Regulation of lamellipodium assembly	4	42	0.000464986	20.4816
	GO:2000249	Regulation of actin cytoskeleton reorganization	4	42	0.000464986	20.4816
	GO:1990266	Neutrophil migration	6	138	0.000492031	9.35029
	GO:0007267	Cell-cell signaling	22	1885	0.000500967	2.50994
	GO:0001894	Tissue homeostasis	8	279	0.000519403	6.1665
	GO:0030177	Positive regulation of Wnt signaling pathway	7	207	0.000555905	7.27245
	GO:0031346	Positive regulation of cell projection organization	9	365	0.000555905	5.30277
	GO:0006402	MRNA catabolic process	10	458	0.000584095	4.69556
	GO:0009719	Response to endogenous stimulus	21	1769	0.000592175	2.55296
	GO:0098542	Defense response to other organism	19	1499	0.000593771	2.72587
	GO:0007266	Rho protein signal transduction	6	144	0.000605737	8.96069
	GO:0010243	Response to organonitrogen compound	16	1121	0.000620735	3.0695
	GO:0031333	Negative regulation of protein-containing complex assembly	6	145	0.000624961	8.89889
	GO:0033623	Regulation of integrin activation	3	17	0.000653403	37.9512
	GO:0150106	Regulation of protein localization to cell-cell junction	2	3	0.000658125	143.371
	GO:0038061	NIK/NF-kappaB signaling	7	214	0.000659734	7.03456
	GO:0062197	Cellular response to chemical stress	9	375	0.000659734	5.16136
	GO:0098754	Detoxification	6	147	0.000662409	8.77782
	GO:0005975	Carbohydrate metabolic process	12	670	0.000674887	3.85176
	GO:0016055	Wnt signaling pathway	11	568	0.000690505	4.16483
	GO:0000302	Response to reactive oxygen species	7	217	0.00070254	6.93731
	GO:0006006	Glucose metabolic process	7	217	0.00070254	6.93731
	GO:0006094	Gluconeogenesis	5	92	0.00070254	11.6879
	GO:0198738	Cell-cell signaling by wnt	11	570	0.00070254	4.15022
	GO:0031589	Cell-substrate adhesion	9	381	0.000724201	5.08008
	GO:0016052	Carbohydrate catabolic process	7	219	0.000733582	6.87396
	GO:0017157	Regulation of exocytosis	7	219	0.000733582	6.87396
	GO:1901879	Regulation of protein depolymerization	5	93	0.000733582	11.5622
	GO:0030048	Actin filament-based movement	6	151	0.000737263	8.5453
	GO:0098876	Vesicle-mediated transport to the plasma membrane	6	151	0.000737263	8.5453
	GO:1901990	Regulation of mitotic cell cycle phase transition	10	479	0.000781018	4.4897
	GO:0019319	Hexose biosynthetic process	5	95	0.000795478	11.3188
	GO:0030097	Hemopoiesis	15	1031	0.000811179	3.12885
	GO:0032101	Regulation of response to external stimulus	17	1282	0.000818855	2.85176
	GO:0071347	Cellular response to interleukin-1	7	225	0.000848323	6.69065
	GO:0044403	Biological process involved in symbiotic interaction	9	391	0.000849711	4.95015
	GO:0043687	Post-translational protein modification	9	392	0.000863465	4.93752
	GO:1901700	Response to oxygen-containing compound	21	1832	0.000883115	2.46517
	GO:0006979	Response to oxidative stress	10	490	0.000916604	4.38891
	GO:0045184	Establishment of protein localization	22	1989	0.000978861	2.37871
	GO:0016051	Carbohydrate biosynthetic process	7	231	0.000979759	6.51687
	GO:0030011	Maintenance of cell polarity	3	20	0.000981579	32.2585
	GO:0071404	Cellular response to low-density lipoprotein particle stimulus	3	20	0.000981579	32.2585
	GO:0045088	Regulation of innate immune response	9	401	0.00100204	4.82671
	GO:0007049	Cell cycle	22	1997	0.00102109	2.36918
	GO:0006261	DNA-dependent DNA replication	7	235	0.00107097	6.40594
	GO:0006401	RNA catabolic process	10	501	0.00107097	4.29255
	GO:0061028	Establishment of endothelial barrier	4	54	0.00107254	15.9301
	GO:0090330	Regulation of platelet aggregation	3	21	0.00111936	30.7224
	GO:0097530	Granulocyte migration	6	165	0.00112456	7.82024
	GO:0048534	Hematopoietic or lymphoid organ development	15	1069	0.00114157	3.01763
	GO:0007044	Cell-substrate junction assembly	5	104	0.00114395	10.3393
	GO:0071461	Cellular response to redox state	2	4	0.00115445	107.528
	GO:0060828	Regulation of canonical Wnt signaling pathway	8	322	0.00118929	5.34302
	GO:0030155	Regulation of cell adhesion	13	837	0.00123018	3.34019
	GO:0032231	Regulation of actin filament bundle assembly	5	106	0.00123569	10.1442
	GO:0051726	Regulation of cell cycle	16	1209	0.00128594	2.84608
	GO:0008360	Regulation of cell shape	6	170	0.00128685	7.59023
	GO:1902904	Negative regulation of supramolecular fiber organization	6	170	0.00128685	7.59023
	GO:0048667	Cell morphogenesis involved in neuron differentiation	11	620	0.00130892	3.81552
	GO:0016579	Protein deubiquitination	8	328	0.00132043	5.24528
	GO:1902531	Regulation of intracellular signal transduction	21	1896	0.00132546	2.38196
	GO:0032103	Positive regulation of response to external stimulus	11	622	0.00133373	3.80325
	GO:1901653	Cellular response to peptide	9	421	0.0013562	4.59741
	GO:0010927	Cellular component assembly involved in morphogenesis	5	110	0.00141729	9.7753
	GO:0030038	Contractile actin filament bundle assembly	5	110	0.00141729	9.7753
	GO:0043149	Stress fiber assembly	5	110	0.00141729	9.7753
	GO:0150115	Cell-substrate junction organization	5	110	0.00141729	9.7753
	GO:0031647	Regulation of protein stability	8	335	0.0014883	5.13568
	GO:0120034	Positive regulation of plasma membrane bounded cell projection assembly	5	112	0.00153287	9.60074
	GO:0034446	Substrate adhesion-dependent cell spreading	5	113	0.00159318	9.51578
	GO:0002831	Regulation of response to biotic stimulus	10	532	0.0016122	4.04242
	GO:0061564	Axon development	10	533	0.00163186	4.03483
	GO:0044092	Negative regulation of molecular function	16	1241	0.00164472	2.77269
	GO:1903311	Regulation of mRNA metabolic process	9	435	0.00167396	4.44945
	GO:0006911	Phagocytosis, engulfment	4	62	0.00168683	13.8746
	GO:0060341	Regulation of cellular localization	13	872	0.00171922	3.20612
	GO:0120035	Regulation of plasma membrane bounded cell projection organization	11	644	0.00172246	3.67333
	GO:0030220	Platelet formation	3	25	0.00173712	25.8068
	GO:0036344	Platelet morphogenesis	3	25	0.00173712	25.8068
	GO:0019318	Hexose metabolic process	7	259	0.00175223	5.81234
	GO:0007167	Enzyme linked receptor protein signaling pathway	15	1122	0.00175469	2.87509
	GO:0009150	Purine ribonucleotide metabolic process	9	439	0.00175469	4.40891
	GO:0070646	Protein modification by small protein removal	8	346	0.00177303	4.97241
	GO:0016197	Endosomal transport	7	260	0.00177329	5.78999
	GO:0007169	Transmembrane receptor protein tyrosine kinase signaling pathway	12	762	0.00181403	3.38672
	GO:0002520	Immune system development	15	1129	0.00184425	2.85726
	GO:0045087	Innate immune response	16	1258	0.00184425	2.73522
	GO:0062012	Regulation of small molecule metabolic process	9	443	0.00184425	4.3691
	GO:0007346	Regulation of mitotic cell cycle	11	652	0.00185012	3.62826
	GO:0044106	Cellular amine metabolic process	6	186	0.00190614	6.93731
	GO:0009636	Response to toxic substance	7	264	0.00190773	5.70226
	GO:0030239	Myofibril assembly	4	65	0.00192878	13.2343
	GO:0071375	Cellular response to peptide hormone stimulus	8	352	0.00193548	4.88765
	GO:0010564	Regulation of cell cycle process	13	889	0.00196359	3.14481
	GO:0070252	Actin-mediated cell contraction	5	120	0.00196359	8.96069
	GO:0055002	Striated muscle cell development	4	66	0.00202319	13.0337
	GO:0031344	Regulation of cell projection organization	11	661	0.00203435	3.57885
	GO:0043085	Positive regulation of catalytic activity	17	1409	0.00207853	2.59472
	GO:0043112	Receptor metabolic process	6	190	0.00208429	6.79126
	GO:0032233	Positive regulation of actin filament bundle assembly	4	67	0.00211462	12.8392
	GO:0034332	Adherens junction organization	4	67	0.00211462	12.8392
	GO:0031349	Positive regulation of defense response	9	454	0.00211939	4.26324
	GO:0009308	Amine metabolic process	6	191	0.0021205	6.7557
	GO:0009259	Ribonucleotide metabolic process	9	456	0.00217697	4.24454
	GO:0030837	Negative regulation of actin filament polymerization	4	68	0.00221454	12.6504
	GO:1901652	Response to peptide	10	562	0.0022618	3.82663
	GO:0006260	DNA replication	8	364	0.00232642	4.72652
	GO:0031347	Regulation of defense response	13	908	0.00232642	3.079
	GO:0048871	Multicellular organismal homeostasis	10	565	0.00234019	3.80631
	GO:0010639	Negative regulation of organelle organization	8	365	0.00235684	4.71357
	GO:0120032	Regulation of plasma membrane bounded cell projection assembly	6	196	0.00238333	6.58337
	GO:1905114	Cell surface receptor signaling pathway involved in cell-cell signaling	11	677	0.00239406	3.49427
	GO:0033591	Response to L-ascorbic acid	2	6	0.00239809	71.6855
	GO:1902396	Protein localization to bicellular tight junction	2	6	0.00239809	71.6855
	GO:0080135	Regulation of cellular response to stress	12	794	0.00242794	3.25023
	GO:0019693	Ribose phosphate metabolic process	9	467	0.00250966	4.14456
	GO:0099024	Plasma membrane invagination	4	71	0.00253175	12.1159
	GO:0006163	Purine nucleotide metabolic process	9	469	0.00257549	4.12689
	GO:0060070	Canonical Wnt signaling pathway	8	372	0.00261253	4.62487
	GO:0048812	Neuron projection morphogenesis	11	686	0.00262127	3.44843
	GO:0071356	Cellular response to tumor necrosis factor	8	373	0.00264583	4.61247
	GO:0010592	Positive regulation of lamellipodium assembly	3	30	0.00266534	21.5057
	GO:0034110	Regulation of homotypic cell-cell adhesion	3	30	0.00266534	21.5057
	GO:0055094	Response to lipoprotein particle	3	30	0.00266534	21.5057
	GO:1901701	Cellular response to oxygen-containing compound	16	1313	0.00267886	2.62064
	GO:0043434	Response to peptide hormone	9	473	0.00268342	4.09199
	GO:0001885	Endothelial cell development	4	73	0.00274394	11.7839
	GO:0010565	Regulation of cellular ketone metabolic process	6	205	0.00288871	6.29434
	GO:0090090	Negative regulation of canonical Wnt signaling pathway	6	205	0.00288871	6.29434
	GO:1901987	Regulation of cell cycle phase transition	10	585	0.00291327	3.67618
	GO:0061025	Membrane fusion	6	206	0.00294928	6.26378
	GO:0000209	Protein polyubiquitination	8	381	0.00296157	4.51562
	GO:0006935	Chemotaxis	11	699	0.0029694	3.3843
	GO:0042180	Cellular ketone metabolic process	7	290	0.00299095	5.19102
	GO:0120039	Plasma membrane bounded cell projection morphogenesis	11	700	0.00299095	3.37946
	GO:0043244	Regulation of protein-containing complex disassembly	5	135	0.00303117	7.96506
	GO:0042330	Taxis	11	702	0.00304726	3.36983
	GO:0042744	Hydrogen peroxide catabolic process	3	32	0.00310618	20.1616
	GO:0048858	Cell projection morphogenesis	11	704	0.00310618	3.36026
	GO:0071402	Cellular response to lipoprotein particle stimulus	3	32	0.00310618	20.1616
	GO:0070358	Actin polymerization-dependent cell motility	2	7	0.00311629	61.4447
	GO:0071896	Protein localization to adherens junction	2	7	0.00311629	61.4447
	GO:0051348	Negative regulation of transferase activity	7	293	0.00311803	5.13787
	GO:0042592	Homeostatic process	20	1911	0.00326097	2.25072
	GO:0007409	Axonogenesis	9	490	0.00329528	3.95002
	GO:0051701	Biological process involved in interaction with host	7	296	0.00329528	5.0858
	GO:0043552	Positive regulation of phosphatidylinositol 3-kinase activity	3	33	0.00334728	19.5506
	GO:0072521	Purine-containing compound metabolic process	9	492	0.00337682	3.93396
	GO:0006914	Autophagy	10	600	0.00337803	3.58428
	GO:0061919	Process utilizing autophagic mechanism	10	600	0.00337803	3.58428
	GO:0010256	Endomembrane system organization	10	601	0.00340557	3.57831
	GO:0140694	Non-membrane-bounded organelle assembly	8	392	0.00340557	4.38891
	GO:0051668	Localization within membrane	12	836	0.00349912	3.08694
	GO:0032868	Response to insulin	7	301	0.00356378	5.00132
	GO:0032148	Activation of protein kinase B activity	3	34	0.00358899	18.9756
	GO:0032990	Cell part morphogenesis	11	721	0.00363534	3.28103
	GO:0001895	Retina homeostasis	4	81	0.00376827	10.6201
	GO:0010324	Membrane invagination	4	81	0.00376827	10.6201
	GO:0010770	Positive regulation of cell morphogenesis involved in differentiation	4	81	0.00376827	10.6201
	GO:0071495	Cellular response to endogenous stimulus	17	1505	0.00378903	2.42921
	GO:0030111	Regulation of Wnt signaling pathway	8	400	0.0037933	4.30113
	GO:0048585	Negative regulation of response to stimulus	20	1940	0.0037933	2.21708
	GO:0002349	Histamine production involved in inflammatory response	2	8	0.00390216	53.7642
	GO:0002441	Histamine secretion involved in inflammatory response	2	8	0.00390216	53.7642
	GO:0002553	Histamine secretion by mast cell	2	8	0.00390216	53.7642
	GO:0019682	Glyceraldehyde-3-phosphate metabolic process	2	8	0.00390216	53.7642
	GO:0034612	Response to tumor necrosis factor	8	402	0.00390216	4.27973
	GO:0010810	Regulation of cell-substrate adhesion	6	221	0.00390714	5.83864
	GO:0044772	Mitotic cell cycle phase transition	10	615	0.00391029	3.49686
	GO:0032272	Negative regulation of protein polymerization	4	83	0.00401862	10.3642
	GO:0032418	Lysosome localization	4	83	0.00401862	10.3642
	GO:0010720	Positive regulation of cell development	7	312	0.00422444	4.82499
	GO:0050821	Protein stabilization	6	225	0.00424285	5.73484
	GO:0090218	Positive regulation of lipid kinase activity	3	37	0.00441312	17.437
	GO:0014909	Smooth muscle cell migration	4	86	0.00455283	10.0026
	GO:0060284	Regulation of cell development	9	518	0.00456723	3.7365
	GO:0002862	Negative regulation of inflammatory response to antigenic stimulus	5	151	0.004576	7.12108
	GO:0010648	Negative regulation of cell communication	17	1537	0.0046054	2.37864
	GO:0006469	Negative regulation of protein kinase activity	6	230	0.0046857	5.61017
	GO:0023057	Negative regulation of signaling	17	1540	0.0046857	2.374
	GO:0052031	Modulation by symbiont of host defense response	2	9	0.00484447	47.7904
	GO:0002064	Epithelial cell development	6	233	0.00498775	5.53794
	GO:0007269	Neurotransmitter secretion	5	155	0.00505891	6.93731
	GO:0009968	Negative regulation of signal transduction	16	1411	0.00505891	2.43863
	GO:0051057	Positive regulation of small GTPase mediated signal transduction	4	89	0.00505891	9.66547
	GO:0099643	Signal release from synapse	5	155	0.00505891	6.93731
	GO:0051271	Negative regulation of cellular component movement	7	324	0.0050962	4.64628
	GO:1900407	Regulation of cellular response to oxidative stress	4	90	0.00524564	9.55807
	GO:0030178	Negative regulation of Wnt signaling pathway	6	236	0.00524777	5.46754
	GO:0050851	Antigen receptor-mediated signaling pathway	7	326	0.00524777	4.61778
	GO:0034655	Nucleobase-containing compound catabolic process	10	644	0.00529539	3.33939
	GO:0010608	Posttranscriptional regulation of gene expression	11	764	0.00539031	3.09636
	GO:1903047	Mitotic cell cycle process	13	1021	0.0056752	2.73823
	GO:0045022	Early endosome to late endosome transport	3	41	0.0057126	15.7358
	GO:0043624	Cellular protein complex disassembly	6	242	0.00589762	5.33198
	GO:0019068	Virion assembly	3	42	0.00607825	15.3612
	GO:0045214	Sarcomere organization	3	42	0.00607825	15.3612
	GO:1900026	Positive regulation of substrate adhesion-dependent cell spreading	3	42	0.00607825	15.3612
	GO:0000278	Mitotic cell cycle	14	1166	0.0062273	2.58215
	GO:0014070	Response to organic cyclic compound	13	1034	0.00625949	2.70381
	GO:0019058	Viral life cycle	8	438	0.00625949	3.92797
	GO:0045595	Regulation of cell differentiation	18	1738	0.00643164	2.22728
	GO:0045197	Establishment or maintenance of epithelial cell apical/basal polarity	3	43	0.00644242	15.0039
	GO:0043297	Apical junction assembly	4	96	0.00644786	8.96069
	GO:0007160	Cell-matrix adhesion	6	248	0.00654775	5.20298
	GO:0051494	Negative regulation of cytoskeleton organization	5	166	0.00656615	6.47761
	GO:0031175	Neuron projection development	13	1045	0.00678782	2.67535
	GO:0060326	Cell chemotaxis	7	343	0.00678782	4.38891
	GO:0098927	Vesicle-mediated transport between endosomal compartments	3	44	0.00680316	14.663
	GO:0019852	L-ascorbic acid metabolic process	2	11	0.00686292	39.1012
	GO:0035090	Maintenance of apical/basal cell polarity	2	11	0.00686292	39.1012
	GO:0045199	Maintenance of epithelial cell apical/basal polarity	2	11	0.00686292	39.1012
	GO:1901334	Lactone metabolic process	2	11	0.00686292	39.1012
	GO:0030335	Positive regulation of cell migration	9	556	0.00690805	3.48113
	GO:0065004	Protein-DNA complex assembly	7	345	0.00690805	4.36347
	GO:0014812	Muscle cell migration	4	99	0.00704852	8.68916
	GO:0051693	Actin filament capping	3	45	0.00712895	14.3371
	GO:0061462	Protein localization to lysosome	3	45	0.00712895	14.3371
	GO:0010769	Regulation of cell morphogenesis involved in differentiation	4	100	0.00725575	8.60226
	GO:1902882	Regulation of response to oxidative stress	4	100	0.00725575	8.60226
	GO:0002861	Regulation of inflammatory response to antigenic stimulus	5	171	0.00726026	6.2882
	GO:0033673	Negative regulation of kinase activity	6	255	0.00728742	5.06016
	GO:0014003	Oligodendrocyte development	3	46	0.00750723	14.0254
	GO:1903202	Negative regulation of oxidative stress-induced cell death	3	46	0.00750723	14.0254
	GO:0009117	Nucleotide metabolic process	9	567	0.00771741	3.4136
	GO:0048709	Oligodendrocyte differentiation	4	102	0.00771741	8.43359
	GO:0001821	Histamine secretion	2	12	0.00788173	35.8428
	GO:0034333	Adherens junction assembly	2	12	0.00788173	35.8428
	GO:0051639	Actin filament network formation	2	12	0.00788173	35.8428
	GO:0051656	Establishment of organelle localization	8	459	0.00788173	3.74826
	GO:0052173	Response to defenses of other organism	2	12	0.00788173	35.8428
	GO:0052200	Response to host defenses	2	12	0.00788173	35.8428
	GO:0075136	Response to host	2	12	0.00788173	35.8428
	GO:0006091	Generation of precursor metabolites and energy	9	571	0.00797027	3.38968
	GO:0099173	Postsynapse organization	5	176	0.00801641	6.10956
	GO:0046700	Heterocycle catabolic process	10	691	0.00817768	3.11225
	GO:0051489	Regulation of filopodium assembly	3	48	0.00827584	13.441
	GO:0022402	Cell cycle process	16	1496	0.00837637	2.30007
	GO:0009967	Positive regulation of signal transduction	17	1644	0.00846978	2.22382
	GO:0006753	Nucleoside phosphate metabolic process	9	579	0.00862142	3.34285
	GO:0006954	Inflammatory response	12	950	0.00862142	2.7165
	GO:0016236	Macroautophagy	7	362	0.00862142	4.15855
	GO:0030835	Negative regulation of actin filament depolymerization	3	49	0.00862142	13.1667
	GO:0035088	Establishment or maintenance of apical/basal cell polarity	3	49	0.00862142	13.1667
	GO:0044270	Cellular nitrogen compound catabolic process	10	698	0.00862142	3.08104
	GO:0045859	Regulation of protein kinase activity	10	697	0.00862142	3.08546
	GO:0061245	Establishment or maintenance of bipolar cell polarity	3	49	0.00862142	13.1667
	GO:2000147	Positive regulation of cell motility	9	581	0.00873326	3.33134
	GO:0042692	Muscle cell differentiation	7	364	0.00876719	4.1357
	GO:0043549	Regulation of kinase activity	11	824	0.0087673	2.8709
	GO:0031098	Stress-activated protein kinase signaling cascade	6	268	0.00883854	4.8147
	GO:0050728	Negative regulation of inflammatory response	6	268	0.00883854	4.8147
	GO:0030836	Positive regulation of actin filament depolymerization	2	13	0.00892548	33.0856
	GO:0043303	Mast cell degranulation	3	50	0.00900965	12.9034
	GO:0016482	Cytosolic transport	5	184	0.00937236	5.84393
	GO:1901991	Negative regulation of mitotic cell cycle phase transition	6	272	0.00943409	4.7439
	GO:1903827	Regulation of cellular protein localization	9	589	0.00943409	3.28609
	GO:0002279	Mast cell activation involved in immune response	3	51	0.0094494	12.6504
	GO:0021762	Substantia nigra development	3	51	0.0094494	12.6504
	GO:0008037	Cell recognition	5	185	0.00950604	5.81234
	GO:0019439	Aromatic compound catabolic process	10	710	0.00951393	3.02897
	GO:0051146	Striated muscle cell differentiation	6	274	0.00969594	4.70927
	GO:0002448	Mast cell mediated immunity	3	52	0.00991841	12.4071
	GO:0051272	Positive regulation of cellular component movement	9	595	0.00996082	3.25296
	GO:0050852	T cell receptor signaling pathway	6	276	0.00998415	4.67514
	GO:0051345	Positive regulation of hydrolase activity	11	841	0.00998415	2.81287
	GO:0017014	Protein nitrosylation	2	14	0.0100699	30.7224
	GO:0018119	Peptidyl-cysteine S-nitrosylation	2	14	0.0100699	30.7224
	GO:0099638	Endosome to plasma membrane protein transport	2	14	0.0100699	30.7224
	GO:0040017	Positive regulation of locomotion	9	597	0.0100757	3.24206
	GO:0032386	Regulation of intracellular transport	7	376	0.0101022	4.00371
	GO:0007017	Microtubule-based process	12	978	0.0104717	2.63873
	GO:0044770	Cell cycle phase transition	10	725	0.0108377	2.9663
	GO:0010941	Regulation of cell death	18	1847	0.0110104	2.09584
	GO:0030855	Epithelial cell differentiation	11	855	0.0111676	2.76681
	GO:0070302	Regulation of stress-activated protein kinase signaling cascade	5	194	0.0113485	5.5427
	GO:0043086	Negative regulation of catalytic activity	11	858	0.0114123	2.75714
	GO:0051608	Histamine transport	2	15	0.0114123	28.6742
	GO:0043161	Proteasome-mediated ubiquitin-dependent protein catabolic process	8	497	0.0118335	3.46168
	GO:0048863	Stem cell differentiation	6	287	0.0118335	4.49596
	GO:0032387	Negative regulation of intracellular transport	3	56	0.0118691	11.5209
	GO:0009887	Animal organ morphogenesis	13	1133	0.0120273	2.46755
	GO:1901361	Organic cyclic compound catabolic process	10	739	0.0122234	2.9101
	GO:0045446	Endothelial cell differentiation	4	120	0.012507	7.16855
	GO:0006098	Pentose-phosphate shunt	2	16	0.0127675	26.8821
	GO:0051775	Response to redox state	2	16	0.0127675	26.8821
	GO:0071824	Protein-DNA complex subunit organization	7	394	0.0127675	3.8208
	GO:0042743	Hydrogen peroxide metabolic process	3	58	0.0129336	11.1236
	GO:0043551	Regulation of phosphatidylinositol 3-kinase activity	3	58	0.0129336	11.1236
	GO:0051092	Positive regulation of NF-kappaB transcription factor activity	5	202	0.0131768	5.32318
	GO:0031348	Negative regulation of defense response	7	397	0.0132033	3.79193
	GO:0072657	Protein localization to membrane	10	750	0.0133768	2.86742
	GO:0022612	Gland morphogenesis	4	123	0.0134558	6.99371
	GO:1900024	Regulation of substrate adhesion-dependent cell spreading	3	60	0.0141199	10.7528
	GO:0035239	Tube morphogenesis	11	886	0.0141746	2.67
	GO:0099010	Modification of postsynaptic structure	2	17	0.0141941	25.3008
	GO:0010811	Positive regulation of cell-substrate adhesion	4	127	0.0149947	6.77344
	GO:0002437	Inflammatory response to antigenic stimulus	5	209	0.015039	5.14489
	GO:0022008	Neurogenesis	17	1757	0.0152425	2.0808
	GO:0006740	NADPH regeneration	2	18	0.0157513	23.8952
	GO:0071786	Endoplasmic reticulum tubular network organization	2	18	0.0157513	23.8952
	GO:2001135	Regulation of endocytic recycling	2	18	0.0157513	23.8952
	GO:0046847	Filopodium assembly	3	63	0.015964	10.2408
	GO:0030705	Cytoskeleton-dependent intracellular transport	5	213	0.0161379	5.04828
	GO:0006906	Vesicle fusion	4	131	0.0163754	6.56661
	GO:0010629	Negative regulation of gene expression	14	1325	0.0163754	2.2723
	GO:0031295	T cell costimulation	3	64	0.0163754	10.0808
	GO:0032611	Interleukin-1 beta production	4	131	0.0163754	6.56661
	GO:0032651	Regulation of interleukin-1 beta production	4	131	0.0163754	6.56661
	GO:0035306	Positive regulation of dephosphorylation	3	64	0.0163754	10.0808
	GO:0045576	Mast cell activation	3	64	0.0163754	10.0808
	GO:0061951	Establishment of protein localization to plasma membrane	3	64	0.0163754	10.0808
	GO:0099003	Vesicle-mediated transport in synapse	5	214	0.0163754	5.02469
	GO:2000242	Negative regulation of reproductive process	3	64	0.0163754	10.0808
	GO:0046578	Regulation of Ras protein signal transduction	5	215	0.0164756	5.00132
	GO:0019430	Removal of superoxide radicals	2	19	0.0170102	22.6375
	GO:0051817	Modulation of process of other organism involved in symbiotic interaction	4	133	0.0170102	6.46787
	GO:0070542	Response to fatty acid	3	65	0.0170102	9.92569
	GO:1901881	Positive regulation of protein depolymerization	2	19	0.0170102	22.6375
	GO:1904589	Regulation of protein import	3	65	0.0170102	9.92569
	GO:0006888	Endoplasmic reticulum to Golgi vesicle-mediated transport	5	218	0.017298	4.93249
	GO:0055086	Nucleobase-containing small molecule metabolic process	9	657	0.0173861	2.94598
	GO:0031294	Lymphocyte costimulation	3	66	0.0175911	9.7753
	GO:0051301	Cell division	9	659	0.0176752	2.93704
	GO:0062207	Regulation of pattern recognition receptor signaling pathway	4	135	0.0177475	6.37205
	GO:0090174	Organelle membrane fusion	4	135	0.0177475	6.37205
	GO:0030100	Regulation of endocytosis	5	222	0.0184637	4.84362
	GO:0046823	Negative regulation of nucleocytoplasmic transport	2	20	0.0184637	21.5057
	GO:0048666	Neuron development	13	1203	0.0184637	2.32397
	GO:0052126	Movement in host environment	5	222	0.0184637	4.84362
	GO:0090130	Tissue migration	6	320	0.0184637	4.03231
	GO:1902176	Negative regulation of oxidative stress-induced intrinsic apoptotic signaling pathway	2	20	0.0184637	21.5057
	GO:0006886	Intracellular protein transport	12	1066	0.0189443	2.4209
	GO:0001817	Regulation of cytokine production	11	930	0.0191253	2.54368
	GO:0042325	Regulation of phosphorylation	14	1355	0.019232	2.22199
	GO:0030865	Cortical cytoskeleton organization	3	69	0.0194753	9.35029
	GO:0044003	Modulation by symbiont of host process	3	69	0.0194753	9.35029
	GO:0042542	Response to hydrogen peroxide	4	140	0.0197975	6.14447
	GO:0001667	Ameboidal-type cell migration	7	434	0.0198226	3.46865
	GO:0001816	Cytokine production	11	937	0.0199113	2.52468
	GO:0031629	Synaptic vesicle fusion to presynaptic active zone membrane	2	21	0.0199113	20.4816
	GO:0060907	Positive regulation of macrophage cytokine production	2	21	0.0199113	20.4816
	GO:0071450	Cellular response to oxygen radical	2	21	0.0199113	20.4816
	GO:0071451	Cellular response to superoxide	2	21	0.0199113	20.4816
	GO:0099500	Vesicle fusion to plasma membrane	2	21	0.0199113	20.4816
	GO:0006801	Superoxide metabolic process	3	70	0.0199148	9.21671
	GO:0032787	Monocarboxylic acid metabolic process	9	675	0.0199148	2.86742
	GO:0048857	Neural nucleus development	3	70	0.0199148	9.21671
	GO:0050865	Regulation of cell activation	9	678	0.0203979	2.85473
	GO:0045471	Response to ethanol	4	142	0.0204119	6.05793
	GO:0043550	Regulation of lipid kinase activity	3	71	0.0206228	9.0869
	GO:0038127	ERBB signaling pathway	4	143	0.0208575	6.01557
	GO:0006836	Neurotransmitter transport	5	231	0.0209535	4.6549
	GO:0010498	Proteasomal protein catabolic process	8	558	0.0209999	3.08325
	GO:0060271	Cilium assembly	7	441	0.021055	3.4136
	GO:0003158	Endothelium development	4	144	0.0212107	5.97379
	GO:0051338	Regulation of transferase activity	11	948	0.0212107	2.49538
	GO:0072665	Protein localization to vacuole	3	72	0.0212107	8.96069
	GO:0006622	Protein targeting to lysosome	2	22	0.0213455	19.5506
	GO:0010647	Positive regulation of cell communication	17	1835	0.0213736	1.99235
	GO:0030010	Establishment of cell polarity	4	145	0.0215916	5.9326
	GO:0007159	Leukocyte cell-cell adhesion	7	445	0.0218571	3.38291
	GO:0001505	Regulation of neurotransmitter levels	5	235	0.0220544	4.57567
	GO:0010948	Negative regulation of cell cycle process	7	446	0.0220544	3.37533
	GO:0023056	Positive regulation of signaling	17	1842	0.0220544	1.98478
	GO:0035295	Tube development	12	1094	0.0220544	2.35894
	GO:0072593	Reactive oxygen species metabolic process	5	236	0.0224145	4.55628
	GO:0006749	Glutathione metabolic process	3	74	0.0224977	8.71851
	GO:0014910	Regulation of smooth muscle cell migration	3	74	0.0224977	8.71851
	GO:0071800	Podosome assembly	2	23	0.0227598	18.7006
	GO:1901550	Regulation of endothelial cell development	2	23	0.0227598	18.7006
	GO:1901685	Glutathione derivative metabolic process	2	23	0.0227598	18.7006
	GO:1901687	Glutathione derivative biosynthetic process	2	23	0.0227598	18.7006
	GO:1903140	Regulation of establishment of endothelial barrier	2	23	0.0227598	18.7006
	GO:0050808	Synapse organization	7	451	0.0230081	3.33791
	GO:0032612	Interleukin-1 production	4	149	0.0231712	5.77333
	GO:0032652	Regulation of interleukin-1 production	4	149	0.0231712	5.77333
	GO:0045930	Negative regulation of mitotic cell cycle	6	342	0.0236009	3.77292
	GO:0010634	Positive regulation of epithelial cell migration	4	150	0.0236485	5.73484
	GO:0061077	Chaperone-mediated protein folding	3	76	0.0238215	8.48908
	GO:0032869	Cellular response to insulin stimulus	5	241	0.0239347	4.46176
	GO:0034614	Cellular response to reactive oxygen species	4	151	0.0240797	5.69686
	GO:0071900	Regulation of protein serine/threonine kinase activity	6	344	0.0240797	3.75099
	GO:0000303	Response to superoxide	2	24	0.0242596	17.9214
	GO:0030859	Polarized epithelial cell differentiation	2	24	0.0242596	17.9214
	GO:0099563	Modification of synaptic structure	2	24	0.0242596	17.9214
	GO:1904706	Negative regulation of vascular associated smooth muscle cell proliferation	2	24	0.0242596	17.9214
	GO:0002221	Pattern recognition receptor signaling pathway	5	244	0.0249287	4.4069
	GO:0051223	Regulation of protein transport	8	581	0.0252153	2.96119
	GO:1901880	Negative regulation of protein depolymerization	3	78	0.0252153	8.27141
	GO:0006892	Post-Golgi vesicle-mediated transport	4	154	0.0254585	5.58589
	GO:0000305	Response to oxygen radical	2	25	0.025743	17.2045
	GO:0010035	Response to inorganic substance	8	584	0.025743	2.94598
	GO:0010447	Response to acidic pH	2	25	0.025743	17.2045
	GO:0010934	Macrophage cytokine production	2	25	0.025743	17.2045
	GO:0010935	Regulation of macrophage cytokine production	2	25	0.025743	17.2045
	GO:0044782	Cilium organization	7	463	0.025743	3.2514
	GO:0048499	Synaptic vesicle membrane organization	2	25	0.025743	17.2045
	GO:0051336	Regulation of hydrolase activity	14	1418	0.025743	2.12327
	GO:0099623	Regulation of cardiac muscle cell membrane repolarization	2	25	0.025743	17.2045
	GO:1903201	Regulation of oxidative stress-induced cell death	3	79	0.025743	8.16671
	GO:0001933	Negative regulation of protein phosphorylation	6	352	0.0260956	3.66574
	GO:0051403	Stress-activated MAPK cascade	5	251	0.0273568	4.284
	GO:2001234	Negative regulation of apoptotic signaling pathway	5	251	0.0273568	4.284
	GO:0046579	Positive regulation of Ras protein signal transduction	3	81	0.0273692	7.96506
	GO:0010954	Positive regulation of protein processing	2	26	0.0275892	16.5428
	GO:1901988	Negative regulation of cell cycle phase transition	6	357	0.0276888	3.6144
	GO:0034394	Protein localization to cell surface	3	82	0.0281874	7.86792
	GO:0009725	Response to hormone	11	998	0.0285167	2.37036
	GO:0009743	Response to carbohydrate	5	254	0.0285167	4.2334
	GO:0030099	Myeloid cell differentiation	7	475	0.0286852	3.16926
	GO:0032984	Protein-containing complex disassembly	6	361	0.0289665	3.57435
	GO:0019220	Regulation of phosphate metabolic process	15	1595	0.0291101	2.02248
	GO:0051174	Regulation of phosphorus metabolic process	15	1595	0.0291101	2.02248
	GO:0008356	Asymmetric cell division	2	27	0.0292696	15.9301
	GO:0051156	Glucose 6-phosphate metabolic process	2	27	0.0292696	15.9301
	GO:0035821	Modulation of process of other organism	4	163	0.0298396	5.27746
	GO:0002532	Production of molecular mediator involved in inflammatory response	3	85	0.0306672	7.59023
	GO:0055085	Transmembrane transport	16	1764	0.030955	1.95063
	GO:0019886	Antigen processing and presentation of exogenous peptide antigen via MHC class II	4	165	0.0309894	5.21349
	GO:0045056	Transcytosis	2	28	0.0310563	15.3612
	GO:0051050	Positive regulation of transport	11	1013	0.0310563	2.33526
	GO:0051497	Negative regulation of stress fiber assembly	2	28	0.0310563	15.3612
	GO:0071496	Cellular response to external stimulus	6	368	0.0310563	3.50636
	GO:1902175	Regulation of oxidative stress-induced intrinsic apoptotic signaling pathway	2	28	0.0310563	15.3612
	GO:1903319	Positive regulation of protein maturation	2	28	0.0310563	15.3612
	GO:0070201	Regulation of establishment of protein localization	8	609	0.0313062	2.82505
	GO:1903530	Regulation of secretion by cell	8	611	0.0318549	2.8158
	GO:0055001	Muscle cell development	4	167	0.0318864	5.15106
	GO:0016071	MRNA metabolic process	11	1020	0.0323895	2.31924
	GO:0001932	Regulation of protein phosphorylation	12	1167	0.0328631	2.21138
	GO:0032147	Activation of protein kinase activity	4	169	0.0330785	5.0901
	GO:0002495	Antigen processing and presentation of peptide antigen via MHC class II	4	170	0.0336601	5.06016
	GO:0048284	Organelle fusion	4	170	0.0336601	5.06016
	GO:0030182	Neuron differentiation	14	1473	0.0338239	2.04399
	GO:0048041	Focal adhesion assembly	3	89	0.0338983	7.2491
	GO:1902533	Positive regulation of intracellular signal transduction	11	1028	0.0339012	2.30119
	GO:0034121	Regulation of toll-like receptor signaling pathway	3	90	0.0345555	7.16855
	GO:0035023	Regulation of Rho protein signal transduction	3	90	0.0345555	7.16855
	GO:0043304	Regulation of mast cell degranulation	2	30	0.0345555	14.3371
	GO:0051016	Barbed-end actin filament capping	2	30	0.0345555	14.3371
	GO:0051491	Positive regulation of filopodium assembly	2	30	0.0345555	14.3371
	GO:0061081	Positive regulation of myeloid leukocyte cytokine production involved in immune response	2	30	0.0345555	14.3371
	GO:2000241	Regulation of reproductive process	4	172	0.0345555	5.00132
	GO:0044283	Small molecule biosynthetic process	8	623	0.0347459	2.76156
	GO:0002224	Toll-like receptor signaling pathway	4	174	0.0358403	4.94383
	GO:0061061	Muscle structure development	8	627	0.0359318	2.74394
	GO:0001843	Neural tube closure	3	92	0.0364354	7.01272
	GO:0032232	Negative regulation of actin filament bundle assembly	2	31	0.0364354	13.8746
	GO:0033006	Regulation of mast cell activation involved in immune response	2	31	0.0364354	13.8746
	GO:1901031	Regulation of response to reactive oxygen species	2	31	0.0364354	13.8746
	GO:0033674	Positive regulation of kinase activity	7	504	0.0368277	2.9869
	GO:0003013	Circulatory system process	8	632	0.037263	2.72224
	GO:0060606	Tube closure	3	93	0.037263	6.93731
	GO:0006941	Striated muscle contraction	4	178	0.0381508	4.83273
	GO:0043242	Negative regulation of protein-containing complex disassembly	3	94	0.0381508	6.86351
	GO:0051492	Regulation of stress fiber assembly	3	94	0.0381508	6.86351
	GO:1901184	Regulation of ERBB signaling pathway	3	94	0.0381508	6.86351
	GO:0014912	Negative regulation of smooth muscle cell migration	2	32	0.0383187	13.441
	GO:0048010	Vascular endothelial growth factor receptor signaling pathway	3	95	0.0391553	6.79126
	GO:1901135	Carbohydrate derivative metabolic process	12	1208	0.0407971	2.13632
	GO:0045785	Positive regulation of cell adhesion	7	516	0.0409846	2.91743
	GO:0042326	Negative regulation of phosphorylation	6	396	0.0413934	3.25843
	GO:0043408	Regulation of MAPK cascade	8	646	0.0415292	2.66324
	GO:0023061	Signal release	7	518	0.0416306	2.90617
	GO:0003015	Heart process	5	285	0.0419765	3.77292
	GO:0014020	Primary neural tube formation	3	98	0.0420745	6.58337
	GO:0014068	Positive regulation of phosphatidylinositol 3-kinase signaling	3	98	0.0420745	6.58337
	GO:0019935	Cyclic-nucleotide-mediated signaling	3	98	0.0420745	6.58337
	GO:0042026	Protein refolding	2	34	0.0423189	12.6504
	GO:0060306	Regulation of membrane repolarization	2	34	0.0423189	12.6504
	GO:0090322	Regulation of superoxide metabolic process	2	34	0.0423189	12.6504
	GO:0006520	Cellular amino acid metabolic process	6	400	0.0427512	3.22585
	GO:0043067	Regulation of programmed cell death	15	1684	0.0429684	1.91559
	GO:0031345	Negative regulation of cell projection organization	4	186	0.0432057	4.62487
	GO:0051094	Positive regulation of developmental process	13	1373	0.0432749	2.03622
	GO:0071407	Cellular response to organic cyclic compound	8	653	0.0433353	2.63469
	GO:0036473	Cell death in response to oxidative stress	3	100	0.0438955	6.4517
	GO:0001881	Receptor recycling	2	35	0.0443271	12.2889
	GO:0051248	Negative regulation of protein metabolic process	12	1226	0.0443357	2.10496
	GO:0030163	Protein catabolic process	11	1079	0.0447929	2.19242
	GO:0030901	Midbrain development	3	101	0.0448471	6.38782
	GO:0002504	Antigen processing and presentation of peptide or polysaccharide antigen via MHC class II	4	190	0.0458627	4.52751
	GO:0044409	Entry into host	4	190	0.0458627	4.52751
	GO:0110020	Regulation of actomyosin structure organization	3	102	0.0458682	6.32519
	GO:0006739	NADP metabolic process	2	36	0.0461721	11.9476
	GO:0032691	Negative regulation of interleukin-1 beta production	2	36	0.0461721	11.9476
	GO:0061082	Myeloid leukocyte cytokine production	2	36	0.0461721	11.9476
	GO:0099622	Cardiac muscle cell membrane repolarization	2	36	0.0461721	11.9476
	GO:0032872	Regulation of stress-activated MAPK cascade	4	191	0.0463085	4.5038
	GO:0001906	Cell killing	5	295	0.0465696	3.64503
	GO:0010562	Positive regulation of phosphorus metabolic process	10	942	0.0466098	2.28298
	GO:0045937	Positive regulation of phosphate metabolic process	10	942	0.0466098	2.28298
	GO:0045786	Negative regulation of cell cycle	7	534	0.046722	2.81909
	GO:0022407	Regulation of cell-cell adhesion	7	535	0.0471028	2.81382
	GO:0000045	Autophagosome assembly	3	104	0.0475005	6.20356
	GO:0006898	Receptor-mediated endocytosis	5	297	0.0475005	3.62048
	GO:0099504	Synaptic vesicle cycle	4	193	0.0475005	4.45713
	GO:0002755	MyD88-dependent toll-like receptor signaling pathway	2	37	0.0479004	11.6247
	GO:0044319	Wound healing, spreading of cells	2	37	0.0479004	11.6247
	GO:0090505	Epiboly involved in wound healing	2	37	0.0479004	11.6247
	GO:0001909	Leukocyte mediated cytotoxicity	4	194	0.0480318	4.43416
	GO:0051046	Regulation of secretion	8	670	0.0482817	2.56784
	GO:0030336	Negative regulation of cell migration	5	299	0.0482906	3.59626
	GO:2001243	Negative regulation of intrinsic apoptotic signaling pathway	3	105	0.0482916	6.14447
	GO:0045936	Negative regulation of phosphate metabolic process	7	540	0.0486552	2.78777
	GO:0010563	Negative regulation of phosphorus metabolic process	7	541	0.0490456	2.78262
	GO:0001841	Neural tube formation	3	106	0.0493407	6.08651
	GO:0001525	Angiogenesis	7	544	0.0495099	2.76727
	GO:0007417	Central nervous system development	11	1105	0.0495099	2.14083
	GO:0016344	Meiotic chromosome movement towards spindle pole	1	3	0.0495099	71.6855
	GO:0021769	Orbitofrontal cortex development	1	3	0.0495099	71.6855
	GO:0033484	Nitric oxide homeostasis	1	3	0.0495099	71.6855
	GO:0035983	Response to trichostatin A	1	3	0.0495099	71.6855
	GO:0035984	Cellular response to trichostatin A	1	3	0.0495099	71.6855
	GO:0038129	ERBB3 signaling pathway	1	3	0.0495099	71.6855
	GO:0043456	Regulation of pentose-phosphate shunt	1	3	0.0495099	71.6855
	GO:0045196	Establishment or maintenance of neuroblast polarity	1	3	0.0495099	71.6855
	GO:0045200	Establishment of neuroblast polarity	1	3	0.0495099	71.6855
	GO:0045920	Negative regulation of exocytosis	2	38	0.0495099	11.3188
	GO:0051247	Positive regulation of protein metabolic process	14	1563	0.0495099	1.92629
	GO:0055095	Lipoprotein particle mediated signaling	1	3	0.0495099	71.6855
	GO:0055096	Low-density lipoprotein particle mediated signaling	1	3	0.0495099	71.6855
	GO:0061738	Late endosomal microautophagy	1	3	0.0495099	71.6855
	GO:0061740	Protein targeting to lysosome involved in chaperone-mediated autophagy	1	3	0.0495099	71.6855
	GO:0070447	Positive regulation of oligodendrocyte progenitor proliferation	1	3	0.0495099	71.6855
	GO:0070667	Negative regulation of mast cell proliferation	1	3	0.0495099	71.6855
	GO:0072011	Glomerular endothelium development	1	3	0.0495099	71.6855
	GO:0090135	Actin filament branching	1	3	0.0495099	71.6855
	GO:0090504	Epiboly	2	38	0.0495099	11.3188
	GO:0097051	Establishment of protein localization to endoplasmic reticulum membrane	1	3	0.0495099	71.6855
	GO:0097711	Ciliary basal body-plasma membrane docking	3	107	0.0495099	6.02962
	GO:0099536	Synaptic signaling	9	815	0.0495099	2.37486
	GO:1901731	Positive regulation of platelet aggregation	1	3	0.0495099	71.6855
	GO:1905684	Regulation of plasma membrane repair	1	3	0.0495099	71.6855
	GO:2000170	Positive regulation of peptidyl-cysteine S-nitrosylation	1	3	0.0495099	71.6855
	GO:2000588	Positive regulation of platelet-derived growth factor receptor-beta signaling pathway	1	3	0.0495099	71.6855
	GO:1905037	Autophagosome organization	3	108	0.0499282	5.97379
	Down-regulated
	GO:0030198	Extracellular matrix organization	22	450	1.66e-15	12.6644
	GO:0043062	Extracellular structure organization	22	451	1.66e-15	12.6364
	GO:0045229	External encapsulating structure organization	22	454	1.66e-15	12.5529
	GO:0007155	Cell adhesion	33	1639	2.56e-13	5.21568
	GO:0022610	Biological adhesion	33	1646	2.56e-13	5.1935
	GO:0048514	Blood vessel morphogenesis	18	635	1.26e-08	7.34302
	GO:0030162	Regulation of proteolysis	20	830	1.36e-08	6.24206
	GO:0001503	Ossification	15	416	1.82e-08	9.34058
	GO:0048646	Anatomical structure formation involved in morphogenesis	23	1183	2.06e-08	5.03639
	GO:0052547	Regulation of peptidase activity	16	512	2.6e-08	8.09517
	GO:0035239	Tube morphogenesis	20	886	2.75e-08	5.84753
	GO:0001568	Blood vessel development	18	717	4.52e-08	6.50323
	GO:0001525	Angiogenesis	16	544	4.86e-08	7.61898
	GO:0001944	Vasculature development	18	748	7.64e-08	6.23371
	GO:0040011	Locomotion	28	1982	1.1e-07	3.65957
	GO:0035295	Tube development	21	1094	1.15e-07	4.97254
	GO:0072359	Circulatory system development	21	1127	1.74e-07	4.82693
	GO:1903034	Regulation of response to wounding	10	172	1.74e-07	15.0608
	GO:0016477	Cell migration	24	1590	5.67e-07	3.91012
	GO:0010466	Negative regulation of peptidase activity	11	281	1.36e-06	10.1406
	GO:0045861	Negative regulation of proteolysis	12	385	3.35e-06	8.07414
	GO:0010811	Positive regulation of cell-substrate adhesion	8	127	3.58e-06	16.3178
	GO:0048870	Cell motility	24	1776	3.81e-06	3.50061
	GO:0051674	Localization of cell	24	1776	3.81e-06	3.50061
	GO:0061041	Regulation of wound healing	8	140	6.73e-06	14.8026
	GO:0006956	Complement activation	7	95	7.74e-06	19.0876
	GO:0001867	Complement activation, lectin pathway	4	12	8.57e-06	86.3485
	GO:0009611	Response to wounding	15	718	8.57e-06	5.41181
	GO:0010810	Regulation of cell-substrate adhesion	9	221	1.56e-05	10.5494
	GO:0031589	Cell-substrate adhesion	11	381	1.99e-05	7.479
	GO:0051917	Regulation of fibrinolysis	4	15	2.11e-05	69.0788
	GO:0043542	Endothelial cell migration	9	232	2.13e-05	10.0492
	GO:0030193	Regulation of blood coagulation	6	71	2.29e-05	21.8912
	GO:1903036	Positive regulation of response to wounding	6	71	2.29e-05	21.8912
	GO:0010631	Epithelial cell migration	10	311	2.32e-05	8.32944
	GO:0052548	Regulation of endopeptidase activity	12	484	2.32e-05	6.42262
	GO:0042060	Wound healing	13	583	2.34e-05	5.77631
	GO:0090132	Epithelium migration	10	314	2.34e-05	8.24986
	GO:1900046	Regulation of hemostasis	6	73	2.36e-05	21.2914
	GO:0006935	Chemotaxis	14	699	2.63e-05	5.18832
	GO:0090130	Tissue migration	10	320	2.63e-05	8.09517
	GO:0042330	Taxis	14	702	2.67e-05	5.16615
	GO:0050818	Regulation of coagulation	6	76	2.67e-05	20.451
	GO:0051346	Negative regulation of hydrolase activity	12	499	2.67e-05	6.22955
	GO:0006959	Humoral immune response	10	331	3.2e-05	7.82615
	GO:0030155	Regulation of cell adhesion	15	837	3.5e-05	4.64239
	GO:0045785	Positive regulation of cell adhesion	12	516	3.5e-05	6.02431
	GO:0002252	Immune effector process	18	1245	5e-05	3.74524
	GO:0002576	Platelet degranulation	7	137	5e-05	13.2359
	GO:0051241	Negative regulation of multicellular organismal process	17	1111	5e-05	3.96379
	GO:0035987	Endodermal cell differentiation	5	51	7.32e-05	25.3966
	GO:0030195	Negative regulation of blood coagulation	5	56	0.000115	23.1291
	GO:0043687	Post-translational protein modification	10	392	0.000122	6.6083
	GO:1900047	Negative regulation of hemostasis	5	57	0.000122	22.7233
	GO:0006954	Inflammatory response	15	950	0.00014	4.09019
	GO:0090303	Positive regulation of wound healing	5	59	0.00014	21.953
	GO:0042730	Fibrinolysis	4	27	0.000143	38.3771
	GO:0050819	Negative regulation of coagulation	5	60	0.000146	21.5871
	GO:0001706	Endoderm formation	5	62	0.000169	20.8908
	GO:0007162	Negative regulation of cell adhesion	9	325	0.000185	7.17357
	GO:0051336	Regulation of hydrolase activity	18	1418	0.000256	3.28831
	GO:0001667	Ameboidal-type cell migration	10	434	0.000262	5.96879
	GO:0030199	Collagen fibril organization	6	121	0.000285	12.8452
	GO:0010951	Negative regulation of endopeptidase activity	8	273	0.000401	7.59108
	GO:0002684	Positive regulation of immune system process	16	1190	0.000419	3.48296
	GO:0046903	Secretion	19	1636	0.000446	3.00847
	GO:0032940	Secretion by cell	18	1489	0.000448	3.13151
	GO:0050776	Regulation of immune response	18	1488	0.000448	3.13361
	GO:0007596	Blood coagulation	9	373	0.000485	6.25043
	GO:0007599	Hemostasis	9	377	0.000513	6.18411
	GO:0030334	Regulation of cell migration	14	946	0.000513	3.83365
	GO:0050817	Coagulation	9	378	0.000516	6.16775
	GO:0051248	Negative regulation of protein metabolic process	16	1226	0.00054	3.38069
	GO:0050778	Positive regulation of immune response	13	830	0.000561	4.05734
	GO:0010755	Regulation of plasminogen activation	3	14	0.000626	55.5097
	GO:0140352	Export from cell	18	1545	0.000659	3.01801
	GO:0061045	Negative regulation of wound healing	5	87	0.000684	14.8877
	GO:0007167	Enzyme linked receptor protein signaling pathway	15	1122	0.000729	3.46318
	GO:0007492	Endoderm development	5	89	0.000735	14.5531
	GO:0043086	Negative regulation of catalytic activity	13	858	0.000735	3.92493
	GO:0016339	Calcium-dependent cell-cell adhesion via plasma membrane cell adhesion molecules	4	44	0.000739	23.5496
	GO:0098609	Cell-cell adhesion	14	1000	0.000811	3.62664
	GO:0032269	Negative regulation of cellular protein metabolic process	15	1145	0.000866	3.39361
	GO:2000145	Regulation of cell motility	14	1010	0.000883	3.59073
	GO:0022617	Extracellular matrix disassembly	5	94	0.000901	13.779
	GO:0001501	Skeletal system development	10	527	0.001	4.91547
	GO:0009719	Response to endogenous stimulus	19	1769	0.001005	2.78229
	GO:0006887	Exocytosis	14	1027	0.001011	3.53129
	GO:1903053	Regulation of extracellular matrix organization	4	49	0.001034	21.1466
	GO:0045055	Regulated exocytosis	13	903	0.001107	3.72934
	GO:0007160	Cell-matrix adhesion	7	248	0.001277	7.31177
	GO:0040012	Regulation of locomotion	14	1056	0.001277	3.43431
	GO:0050878	Regulation of body fluid levels	10	549	0.001277	4.7185
	GO:0097435	Supramolecular fiber organization	13	919	0.001277	3.66441
	GO:1903035	Negative regulation of response to wounding	5	103	0.001277	12.575
	GO:0030335	Positive regulation of cell migration	10	556	0.001404	4.65909
	GO:0045063	T-helper 1 cell differentiation	3	20	0.001491	38.8568
	GO:0002062	Chondrocyte differentiation	5	111	0.001708	11.6687
	GO:0002523	Leukocyte migration involved in inflammatory response	3	21	0.001708	37.0065
	GO:0051270	Regulation of cellular component movement	14	1092	0.001708	3.3211
	GO:0061448	Connective tissue development	7	263	0.001708	6.89475
	GO:0044092	Negative regulation of molecular function	15	1241	0.001764	3.13109
	GO:2000147	Positive regulation of cell motility	10	581	0.001886	4.45861
	GO:0010942	Positive regulation of cell death	11	710	0.002064	4.01338
	GO:0002253	Activation of immune response	10	590	0.00208	4.3906
	GO:0031638	Zymogen activation	4	61	0.00208	16.9866
	GO:0051272	Positive regulation of cellular component movement	10	595	0.002208	4.3537
	GO:0040017	Positive regulation of locomotion	10	597	0.002249	4.33912
	GO:0045446	Endothelial cell differentiation	5	120	0.002256	10.7936
	GO:0030194	Positive regulation of blood coagulation	3	24	0.002287	32.3807
	GO:1900048	Positive regulation of hemostasis	3	24	0.002287	32.3807
	GO:0032101	Regulation of response to external stimulus	15	1282	0.002309	3.03095
	GO:2000026	Regulation of multicellular organismal development	16	1438	0.002357	2.88229
	GO:0031639	Plasminogen activation	3	25	0.002502	31.0855
	GO:0050820	Positive regulation of coagulation	3	25	0.002502	31.0855
	GO:0051240	Positive regulation of multicellular organismal process	17	1614	0.002649	2.72848
	GO:0002526	Acute inflammatory response	5	127	0.002722	10.1986
	GO:0051216	Cartilage development	6	202	0.002722	7.69442
	GO:0050900	Leukocyte migration	9	502	0.002788	4.64424
	GO:0043534	Blood vessel endothelial cell migration	5	129	0.00288	10.0405
	GO:0097350	Neutrophil clearance	2	5	0.002892	103.618
	GO:0030449	Regulation of complement activation	4	69	0.002903	15.0171
	GO:0001704	Formation of primary germ layer	5	134	0.003261	9.66587
	GO:0042127	Regulation of cell population proliferation	18	1817	0.003261	2.56622
	GO:0045765	Regulation of angiogenesis	7	303	0.003261	5.98455
	GO:0072376	Protein activation cascade	3	28	0.003261	27.7549
	GO:0072378	Blood coagulation, fibrin clot formation	3	28	0.003261	27.7549
	GO:0008285	Negative regulation of cell population proliferation	11	769	0.003374	3.70546
	GO:0001885	Endothelial cell development	4	73	0.003416	14.1943
	GO:1901342	Regulation of vasculature development	7	307	0.003452	5.90657
	GO:0071621	Granulocyte chemotaxis	5	140	0.003866	9.25162
	GO:0010756	Positive regulation of plasminogen activation	2	6	0.003878	86.3485
	GO:1901552	Positive regulation of endothelial cell development	2	6	0.003878	86.3485
	GO:1903142	Positive regulation of establishment of endothelial barrier	2	6	0.003878	86.3485
	GO:2000266	Regulation of blood coagulation, intrinsic pathway	2	6	0.003878	86.3485
	GO:0045862	Positive regulation of proteolysis	8	422	0.004009	4.91081
	GO:0003158	Endothelium development	5	144	0.004214	8.99463
	GO:0050918	Positive chemotaxis	4	84	0.005481	12.3355
	GO:0007159	Leukocyte cell-cell adhesion	8	445	0.005602	4.657
	GO:0060326	Cell chemotaxis	7	343	0.006277	5.28664
	GO:0051222	Positive regulation of protein transport	7	344	0.006342	5.27127
	GO:0040007	Growth	12	985	0.006604	3.15588
	GO:0051873	Killing by host of symbiont cells	3	37	0.006604	21.0037
	GO:0001955	Blood vessel maturation	2	8	0.006634	64.7614
	GO:0032119	Sequestering of zinc ion	2	8	0.006634	64.7614
	GO:0035425	Autocrine signaling	2	8	0.006634	64.7614
	GO:0051223	Regulation of protein transport	9	581	0.006634	4.01275
	GO:0002263	Cell activation involved in immune response	11	847	0.006656	3.36423
	GO:0097529	Myeloid leukocyte migration	6	253	0.00717	6.14337
	GO:0097530	Granulocyte migration	5	165	0.0072	7.84986
	GO:0051883	Killing of cells in other organism involved in symbiotic interaction	3	39	0.007281	19.9266
	GO:0002920	Regulation of humoral immune response	4	93	0.007334	11.1417
	GO:0030595	Leukocyte chemotaxis	6	258	0.007742	6.02431
	GO:1904951	Positive regulation of establishment of protein localization	7	361	0.007744	5.02304
	GO:0031214	Biomineral tissue development	5	174	0.008815	7.44383
	GO:0070201	Regulation of establishment of protein localization	9	609	0.008815	3.82826
	GO:0048771	Tissue remodeling	5	175	0.008989	7.4013
	GO:0022603	Regulation of anatomical structure morphogenesis	12	1034	0.009149	3.00633
	GO:0110148	Biomineralization	5	176	0.009149	7.35925
	GO:0010941	Regulation of cell death	17	1847	0.009332	2.38428
	GO:0051715	Cytolysis in other organism	2	10	0.009481	51.8091
	GO:0051801	Cytolysis in other organism involved in symbiotic interaction	2	10	0.009481	51.8091
	GO:0051838	Cytolysis by host of symbiont cells	2	10	0.009481	51.8091
	GO:2000257	Regulation of protein activation cascade	2	10	0.009481	51.8091
	GO:0043065	Positive regulation of apoptotic process	9	625	0.009978	3.73026
	GO:0007169	Transmembrane receptor protein tyrosine kinase signaling pathway	10	762	0.010177	3.39955
	GO:0061383	Trabecula morphogenesis	3	46	0.010724	16.8943
	GO:0006897	Endocytosis	9	637	0.011151	3.65998
	GO:0051918	Negative regulation of fibrinolysis	2	11	0.011151	47.0992
	GO:0060346	Bone trabecula formation	2	11	0.011151	47.0992
	GO:0042088	T-helper 1 type immune response	3	47	0.011156	16.5348
	GO:0043068	Positive regulation of programmed cell death	9	640	0.011322	3.64283
	GO:0098742	Cell-cell adhesion via plasma-membrane adhesion molecules	6	285	0.011518	5.45359
	GO:0007369	Gastrulation	5	197	0.013813	6.57476
	GO:0006898	Receptor-mediated endocytosis	6	297	0.014088	5.23324
	GO:0061756	Leukocyte adhesion to vascular endothelial cell	3	52	0.014569	14.9449
	GO:0048585	Negative regulation of response to stimulus	17	1940	0.014611	2.26999
	GO:0031099	Regeneration	5	202	0.014764	6.41202
	GO:0032429	Regulation of phospholipase A2 activity	2	13	0.014764	39.8531
	GO:0032530	Regulation of microvillus organization	2	13	0.014764	39.8531
	GO:0070486	Leukocyte aggregation	2	13	0.014764	39.8531
	GO:1903977	Positive regulation of glial cell migration	2	13	0.014764	39.8531
	GO:0030574	Collagen catabolic process	3	53	0.014811	14.663
	GO:0051093	Negative regulation of developmental process	11	962	0.01526	2.96206
	GO:0050832	Defense response to fungus	3	54	0.015386	14.3914
	GO:0061028	Establishment of endothelial barrier	3	54	0.015386	14.3914
	GO:0014002	Astrocyte development	3	55	0.016142	14.1297
	GO:0017014	Protein nitrosylation	2	14	0.016299	37.0065
	GO:0018119	Peptidyl-cysteine S-nitrosylation	2	14	0.016299	37.0065
	GO:0030282	Bone mineralization	4	122	0.016299	8.49329
	GO:0061430	Bone trabecula morphogenesis	2	14	0.016299	37.0065
	GO:2000146	Negative regulation of cell motility	6	316	0.01763	4.91859
	GO:0001952	Regulation of cell-matrix adhesion	4	126	0.017705	8.22367
	GO:0002286	T cell activation involved in immune response	4	126	0.017705	8.22367
	GO:0032270	Positive regulation of cellular protein metabolic process	14	1469	0.017705	2.46878
	GO:0042981	Regulation of apoptotic process	15	1639	0.017705	2.37076
	GO:0051238	Sequestering of metal ion	2	15	0.018188	34.5394
	GO:0002366	Leukocyte activation involved in immune response	10	843	0.018281	3.0729
	GO:0001954	Positive regulation of cell-matrix adhesion	3	59	0.018589	13.1718
	GO:0051047	Positive regulation of secretion	6	322	0.01862	4.82693
	GO:0051271	Negative regulation of cellular component movement	6	324	0.019117	4.79714
	GO:0002040	Sprouting angiogenesis	4	131	0.019818	7.90979
	GO:0006027	Glycosaminoglycan catabolic process	3	61	0.020022	12.7399
	GO:0030033	Microvillus assembly	2	16	0.020022	32.3807
	GO:0051050	Positive regulation of transport	11	1013	0.02066	2.81293
	GO:0010952	Positive regulation of peptidase activity	5	225	0.02098	5.75657
	GO:0043067	Regulation of programmed cell death	15	1684	0.021725	2.30741
	GO:0042063	Gliogenesis	6	336	0.021988	4.62581
	GO:0045651	Positive regulation of macrophage differentiation	2	17	0.021988	30.4759
	GO:2000343	Positive regulation of chemokine (C-X-C motif) ligand 2 production	2	17	0.021988	30.4759
	GO:0043277	Apoptotic cell clearance	3	64	0.022159	12.1428
	GO:0002064	Epithelial cell development	5	233	0.023738	5.55891
	GO:0002697	Regulation of immune effector process	7	464	0.023863	3.90801
	GO:0008347	Glial cell migration	3	66	0.023863	11.7748
	GO:0007597	Blood coagulation, intrinsic pathway	2	18	0.024101	28.7828
	GO:0006026	Aminoglycan catabolic process	3	67	0.024456	11.5991
	GO:0032388	Positive regulation of intracellular transport	5	236	0.024456	5.48825
	GO:0034332	Adherens junction organization	3	67	0.024456	11.5991
	GO:0071675	Regulation of mononuclear cell migration	4	142	0.024529	7.29706
	GO:0002685	Regulation of leukocyte migration	5	238	0.024855	5.44213
	GO:0051094	Positive regulation of developmental process	13	1373	0.024855	2.45273
	GO:0071674	Mononuclear cell migration	5	238	0.024855	5.44213
	GO:0009620	Response to fungus	3	68	0.024942	11.4285
	GO:0040013	Negative regulation of locomotion	6	350	0.025266	4.44078
	GO:0010715	Regulation of extracellular matrix disassembly	2	19	0.025561	27.2679
	GO:1903975	Regulation of glial cell migration	2	19	0.025561	27.2679
	GO:0070848	Response to growth factor	9	750	0.025563	3.10854
	GO:0010632	Regulation of epithelial cell migration	5	243	0.026476	5.33015
	GO:0051247	Positive regulation of protein metabolic process	14	1563	0.026805	2.3203
	GO:0042093	T-helper cell differentiation	3	71	0.027232	10.9456
	GO:0071230	Cellular response to amino acid stimulus	3	71	0.027232	10.9456
	GO:0071404	Cellular response to low-density lipoprotein particle stimulus	2	20	0.027598	25.9046
	GO:0032103	Positive regulation of response to external stimulus	8	622	0.028573	3.33177
	GO:0002294	CD4-positive, alpha-beta T cell differentiation involved in immune response	3	73	0.029092	10.6457
	GO:0002287	Alpha-beta T cell activation involved in immune response	3	74	0.029482	10.5018
	GO:0002293	Alpha-beta T cell differentiation involved in immune response	3	74	0.029482	10.5018
	GO:0002834	Regulation of response to tumor cell	2	21	0.029482	24.671
	GO:0002837	Regulation of immune response to tumor cell	2	21	0.029482	24.671
	GO:0033627	Cell adhesion mediated by integrin	3	74	0.029482	10.5018
	GO:0070613	Regulation of protein processing	3	74	0.029482	10.5018
	GO:1903317	Regulation of protein maturation	3	76	0.031664	10.2255
	GO:0043371	Negative regulation of CD4-positive, alpha-beta T cell differentiation	2	22	0.032006	23.5496
	GO:0048589	Developmental growth	8	640	0.03259	3.23807
	GO:0032386	Regulation of intracellular transport	6	376	0.033035	4.1337
	GO:1901550	Regulation of endothelial cell development	2	23	0.034398	22.5257
	GO:1903140	Regulation of establishment of endothelial barrier	2	23	0.034398	22.5257
	GO:0071229	Cellular response to acid chemical	3	79	0.034465	9.83717
	GO:0035265	Organ growth	4	162	0.034801	6.39618
	GO:0002292	T cell differentiation involved in immune response	3	80	0.035288	9.7142
	GO:0030203	Glycosaminoglycan metabolic process	4	163	0.035288	6.35694
	GO:0010633	Negative regulation of epithelial cell migration	3	81	0.035552	9.59428
	GO:0032528	Microvillus organization	2	24	0.035552	21.5871
	GO:0033157	Regulation of intracellular protein transport	5	267	0.035552	4.85104
	GO:0045649	Regulation of macrophage differentiation	2	24	0.035552	21.5871
	GO:0045766	Positive regulation of angiogenesis	4	164	0.035552	6.31818
	GO:0060343	Trabecula formation	2	24	0.035552	21.5871
	GO:0072567	Chemokine (C-X-C motif) ligand 2 production	2	24	0.035552	21.5871
	GO:1904018	Positive regulation of vasculature development	4	164	0.035552	6.31818
	GO:2000341	Regulation of chemokine (C-X-C motif) ligand 2 production	2	24	0.035552	21.5871
	GO:0010243	Response to organonitrogen compound	11	1121	0.035555	2.54193
	GO:0019730	Antimicrobial humoral response	4	166	0.036067	6.24206
	GO:0045123	Cellular extravasation	3	83	0.037195	9.36309
	GO:0045927	Positive regulation of growth	5	272	0.037195	4.76187
	GO:0002544	Chronic inflammatory response	2	25	0.037674	20.7236
	GO:0006929	Substrate-dependent cell migration	2	25	0.037674	20.7236
	GO:0007156	Homophilic cell adhesion via plasma membrane adhesion molecules	4	171	0.039317	6.05954
	GO:0002418	Immune response to tumor cell	2	26	0.039664	19.9266
	GO:0003416	Endochondral bone growth	2	26	0.039664	19.9266
	GO:0010954	Positive regulation of protein processing	2	26	0.039664	19.9266
	GO:0032928	Regulation of superoxide anion generation	2	26	0.039664	19.9266
	GO:0046639	Negative regulation of alpha-beta T cell differentiation	2	26	0.039664	19.9266
	GO:2001056	Positive regulation of cysteine-type endopeptidase activity	4	172	0.039664	6.02431
	GO:0002224	Toll-like receptor signaling pathway	4	174	0.040737	5.95507
	GO:0071772	Response to BMP	4	175	0.041267	5.92104
	GO:0071773	Cellular response to BMP stimulus	4	175	0.041267	5.92104
	GO:0098542	Defense response to other organism	13	1499	0.041951	2.24656
	GO:0006022	Aminoglycan metabolic process	4	177	0.042642	5.85414
	GO:0071495	Cellular response to endogenous stimulus	13	1505	0.043058	2.2376
	GO:0050673	Epithelial cell proliferation	6	409	0.043424	3.80018
	GO:0043367	CD4-positive, alpha-beta T cell differentiation	3	90	0.043814	8.63485
	GO:0010628	Positive regulation of gene expression	12	1336	0.043963	2.32676
	GO:0048679	Regulation of axon regeneration	2	28	0.043963	18.5033
	GO:0080134	Regulation of response to stress	14	1691	0.043963	2.14467
	GO:1903319	Positive regulation of protein maturation	2	28	0.043963	18.5033
	GO:0040008	Regulation of growth	8	692	0.044314	2.99474
	GO:0010594	Regulation of endothelial cell migration	4	182	0.045546	5.69331
	GO:0035767	Endothelial cell chemotaxis	2	29	0.046286	17.8652
	GO:0098868	Bone growth	2	29	0.046286	17.8652
	GO:1903532	Positive regulation of secretion by cell	5	293	0.046286	4.42057
	GO:0001938	Positive regulation of endothelial cell proliferation	3	94	0.047738	8.26741
	GO:0048708	Astrocyte differentiation	3	95	0.04896	8.18038
	GO:0055094	Response to lipoprotein particle	2	30	0.04896	17.2697
	GO:0030336	Negative regulation of cell migration	5	299	0.049459	4.33186
	GO:1902107	Positive regulation of leukocyte differentiation	4	188	0.049459	5.51161
	GO:1903708	Positive regulation of hemopoiesis	4	188	0.049459	5.51161
	GO:0097194	Execution phase of apoptosis	3	96	0.049579	8.09517
	GO:0042592	Homeostatic process	15	1911	0.049859	2.03332
	aPathway analysis was carried out on the selected subset of EV-prots found differentially expressed in PL_OJIA vs PL_CTR samples, and significantly enriched GO terms are shown. GO terms are listed by decreasing FDR and fold enrichment values.
	b Official identifier of a GO biological process.
	c Official name of a GO biological process.
	d Number of identified genes.
	e Number of total genes.
	f P value adjusted for FDR (False discovery rate). Values expressed as -log10. Adjusted p values lower than 0.05 are considered significant.
	g Fold enrichment is defined as the percentage of genes in our list belonging to a pathway, divided by the corresponding percentage in the background.
