# Supplementary material for: Proteomic profiling of extracellular vesicles in synovial fluid and plasma from Oligoarticular Juvenile Idiopathic Arthritis patients reveals novel immunopathogenic biomarkers
Source: Front Immunol. 2023 Apr 27;14:1134747. doi: 10.3389/fimmu.2023.1134747 (PMC10186353; doi:10.3389/fimmu.2023.1134747)
Supplement: Supplementary file 10 [file Table_9.xlsx]

## Sheet: Suppl.Tab.9
	Supplementary Table 9. List of EV-prots exclusively expressed in SF_OJIA and PL_OJIA respect to PL_CTR samplesa
	Protein IDsb	Protein names	Gene namesc	z-scored
	SF (SF_OJIA vs PL_CTR)
	O95466-2	Formin-like protein 1	FMNL1	-7.34847
	P04839	Cytochrome b-245 heavy chain	CYBB	-7.34847
	P08254	Stromelysin-1	MMP3	-7.34847
	P11215-2	Integrin alpha-M	ITGAM	-7.34847
	P16403	Histone H1.2;Histone H1.4;Histone H1.3	HIST1H1C	-7.34847
	P31949	Protein S100-A11;Protein S100-A11, N-terminally processed	S100A11	-7.34847
	P40121	Macrophage-capping protein	CAPG	-7.34847
	P46940	Ras GTPase-activating-like protein IQGAP1	IQGAP1	-7.34847
	P48960-2	CD97 antigen;CD97 antigen subunit alpha;CD97 antigen subunit beta	CD97	-7.34847
	P53618	Coatomer subunit beta	COPB1	-7.34847
	Q15424	Scaffold attachment factor B1	SAFB	-7.34847
	Q1KMD3	Heterogeneous nuclear ribonucleoprotein U-like protein 2	HNRNPUL2	-7.34847
	Q5Y7D1		HLA-DRB1	-7.34847
	Q7Z6I6	Rho GTPase-activating protein 30	ARHGAP30	-7.34847
	Q8N8A2	Serine/threonine-protein phosphatase 6 regulatory ankyrin repeat subunit B	ANKRD44	-7.34847
	Q96C19	EF-hand domain-containing protein D2	EFHD2	-7.34847
	Q99536	Synaptic vesicle membrane protein VAT-1 homolog	VAT1	-7.34847
	Q9BZQ8	Protein Niban	FAM129A	-7.34847
	Q9UKM9-2	RNA-binding protein Raly	RALY	-7.34847
	Q9Y3X0	Coiled-coil domain-containing protein 9	CCDC9	-7.34847
	A0A087WZK9	Eukaryotic translation initiation factor 3 subunit H	EIF3H	-7.07898
	A0A182DWH4			-7.07898
	S4R3H4	Apoptotic chromatin condensation inducer in the nucleus	ACIN1	-7.07898
	G3V511	Latent-transforming growth factor beta-binding protein 2	LTBP2	-7.07898
	O15371-2	Eukaryotic translation initiation factor 3 subunit D	EIF3D	-7.07898
	P02452	Collagen alpha-1(I) chain	COL1A1	-7.07898
	P03956	Interstitial collagenase;22 kDa interstitial collagenase;27 kDa interstitial collagenase	MMP1	-7.07898
	P04233-2	HLA class II histocompatibility antigen gamma chain	CD74	-7.07898
	P09525	Annexin A4;Annexin	ANXA4	-7.07898
	P20702	Integrin alpha-X	ITGAX	-7.07898
	P46976-2	Glycogenin-1	GYG1	-7.07898
	P53621	Coatomer subunit alpha;Xenin;Proxenin	COPA	-7.07898
	P60903	Protein S100-A10	S100A10	-7.07898
	P98066	Tumor necrosis factor-inducible gene 6 protein	TNFAIP6	-7.07898
	Q14764	Major vault protein	MVP	-7.07898
	Q15029-2	116 kDa U5 small nuclear ribonucleoprotein component	EFTUD2	-7.07898
	Q15113	Procollagen C-endopeptidase enhancer 1	PCOLCE	-7.07898
	Q68BL8	Olfactomedin-like protein 2B	OLFML2B	-7.07898
	Q9BTT0	Acidic leucine-rich nuclear phosphoprotein 32 family member E	ANP32E	-7.07898
	Q9Y639-1	Neuroplastin	NPTN	-7.07898
	H3BTH8	Hyaluronan and proteoglycan link protein 3	HAPLN3	-7.07677
	P08670	Vimentin	VIM	-7.07677
	P14618	Pyruvate kinase PKM;Pyruvate kinase	PKM	-7.07677
	P19971	Thymidine phosphorylase	TYMP	-7.07677
	Q09666	Neuroblast differentiation-associated protein AHNAK	AHNAK	-7.07677
	Q13283	Ras GTPase-activating protein-binding protein 1	G3BP1	-7.07677
	A0A2R8Y7Q9	Collagen type IV alpha-3-binding protein	COL4A3BP	-6.82078
	Q92743	Serine protease HTRA1	HTRA1	-6.82078
	B0QY89	Eukaryotic translation initiation factor 3 subunit L	EIF3L	-6.82078
	P31943	Heterogeneous nuclear ribonucleoprotein H;Heterogeneous nuclear ribonucleoprotein H, N-terminally processed	HNRNPH1	-6.82078
	O43719	HIV Tat-specific factor 1	HTATSF1	-6.82078
	P04080	Cystatin-B	CSTB	-6.82078
	P08311	Cathepsin G	CTSG	-6.82078
	P13807-2	Glycogen [starch] synthase, muscle	GYS1	-6.82078
	P16401	Histone H1.5	HIST1H1B	-6.82078
	P26022	Pentraxin-related protein PTX3	PTX3	-6.82078
	P41218	Myeloid cell nuclear differentiation antigen	MNDA	-6.82078
	P52943	Cysteine-rich protein 2	CRIP2	-6.82078
	Q7Z6Z7-2	E3 ubiquitin-protein ligase HUWE1	HUWE1	-6.82078
	Q96CX2	BTB/POZ domain-containing protein KCTD12	KCTD12	-6.82078
	Q96SB3	Neurabin-2	PPP1R9B	-6.82078
	Q9BXX0	EMILIN-2	EMILIN2	-6.82078
	Q9NY27	Serine/threonine-protein phosphatase 4 regulatory subunit 2	PPP4R2	-6.82078
	Q9UPN7	Serine/threonine-protein phosphatase 6 regulatory subunit 1	PPP6R1	-6.82078
	Q30118	HLA class II histocompatibility antigen, DR alpha chain	HLA-DRA	-6.81221
	O60664-4	Perilipin-3	PLIN3	-6.81221
	P06748-2	Nucleophosmin	NPM1	-6.81221
	P19338	Nucleolin	NCL	-6.81221
	P20962	Parathymosin	PTMS	-6.81221
	O75695	Protein XRP2	RP2	-6.79733
	P13639	Elongation factor 2	EEF2	-6.79733
	P40227	T-complex protein 1 subunit zeta	CCT6A	-6.79733
	P61586	Transforming protein RhoA	RHOA	-6.79733
	A0A087WTA8	Collagen alpha-2(I) chain	COL1A2	-6.57267
	A0A0D9SFK2	Unconventional myosin-XVIIIa	MYO18A	-6.57267
	A0A0G2JII1	HLA class II histocompatibility antigen, DP beta 1 chain	HLA-DPB1	-6.57267
	B1AHC9	X-ray repair cross-complementing protein 6	XRCC6	-6.57267
	C4AMC7	Putative WAS protein family homolog 3;WAS protein family homolog 2;WAS protein family homolog 1	WASH3P	-6.57267
	C9JCC6	Dr1-associated corepressor	DRAP1	-6.57267
	O95218-2	Zinc finger Ran-binding domain-containing protein 2	ZRANB2	-6.57267
	P09382	Galectin-1	LGALS1	-6.57267
	P12314	High affinity immunoglobulin gamma Fc receptor I;High affinity immunoglobulin gamma Fc receptor IB	FCGR1A	-6.57267
	P16035	Metalloproteinase inhibitor 2	TIMP2	-6.57267
	P28838-2	Cytosol aminopeptidase	LAP3	-6.57267
	P34910	Protein EVI2B	EVI2B	-6.57267
	P46060	Ran GTPase-activating protein 1	RANGAP1	-6.57267
	P60866	40S ribosomal protein S20	RPS20	-6.57267
	P62269	40S ribosomal protein S18	RPS18	-6.57267
	P78324-4	Tyrosine-protein phosphatase non-receptor type substrate 1	SIRPA	-6.57267
	Q641Q2-2	WASH complex subunit FAM21A	FAM21A	-6.57267
	Q8TD55	Pleckstrin homology domain-containing family O member 2	PLEKHO2	-6.57267
	Q99645	Epiphycan	EPYC	-6.57267
	P23634	Plasma membrane calcium-transporting ATPase 4	ATP2B4	-6.55397
	P62330	ADP-ribosylation factor 6	ARF6	-6.55397
	P17987	T-complex protein 1 subunit alpha	TCP1	-6.52975
	P26583	High mobility group protein B2	HMGB2	-6.52975
	Q9UJ70	N-acetyl-D-glucosamine kinase	NAGK	-6.52975
	F5GZS6	4F2 cell-surface antigen heavy chain	SLC3A2	-6.52293
	O15427	Monocarboxylate transporter 4	SLC16A3	-6.52293
	P35606-2	Coatomer subunit beta	COPB2	-6.52293
	A0A087WUT6	Eukaryotic translation initiation factor 5B	EIF5B	-6.33358
	A0A087X256	WASH complex subunit 7	KIAA1033	-6.33358
	F8VV32	Lysozyme;Lysozyme C	LYZ	-6.33358
	C9J9K3	40S ribosomal protein SA	RPSA	-6.33358
	A0A494C017	Myeloid-associated differentiation marker	MYADM	-6.33358
	Q86VM9	Zinc finger CCCH domain-containing protein 18	ZC3H18	-6.33358
	X6RGC9	TYRO protein tyrosine kinase-binding protein	TYROBP	-6.33358
	P07858	Cathepsin B;Cathepsin B light chain;Cathepsin B heavy chain	CTSB	-6.33358
	P09960-4	Leukotriene A-4 hydrolase	LTA4H	-6.33358
	P13010	X-ray repair cross-complementing protein 5	XRCC5	-6.33358
	P19878-3	Neutrophil cytosol factor 2	NCF2	-6.33358
	P23396	40S ribosomal protein S3	RPS3	-6.33358
	P61978-3	Heterogeneous nuclear ribonucleoprotein K	HNRNPK	-6.33358
	P62249	40S ribosomal protein S16	RPS16	-6.33358
	Q13185	Chromobox protein homolog 3	CBX3	-6.33358
	Q7L2H7	Eukaryotic translation initiation factor 3 subunit M	EIF3M	-6.33358
	Q99613	Eukaryotic translation initiation factor 3 subunit C;Eukaryotic translation initiation factor 3 subunit C-like protein	EIF3C	-6.33358
	Q00839	Heterogeneous nuclear ribonucleoprotein U	HNRNPU	-6.30126
	Q9NUQ9	Protein FAM49B	FAM49B	-6.30126
	P84085	ADP-ribosylation factor 5	ARF5	-6.27268
	Q92882	Osteoclast-stimulating factor 1	OSTF1	-6.27268
	P50995-2	Annexin A11	ANXA11	-6.25485
	P29692-3	Elongation factor 1-delta	EEF1D	-6.2462
	M0QXB4	Coatomer subunit epsilon	COPE	-6.10257
	O00743	Serine/threonine-protein phosphatase 6 catalytic subunit;Serine/threonine-protein phosphatase 6 catalytic subunit, N-terminally processed	PPP6C	-6.10257
	O15355	Protein phosphatase 1G	PPM1G	-6.10257
	O43847	Nardilysin	NRD1	-6.10257
	O60936-3	Nucleolar protein 3	NOL3	-6.10257
	P12270	Nucleoprotein TPR	TPR	-6.10257
	P23381	Tryptophan--tRNA ligase, cytoplasmic;T1-TrpRS;T2-TrpRS	WARS	-6.10257
	P32455	Interferon-induced guanylate-binding protein 1	GBP1	-6.10257
	P46781	40S ribosomal protein S9	RPS9	-6.10257
	Q01658	Protein Dr1	DR1	-6.10257
	Q13177	Serine/threonine-protein kinase PAK 2;PAK-2p27;PAK-2p34	PAK2	-6.10257
	Q14152	Eukaryotic translation initiation factor 3 subunit A	EIF3A	-6.10257
	Q15007	Pre-mRNA-splicing regulator WTAP	WTAP	-6.10257
	Q53TN4-3	Cytochrome b reductase 1	CYBRD1	-6.10257
	Q5KU26	Collectin-12	COLEC12	-6.10257
	Q86Y38	Xylosyltransferase 1	XYLT1	-6.10257
	P08758	Annexin A5;Annexin	ANXA5	-6.05333
	P29401	Transketolase	TKT	-6.05333
	P10915	Hyaluronan and proteoglycan link protein 1	HAPLN1	-5.9922
	P12318-2	Low affinity immunoglobulin gamma Fc region receptor II-a	FCGR2A	-5.9922
	P54709	Sodium/potassium-transporting ATPase subunit beta-3	ATP1B3	-5.9922
	Q15365	Poly(rC)-binding protein 1	PCBP1	-5.98052
	P17813	Endoglin	ENG	-5.9691
	P39687	Acidic leucine-rich nuclear phosphoprotein 32 family member A	ANP32A	-5.9691
	P50238	Cysteine-rich protein 1	CRIP1	-5.9691
	Q00765	Receptor expression-enhancing protein 5;Receptor expression-enhancing protein	REEP5	-5.9691
	P43243	Matrin-3	MATR3	-5.87878
	A0A499FI31	Squamous cell carcinoma antigen recognized by T-cells 3	SART3	-5.87878
	E9PM92	Small acidic protein	C11orf58	-5.87878
	I3L4A1	Charged multivesicular body protein 6	CHMP6	-5.87878
	O75643	U5 small nuclear ribonucleoprotein 200 kDa helicase	SNRNP200	-5.87878
	O75821	Eukaryotic translation initiation factor 3 subunit G	EIF3G	-5.87878
	P09467	Fructose-1,6-bisphosphatase 1	FBP1	-5.87878
	P20020-6	Plasma membrane calcium-transporting ATPase 1;Calcium-transporting ATPase	ATP2B1	-5.87878
	P62424	60S ribosomal protein L7a	RPL7A	-5.87878
	Q12768	WASH complex subunit strumpellin	KIAA0196	-5.87878
	Q5T1M5	FK506-binding protein 15	FKBP15	-5.87878
	Q9Y678	Coatomer subunit gamma-1	COPG1	-5.87878
	B0YIW6	Coatomer subunit delta	ARCN1	-5.80948
	Q6FI13	Histone H2A type 2-A;Histone H2A type 1-C;Histone H2A type 1-H;Histone H2A type 1-J;Histone H2A type 2-C;Histone H2A type 1	HIST2H2AA3	-5.80948
	P25815	Protein S100-P	S100P	-5.78549
	A0A087X1Z3	Proteasome activator complex subunit 2	PSME2	-5.73415
	P49368	T-complex protein 1 subunit gamma	CCT3	-5.73415
	P12107-3	Collagen alpha-1(XI) chain	COL11A1	-5.72459
	P48643	T-complex protein 1 subunit epsilon	CCT5	-5.69749
	P80511	Protein S100-A12;Calcitermin	S100A12	-5.69749
	A0A0D9SGG1	Lymphocyte cytosolic protein 2	LCP2	-5.69506
	A0A087X0X3	Heterogeneous nuclear ribonucleoprotein M	HNRNPM	-5.66141
	A0A0A0MRN4	DBIRD complex subunit ZNF326	ZNF326	-5.66141
	A0A182DWF4		HLA-DPB1	-5.66141
	E9PMV2		HLA-DQA1	-5.66141
	H3BRU6	Poly(rC)-binding protein 2	PCBP2	-5.66141
	O15031	Plexin-B2	PLXNB2	-5.66141
	P06756-3	Integrin alpha-V;Integrin alpha-V heavy chain;Integrin alpha-V light chain	ITGAV	-5.66141
	P49006	MARCKS-related protein	MARCKSL1	-5.66141
	Q00839-2	Heterogeneous nuclear ribonucleoprotein U	HNRNPU	-5.66141
	Q09028-3	Histone-binding protein RBBP4	RBBP4	-5.66141
	Q15043-2	Zinc transporter ZIP14	SLC39A14	-5.66141
	Q6P2Q9	Pre-mRNA-processing-splicing factor 8	PRPF8	-5.66141
	Q712K3	Ubiquitin-conjugating enzyme E2 R2	UBE2R2	-5.66141
	Q7Z5R6	Amyloid beta A4 precursor protein-binding family B member 1-interacting protein	APBB1IP	-5.66141
	P20908	Collagen alpha-1(V) chain	COL5A1	-5.56898
	P24534	Elongation factor 1-beta	EEF1B2	-5.56898
	Q06323	Proteasome activator complex subunit 1	PSME1	-5.56898
	P08294	Extracellular superoxide dismutase [Cu-Zn]	SOD3	-5.55334
	P49321	Nuclear autoantigenic sperm protein	NASP	-5.47986
	P50991	T-complex protein 1 subunit delta	CCT4	-5.47986
	Q05707-2	Collagen alpha-1(XIV) chain	COL14A1	-5.47986
	A0A1W2PQ43	Bcl-2-associated transcription factor 1	BCLAF1	-5.44977
	G3V203	60S ribosomal protein L18	RPL18	-5.44977
	O00303	Eukaryotic translation initiation factor 3 subunit F	EIF3F	-5.44977
	P13498	Cytochrome b-245 light chain	CYBA	-5.44977
	P20849	Collagen alpha-1(IX) chain	COL9A1	-5.44977
	P36578	60S ribosomal protein L4	RPL4	-5.44977
	P51991	Heterogeneous nuclear ribonucleoprotein A3	HNRNPA3	-5.44977
	P61247	40S ribosomal protein S3a	RPS3A	-5.44977
	Q5JR95	40S ribosomal protein S8	RPS8	-5.44977
	Q10567-4	AP-1 complex subunit beta-1	AP1B1	-5.44977
	Q7KZ85	Transcription elongation factor SPT6	SUPT6H	-5.44977
	Q9BW30	Tubulin polymerization-promoting protein family member 3	TPPP3	-5.44977
	Q9Y3Z3	Deoxynucleoside triphosphate triphosphohydrolase SAMHD1	SAMHD1	-5.44977
	P35613-2	Basigin	BSG	-5.43129
	Q12846	Syntaxin-4	STX4	-5.41527
	F8VVA7	Coatomer subunit zeta-1	COPZ1	-5.33114
	P09211	Glutathione S-transferase P	GSTP1	-5.33114
	P29692	Elongation factor 1-delta	EEF1D	-5.33114
	Q5JWF2	Guanine nucleotide-binding protein G(s) subunit alpha isoforms XLas;Guanine nucleotide-binding protein G(s) subunit alpha isoforms short	GNAS	-5.32764
	A0A0C4DGH0	CD276 antigen	CD276	-5.24318
	Q8N423	Leukocyte immunoglobulin-like receptor subfamily B member 2	LILRB2	-5.24318
	B7ZL14	Formin-binding protein 1	FNBP1	-5.24318
	P39023	60S ribosomal protein L3	RPL3	-5.24318
	O14974	Protein phosphatase 1 regulatory subunit 12A	PPP1R12A	-5.24318
	O95183	Vesicle-associated membrane protein 5	VAMP5	-5.24318
	P12004	Proliferating cell nuclear antigen	PCNA	-5.24318
	P14780	Matrix metalloproteinase-9;67 kDa matrix metalloproteinase-9;82 kDa matrix metalloproteinase-9	MMP9	-5.24318
	P22626	Heterogeneous nuclear ribonucleoproteins A2/B1	HNRNPA2B1	-5.24318
	P24592	Insulin-like growth factor-binding protein 6	IGFBP6	-5.24318
	P26640	Valine--tRNA ligase	VARS	-5.24318
	P49770	Translation initiation factor eIF-2B subunit beta	EIF2B2	-5.24318
	P62851	40S ribosomal protein S25	RPS25	-5.24318
	Q01628	Interferon-induced transmembrane protein 3	IFITM3	-5.24318
	Q02878	60S ribosomal protein L6	RPL6	-5.24318
	Q9Y371	Endophilin-B1	SH3GLB1	-5.24318
	P06744	Glucose-6-phosphate isomerase	GPI	-5.22853
	A0A1C7CYX9	Dihydropyrimidinase-related protein 2	DPYSL2	-5.17649
	P25311	Zinc-alpha-2-glycoprotein	AZGP1	-5.17649
	K7EPJ4	Cartilage intermediate layer protein 2;Cartilage intermediate layer protein 2 C1;Cartilage intermediate layer protein 2 C2	CILP2	-5.16703
	P31994-5	Low affinity immunoglobulin gamma Fc region receptor II-b	FCGR2B	-5.14012
	Q92930	Ras-related protein Rab-8B	RAB8B	-5.14012
	F5H157	Ras-related protein Rab-35	RAB35	-5.10758
	Q15836	Vesicle-associated membrane protein 3;Vesicle-associated membrane protein 2	VAMP3	-5.10758
	P50990	T-complex protein 1 subunit theta	CCT8	-5.09525
	Q32MZ4-3	Leucine-rich repeat flightless-interacting protein 1	LRRFIP1	-5.09525
	A0A087WYR3	Tumor protein D54	TPD52L2	-5.04101
	A0A0G2JMM1	Leukocyte immunoglobulin-like receptor subfamily B member 3	LILRB3	-5.04101
	A0A0G2JQ20		LILRB4	-5.04101
	P20036	HLA class II histocompatibility antigen, DP alpha 1 chain	HLA-DPA1	-5.04101
	A0A2R8YEM3	Ribosomal protein L15;60S ribosomal protein L15	RPL15	-5.04101
	P14598	Neutrophil cytosol factor 1;Putative neutrophil cytosol factor 1B;Putative neutrophil cytosol factor 1C	NCF1	-5.04101
	P26599-3	Polypyrimidine tract-binding protein 1	PTBP1	-5.04101
	Q9Y2J2-2	Band 4.1-like protein 3;Band 4.1-like protein 3, N-terminally processed	EPB41L3	-5.04101
	E7ETC6	Podoplanin	PDPN	-5.04101
	E9PC52	Histone-binding protein RBBP7	RBBP7	-5.04101
	F5GZ97	WASH complex subunit CCDC53	CCDC53	-5.04101
	H7BYH4	Superoxide dismutase [Cu-Zn]	SOD1	-5.04101
	O43491	Band 4.1-like protein 2	EPB41L2	-5.04101
	P05164-2	Myeloperoxidase;Myeloperoxidase;89 kDa myeloperoxidase;84 kDa myeloperoxidase;Myeloperoxidase light chain;Myeloperoxidase heavy chain	MPO	-5.04101
	P08648	Integrin alpha-5;Integrin alpha-5 heavy chain;Integrin alpha-5 light chain	ITGA5	-5.04101
	P15880	40S ribosomal protein S2	RPS2	-5.04101
	P18124	60S ribosomal protein L7	RPL7	-5.04101
	P36543	V-type proton ATPase subunit E 1	ATP6V1E1	-5.04101
	P60228	Eukaryotic translation initiation factor 3 subunit E	EIF3E	-5.04101
	P62701	40S ribosomal protein S4, X isoform;40S ribosomal protein S4, Y isoform 1;40S ribosomal protein S4, Y isoform 2	RPS4X	-5.04101
	Q14005-2	Pro-interleukin-16;Interleukin-16	IL16	-5.04101
	Q14103-3	Heterogeneous nuclear ribonucleoprotein D0	HNRNPD	-5.04101
	Q16543	Hsp90 co-chaperone Cdc37;Hsp90 co-chaperone Cdc37, N-terminally processed	CDC37	-5.04101
	Q8N386	Leucine-rich repeat-containing protein 25	LRRC25	-5.04101
	Q92572	AP-3 complex subunit sigma-1	AP3S1	-5.04101
	Q92597	Protein NDRG1	NDRG1	-5.04101
	Q9NZA1-2	Chloride intracellular channel protein 5	CLIC5	-5.04101
	Q9Y336	Sialic acid-binding Ig-like lectin 9	SIGLEC9	-5.04101
	O75368	SH3 domain-binding glutamic acid-rich-like protein	SH3BGRL	-5.00411
	O95379	Tumor necrosis factor alpha-induced protein 8	TNFAIP8	-5.00411
	X5D2R7	Proteasome subunit beta type;Proteasome subunit beta type-8	PSM8	-5.00411
	J3KNB4	Cathelicidin antimicrobial peptide;Antibacterial protein FALL-39;Antibacterial protein LL-37	CAMP	-4.97932
	C9J6D1	Nucleosome assembly protein 1-like 4	NAP1L4	-4.9295
	E5RGQ3	RWD domain-containing protein 1	RWDD1	-4.90639
	P30044-2	Peroxiredoxin-5, mitochondrial	PRDX5	-4.90639
	P52209-2	6-phosphogluconate dehydrogenase, decarboxylating	PGD	-4.90639
	Q9H223	EH domain-containing protein 4	EHD4	-4.90639
	Q96KP4	Cytosolic non-specific dipeptidase	CNDP2	-4.89241
	P05023	Sodium/potassium-transporting ATPase subunit alpha-1	ATP1A1	-4.86056
	P15144	Aminopeptidase N	ANPEP	-4.86056
	Q9UN86-2	Ras GTPase-activating protein-binding protein 2	G3BP2	-4.86056
	A0A0G2JLV7	Leukocyte-associated immunoglobulin-like receptor 1	LAIR1	-4.84267
	Q8NHL6-2	Leukocyte immunoglobulin-like receptor subfamily B member 1	LILRB1	-4.84267
	J3KPY9	Anthrax toxin receptor 2	ANTXR2	-4.84267
	K7ES31	Eukaryotic translation initiation factor 3 subunit K	EIF3K	-4.84267
	O60603	Toll-like receptor 2	TLR2	-4.84267
	O75131	Copine-3	CPNE3	-4.84267
	P00568	Adenylate kinase isoenzyme 1	AK1	-4.84267
	P14384	Carboxypeptidase M	CPM	-4.84267
	P38919	Eukaryotic initiation factor 4A-III;Eukaryotic initiation factor 4A-III, N-terminally processed	EIF4A3	-4.84267
	P43007	Neutral amino acid transporter A	SLC1A4	-4.84267
	P43490	Nicotinamide phosphoribosyltransferase	NAMPT	-4.84267
	Q10589-2	Bone marrow stromal antigen 2	BST2	-4.84267
	Q5SSJ5	Heterochromatin protein 1-binding protein 3	HP1BP3	-4.84267
	Q5Y7D6		HLA-DQB1	-4.84267
	Q7Z4V5-2	Hepatoma-derived growth factor-related protein 2	HDGFRP2	-4.84267
	Q9H444	Charged multivesicular body protein 4b	CHMP4B	-4.84267
	Q9Y2T2	AP-3 complex subunit mu-1	AP3M1	-4.84267
	P30740	Leukocyte elastase inhibitor	SERPINB1	-4.73139
	P51148	Ras-related protein Rab-5C	RAB5C	-4.73139
	X6R8F3	Neutrophil gelatinase-associated lipocalin	LCN2	-4.68929
	A0A5K1VW95	Malate dehydrogenase, cytoplasmic	MDH1	-4.68141
	O14498	Immunoglobulin superfamily containing leucine-rich repeat protein	ISLR	-4.68141
	P12429	Annexin A3;Annexin	ANXA3	-4.68141
	A0A0G2JLD8	Single-stranded DNA-binding protein, mitochondrial	SSBP1	-4.64758
	A0A140T8Z5	HLA class II histocompatibility antigen, DQ beta 1 chain	HLA-DQB1	-4.64758
	A0A2R8Y5S7	Radixin	RDX	-4.64758
	P46777	60S ribosomal protein L5	RPL5	-4.64758
	A0A2R8YF43	Casein kinase II subunit alpha;Casein kinase II subunit alpha 3	CSNK2A1	-4.64758
	A0A669KB68	Signal transducer and activator of transcription 1-alpha/beta	STAT1	-4.64758
	O14617-5	AP-3 complex subunit delta-1	AP3D1	-4.64758
	P09543-2	2,3-cyclic-nucleotide 3-phosphodiesterase	CNP	-4.64758
	P39019	40S ribosomal protein S19	RPS19	-4.64758
	P53985	Monocarboxylate transporter 1	SLC16A1	-4.64758
	Q86VB7	Scavenger receptor cysteine-rich type 1 protein M130;Soluble CD163	CD163	-4.64758
	Q92769	Histone deacetylase 2	HDAC2	-4.64758
	Q9BY76-2	Angiopoietin-related protein 4	ANGPTL4	-4.64758
	Q9UBI6	Guanine nucleotide-binding protein G(I)/G(S)/G(O) subunit gamma-12	GNG12	-4.64758
	Q9ULZ3-2	Apoptosis-associated speck-like protein containing a CARD	PYCARD	-4.64758
	P05362	Intercellular adhesion molecule 1	ICAM1	-4.62628
	P20701	Integrin alpha-L	ITGAL	-4.59992
	P47755	F-actin-capping protein subunit alpha-2	CAPZA2	-4.58276
	P60953	Cell division control protein 42 homolog	CDC42	-4.48382
	A0A0G2JH68	Protein diaphanous homolog 1	DIAPH1	-4.47389
	A0A2R8YGD1	Tripeptidyl-peptidase 1	TPP1	-4.45518
	C9JS50	Metalloreductase STEAP4	STEAP4	-4.45518
	G3V1S7	Hyaluronan synthase 1	HAS1	-4.45518
	H0Y3C5	Non-specific protein-tyrosine kinase;Tyrosine-protein kinase HCK	HCK	-4.45518
	O00203	AP-3 complex subunit beta-1	AP3B1	-4.45518
	O60884	DnaJ homolog subfamily A member 2	DNAJA2	-4.45518
	O75995	SAM and SH3 domain-containing protein 3	SASH3	-4.45518
	Q71UI9	Histone H2A.V;Histone H2A.Z;Histone H2A	H2AFV	-4.45518
	P10301	Ras-related protein R-Ras	RRAS	-4.45518
	P17900	Ganglioside GM2 activator;Ganglioside GM2 activator isoform short	GM2A	-4.45518
	P20700	Lamin-B1	LMNB1	-4.45518
	P21462	fMet-Leu-Phe receptor	FPR1	-4.45518
	P21589-2	5-nucleotidase	NT5E	-4.45518
	P37108	Signal recognition particle 14 kDa protein	SRP14	-4.45518
	P62277	40S ribosomal protein S13	RPS13	-4.45518
	P62913	60S ribosomal protein L11	RPL11	-4.45518
	Q13347	Eukaryotic translation initiation factor 3 subunit I	EIF3I	-4.45518
	Q14232	Translation initiation factor eIF-2B subunit alpha	EIF2B1	-4.45518
	Q6UN15-4	Pre-mRNA 3-end-processing factor FIP1	FIP1L1	-4.45518
	Q8N163-2	Cell cycle and apoptosis regulator protein 2	CCAR2	-4.45518
	Q9Y4X5	E3 ubiquitin-protein ligase ARIH1	ARIH1	-4.45518
	P55884	Eukaryotic translation initiation factor 3 subunit B	EIF3B	-4.45488
	U3KQK0	Histone H2B;Histone H2B type 1-M;Histone H2B type 1-N;Histone H2B type 1-H;Histone H2B type 2-F;Histone H2B type 1-C/E/F/G/I	HIST1H2BN	-4.39155
	P04083	Annexin A1;Annexin	ANXA1	-4.39155
	P84095	Rho-related GTP-binding protein RhoG	RHOG	-4.39155
	Q9H1E3	Nuclear ubiquitous casein and cyclin-dependent kinase substrate 1	NUCKS1	-4.39155
	P18085	ADP-ribosylation factor 4	ARF4	-4.38178
	A0A087X1S7	CD48 antigen	CD48	-4.33283
	P27701	CD82 antigen;Tetraspanin	CD82	-4.3076
	P61158	Actin-related protein 3	ACTR3	-4.3069
	O60763	General vesicular transport factor p115	USO1	-4.26919
	P21730	C5a anaphylatoxin chemotactic receptor 1	C5AR1	-4.26919
	A0A087WTP3	Far upstream element-binding protein 2	KHSRP	-4.26491
	A0A087WX59	Proteasomal ubiquitin receptor ADRM1	ADRM1	-4.26491
	A0A087WXM6	60S ribosomal protein L17	RPL17	-4.26491
	Q5W0H4	Translationally-controlled tumor protein;TPT1-like protein	TPT1	-4.26491
	A0A3B3ITT5	60S ribosomal protein L29	RPL29	-4.26491
	A0A494C0G5	Agrin;Agrin N-terminal 110 kDa subunit;Agrin C-terminal 110 kDa subunit;Agrin C-terminal 90 kDa fragment;Agrin C-terminal 22 kDa fragment	AGRN	-4.26491
	A6NC48	ADP-ribosyl cyclase/cyclic ADP-ribose hydrolase 2	BST1	-4.26491
	E9PEB5	Far upstream element-binding protein 1	FUBP1	-4.26491
	F8VNT9	Tetraspanin;CD63 antigen	CD63	-4.26491
	O00186	Syntaxin-binding protein 3	STXBP3	-4.26491
	O60701	UDP-glucose 6-dehydrogenase	UGDH	-4.26491
	P02545-2	Prelamin-A/C;Lamin-A/C	LMNA	-4.26491
	P17931	Galectin-3;Galectin	LGALS3	-4.26491
	P31994-3	Low affinity immunoglobulin gamma Fc region receptor II-b	FCGR2B	-4.26491
	P52594-2	Arf-GAP domain and FG repeat-containing protein 1	AGFG1	-4.26491
	P62857	40S ribosomal protein S28	RPS28	-4.26491
	P63313	Thymosin beta-10	TMSB10	-4.26491
	Q02880	DNA topoisomerase 2-beta	TOP2B	-4.26491
	Q07002	Cyclin-dependent kinase 18;Cyclin-dependent kinase 16	CDK18	-4.26491
	Q12899	Tripartite motif-containing protein 26	TRIM26	-4.26491
	Q15181	Inorganic pyrophosphatase	PPA1	-4.26491
	Q15393	Splicing factor 3B subunit 3	SF3B3	-4.26491
	Q5TEC6	Histone H3	HIST2H3PS2	-4.26491
	Q6IN85	Serine/threonine-protein phosphatase 4 regulatory subunit 3A	SMEK1	-4.26491
	Q6NZI2	Polymerase I and transcript release factor	PTRF	-4.26491
	Q9BS26	Endoplasmic reticulum resident protein 44	ERP44	-4.26491
	P18669	Phosphoglycerate mutase 1;Phosphoglycerate mutase 2	PGAM1	-4.23563
	P05997	Collagen alpha-2(V) chain	COL5A2	-4.15541
	P10599	Thioredoxin	TXN	-4.15541
	A2AEA2	HLA class I histocompatibility antigen, Cw-7 alpha chain	HLA-C	-4.14119
	P22314-2	Ubiquitin-like modifier-activating enzyme 1	UBA1	-4.14119
	C9IZP8		C1S	-4.11964
	P01116-2	GTPase KRas;GTPase KRas, N-terminally processed	KRAS	-4.11964
	A0A087WVZ9	DNA-directed RNA polymerases I, II, and III subunit RPABC1	POLR2E	-4.0762
	A0A087WYS1	UTP--glucose-1-phosphate uridylyltransferase	UGP2	-4.0762
	A2ACR1	Proteasome subunit beta type;Proteasome subunit beta type-9	PSMB9	-4.0762
	C9JG97	Angio-associated migratory cell protein	AAMP	-4.0762
	J3QRJ3	Thy-1 membrane glycoprotein	THY1	-4.0762
	J3QKQ4	CMRF35-like molecule 8	CD300A	-4.0762
	M0R0P7	60S ribosomal protein L18a	RPL18A	-4.0762
	O75367-3	Core histone macro-H2A.1;Histone H2A	H2AFY	-4.0762
	O95865	N(G),N(G)-dimethylarginine dimethylaminohydrolase 2	DDAH2	-4.0762
	P17655	Calpain-2 catalytic subunit	CAPN2	-4.0762
	P24928	DNA-directed RNA polymerase II subunit RPB1	POLR2A	-4.0762
	P40306	Proteasome subunit beta type-10	PSMB10	-4.0762
	P62888	60S ribosomal protein L30	RPL30	-4.0762
	Q01469	Fatty acid-binding protein, epidermal	FABP5	-4.0762
	Q14318	Peptidyl-prolyl cis-trans isomerase FKBP8	FKBP8	-4.0762
	Q16531	DNA damage-binding protein 1	DDB1	-4.0762
	Q58FF6	Putative heat shock protein HSP 90-beta 4	HSP90AB4P	-4.0762
	Q8IX12-2	Cell division cycle and apoptosis regulator protein 1	CCAR1	-4.0762
	Q9NQA3	WAS protein family homolog 6	WASH6P	-4.0762
	Q9NR50-3	Translation initiation factor eIF-2B subunit gamma	EIF2B3	-4.0762
	Q9P2B2	Prostaglandin F2 receptor negative regulator	PTGFRN	-4.0762
	P01889	HLA class I histocompatibility antigen, B-7 alpha chain	HLA-B	-4.06663
	P37837	Transaldolase	TALDO1	-4.06663
	P60842	Eukaryotic initiation factor 4A-I	EIF4A1	-4.06663
	P68371	Tubulin beta-4B chain	TUBB4B	-4.03281
	CTR (SF_OJIA vs PL_CTR)
	Q9UHB9-3	Signal recognition particle subunit SRP68	SRP68	4.06663
	E7END6	Vitamin K-dependent protein C;Vitamin K-dependent protein C light chain;Vitamin K-dependent protein C heavy chain;Activation peptide	PROC	4.0762
	P08567	Pleckstrin	PLEK	4.11964
	A0A087WU29	Glycophorin-A	GYPA	4.13163
	P09693	T-cell surface glycoprotein CD3 gamma chain	CD3G	4.13163
	A6NMB1	Sialic acid-binding Ig-like lectin 16	SIGLEC16	4.14119
	F8WBI9	Propionyl-CoA carboxylase beta chain, mitochondrial	PCCB	4.15541
	Q8WWZ8	Oncoprotein-induced transcript 3 protein	OIT3	4.15541
	O14594	Neurocan core protein	NCAN	4.22537
	E7EPV7	Alpha-synuclein	SNCA	4.26491
	F5GZ08	Amyloid-like protein 1;C30	APLP1	4.26491
	E7ESP4		ITGA2	4.39155
	P02549	Spectrin alpha chain, erythrocytic 1	SPTA1	4.45518
	Q14247-3	Src substrate cortactin	CTTN	4.48382
	Q96RL7-3	Vacuolar protein sorting-associated protein 13A	VPS13A	4.48382
	B3KWK7	Insulin-like growth factor-binding protein 3	IGFBP3	4.55375
	E9PD35	Receptor protein-tyrosine kinase;Vascular endothelial growth factor receptor 3	FLT4	4.62628
	K7EKF6	Angiopoietin-related protein 6	ANGPTL6	4.62628
	P14770	Platelet glycoprotein IX	GP9	4.62628
	P67936-2	Tropomyosin alpha-4 chain	TPM4	4.62628
	Q15389-2	Angiopoietin-1	ANGPT1	4.62628
	Q15746-5	Myosin light chain kinase, smooth muscle;Myosin light chain kinase, smooth muscle, deglutamylated form	MYLK	4.62628
	Q9HCL0	Protocadherin-18	PCDH18	4.62628
	P06276	Cholinesterase;Carboxylic ester hydrolase	BCHE	4.64758
	Q86TD4	Sarcalumenin	SRL	4.64758
	O00592-2	Podocalyxin	PODXL	4.68141
	P12830	Cadherin-1;E-Cad/CTF1;E-Cad/CTF2;E-Cad/CTF3	CDH1	4.7765
	Q9BXN1	Asporin	ASPN	4.7765
	H7BYX6	Neural cell adhesion molecule 1	NCAM1	4.84267
	P16157	Ankyrin-1	ANK1	4.84267
	A0A0D9SF54	Spectrin alpha chain, non-erythrocytic 1	SPTAN1	4.86056
	Q9HCN6-2	Platelet glycoprotein VI	GP6	4.86056
	Q9NRB3	Carbohydrate sulfotransferase 12	CHST12	4.88206
	C9JAF7	Synaptosomal-associated protein;Synaptosomal-associated protein 29	SNAP29	4.89241
	C9JIF9	Acylamino-acid-releasing enzyme	APEH	4.90639
	Q05682-4	Caldesmon	CALD1	4.90639
	Q15293	Reticulocalbin-1	RCN1	4.97932
	Q6UXB8	Peptidase inhibitor 16	PI16	5.04101
	P40926	Malate dehydrogenase, mitochondrial;Malate dehydrogenase	MDH2	5.09525
	Q9NY97-2	N-acetyllactosaminide beta-1,3-N-acetylglucosaminyltransferase 2	B3GNT2	5.14393
	P16452-3	Erythrocyte membrane protein band 4.2	EPB42	5.16703
	P10124	Serglycin	SRGN	5.17649
	P00915	Carbonic anhydrase 1	CA1	5.24318
	P02042	Hemoglobin subunit delta	HBD	5.24318
	Q15404	Ras suppressor protein 1	RSU1	5.32764
	O00194	Ras-related protein Rab-27B	RAB27B	5.33114
	P06858	Lipoprotein lipase	LPL	5.33114
	C9JYY6	Neuronal cell adhesion molecule	NRCAM	5.41527
	A0A0A0MSD0	Sushi, von Willebrand factor type A, EGF and pentraxin domain-containing protein 1	SVEP1	5.43043
	A0A2R8YEH1	Ammonium transporter Rh type A	RHAG	5.43043
	F8VVB6	Protein kinase C-binding protein NELL2	NELL2	5.47986
	H7BYY1		TPM1	5.56898
	P02730	Band 3 anion transport protein	SLC4A1	5.66141
	A0A0A0MRF6	A-kinase anchor protein 9	AKAP9	5.72459
	P11362-21	Fibroblast growth factor receptor 1;Fibroblast growth factor receptor	FGFR1	5.73415
	O75116	Rho-associated protein kinase 2	ROCK2	5.73415
	Q15762	CD226 antigen	CD226	5.73415
	H3BS66	Small integral membrane protein 1	SMIM1	5.80948
	A0A2R8Y7X9	Hemoglobin subunit gamma-1	HBG1	5.98052
	O00533-2	Neural cell adhesion molecule L1-like protein;Processed neural cell adhesion molecule L1-like protein	CHL1	5.98052
	F8W1D1	Melanocyte protein PMEL;M-alpha;M-beta	PMEL	6.02495
	A0A087WVP1	Protocadherin Fat 1;Protocadherin Fat 1, nuclear form	FAT1	6.05333
	P04275	von Willebrand factor;von Willebrand antigen 2	VWF	6.10257
	P05106	Integrin beta-3;Integrin beta	ITGB3	6.10257
	F6VVT6	P-selectin	SELP	6.30126
	F8W876	Mannan-binding lectin serine protease 1;Mannan-binding lectin serine protease 1 heavy chain;Mannan-binding lectin serine protease 1 light chain	MASP1	6.30126
	Q15555-4	Microtubule-associated protein RP/EB family member 2	MAPRE2	6.30126
	A0A0A0MTH3	Integrin-linked protein kinase	ILK	6.33358
	P02776	Platelet factor 4;Platelet factor 4, short form;Platelet factor 4 variant;Platelet factor 4 variant(4-74);Platelet factor 4 variant(5-74)	PF4	6.33358
	P23229-4	Integrin alpha-6;Integrin alpha-6 heavy chain;Integrin alpha-6 light chain;Processed integrin alpha-6	ITGA6	6.33358
	Q13201	Multimerin-1;Platelet glycoprotein Ia*;155 kDa platelet multimerin	MMRN1	6.33358
	O00151	PDZ and LIM domain protein 1	PDLIM1	6.52975
	P06310	Ig kappa chain V-II region RPMI 6410		6.52975
	P13224	Platelet glycoprotein Ib beta chain	GP1BB	6.52975
	P17301	Integrin alpha-2	ITGA2	6.52975
	H0Y997	Thioredoxin domain-containing protein 15	TXNDC15	6.55397
	P40197	Platelet glycoprotein V	GP5	6.55397
	Q56UN5	Mitogen-activated protein kinase kinase kinase 19	MAP3K19	6.55397
	Q9HBI1-3	Beta-parvin	PARVB	6.55397
	F8VVI9	Cadherin-19	CDH19	6.81221
	P00918	Carbonic anhydrase 2	CA2	6.81221
	P01137	Transforming growth factor beta-1;Latency-associated peptide	TGFB1	6.82078
	A0A669KB69	Apolipoprotein A-V	APOA5	6.82078
	Q02952-3	A-kinase anchor protein 12	AKAP12	6.82078
	O43157	Plexin-B1	PLXNB1	7.07677
	P09493-8			7.07677
	O95810	Serum deprivation-response protein	SDPR	7.07898
	P02775	Platelet basic protein;Connective tissue-activating peptide III;TC-2;Connective tissue-activating peptide III(1-81);Beta-thromboglobulin	PPBP	7.07898
	J3KQ66	Reelin	RELN	7.34847
	P08514	Integrin alpha-IIb;Integrin alpha-IIb heavy chain;Integrin alpha-IIb light chain, form 1;Integrin alpha-IIb light chain, form 2	ITGA2B	7.34847
	PL (PL_OJIA vs PL_CTR)
	A0A087WYS1	UTP--glucose-1-phosphate uridylyltransferase	UGP2	-7.07898
	Q5T1B5	Type I inositol 1,4,5-trisphosphate 5-phosphatase	INPP5A	-6.82078
	Q16543	Hsp90 co-chaperone Cdc37;Hsp90 co-chaperone Cdc37, N-terminally processed	CDC37	-6.82078
	A0A5K1VW95	Malate dehydrogenase, cytoplasmic	MDH1	-6.79733
	Q7L576	Cytoplasmic FMR1-interacting protein 1	CYFIP1	-6.57267
	A0A0D9SGG1	Lymphocyte cytosolic protein 2	LCP2	-6.55397
	A0A0G2JH68	Protein diaphanous homolog 1	DIAPH1	-6.52975
	O00139-2	Kinesin-like protein KIF2A	KIF2A	-6.52975
	O75695	Protein XRP2	RP2	-6.52975
	P17987	T-complex protein 1 subunit alpha	TCP1	-6.52975
	P61586	Transforming protein RhoA	RHOA	-6.52975
	Q9H939	Proline-serine-threonine phosphatase-interacting protein 2	PSTPIP2	-6.52293
	J3KN59	BCL2/adenovirus E1B 19 kDa protein-interacting protein 2	BNIP2	-6.33358
	O76074	cGMP-specific 3,5-cyclic phosphodiesterase	PDE5A	-6.33358
	E7ES33	Septin-7	SEPT7	-6.30126
	F5H157	Ras-related protein Rab-35	RAB35	-6.27268
	P13716	Delta-aminolevulinic acid dehydratase	ALAD	-6.27268
	H3BVI6	Calponin;Calponin-2	CNN2	-6.25485
	P50995-2	Annexin A11	ANXA11	-6.25485
	Q3ZCW2	Galectin-related protein;Galectin	LGALSL	-6.25485
	Q99685	Monoglyceride lipase	MGLL	-6.25485
	O75368	SH3 domain-binding glutamic acid-rich-like protein	SH3BGRL	-6.2462
	A0A3B3ITK7	Phosphoglucomutase-1	PGM1	-6.10257
	E7EV99	Alpha-adducin	ADD1	-6.10257
	P09525	Annexin A4;Annexin	ANXA4	-6.10257
	P54727	UV excision repair protein RAD23 homolog B	RAD23B	-6.10257
	P08758	Annexin A5;Annexin	ANXA5	-6.05333
	Q8WWI5	Choline transporter-like protein 1	SLC44A1	-6.05333
	B1AMS2	Septin-6	SEPT6	-6.02495
	P14618	Pyruvate kinase PKM;Pyruvate kinase	PKM	-6.02495
	P40227	T-complex protein 1 subunit zeta	CCT6A	-6.02495
	P48643	T-complex protein 1 subunit epsilon	CCT5	-5.9922
	P18054	Arachidonate 12-lipoxygenase, 12S-type	ALOX12	-5.9691
	Q08495-2	Dematin	DMTN	-5.9691
	P38606-2	V-type proton ATPase catalytic subunit A	ATP6V1A	-5.87878
	P51692	Signal transducer and activator of transcription 5B	STAT5B	-5.87878
	Q15019-2	Septin-2	SEPT2	-5.87878
	P11413	Glucose-6-phosphate 1-dehydrogenase	G6PD	-5.80948
	P50991	T-complex protein 1 subunit delta	CCT4	-5.80948
	Q9UIB8-3	SLAM family member 5	CD84	-5.80948
	O43665	Regulator of G-protein signaling 10	RGS10	-5.78549
	P11766	Alcohol dehydrogenase class-3	ADH5	-5.78549
	P29350	Tyrosine-protein phosphatase non-receptor type 6	PTPN6	-5.78549
	P62136	Serine/threonine-protein phosphatase PP1-alpha catalytic subunit;Serine/threonine-protein phosphatase	PPP1CA	-5.78549
	Q5JWF2	Guanine nucleotide-binding protein G(s) subunit alpha isoforms XLas;Guanine nucleotide-binding protein G(s) subunit alpha isoforms short	GNAS	-5.78549
	D6RGI3	Septin-11	SEPT11	-5.73415
	P62993	Growth factor receptor-bound protein 2	GRB2	-5.73415
	A0A5F9UY30	Trans-Golgi network integral membrane protein 2	TGOLN2	-5.72459
	O60669	Monocarboxylate transporter 2	SLC16A7	-5.72459
	P25788-2	Proteasome subunit alpha type-3	PSMA3	-5.72459
	X5D2R7	Proteasome subunit beta type;Proteasome subunit beta type-8	PSM8	-5.72459
	P35606-2	Coatomer subunit beta	COPB2	-5.72459
	P51575	P2X purinoceptor 1	P2RX1	-5.72459
	P12318-2	Low affinity immunoglobulin gamma Fc region receptor II-a	FCGR2A	-5.69749
	Q9NUQ9	Protein FAM49B	FAM49B	-5.69749
	H7BXY5	Nexilin	NEXN	-5.69506
	A0A087WYR3	Tumor protein D54	TPD52L2	-5.66141
	D3DX19	Claudin;Claudin-5	CLDN5	-5.66141
	O00186	Syntaxin-binding protein 3	STXBP3	-5.66141
	X6RCK5	Dynactin subunit 3	DCTN3	-5.66141
	P53396-2	ATP-citrate synthase	ACLY	-5.66141
	P53618	Coatomer subunit beta	COPB1	-5.66141
	Q13200	26S proteasome non-ATPase regulatory subunit 2	PSMD2	-5.66141
	P58546	Myotrophin	MTPN	-5.56898
	P61158	Actin-related protein 3	ACTR3	-5.56898
	A0A3B3ISF9	Endothelin-converting enzyme 1	ECE1	-5.55334
	A8MZF9	Developmentally-regulated GTP-binding protein 2	DRG2	-5.55334
	C9J0K6	Sorcin	SRI	-5.55334
	H7BXZ5	Kalirin	KALRN	-5.55334
	Q5JSH3	WD repeat-containing protein 44	WDR44	-5.55334
	Q8N392	Rho GTPase-activating protein 18	ARHGAP18	-5.55334
	B0YIW6	Coatomer subunit delta	ARCN1	-5.47986
	Q9BX67	Junctional adhesion molecule C	JAM3	-5.47986
	K7ES98	Minor histocompatibility protein HA-1;Minor histocompatibility antigen HA-1	HMHA1	-5.47723
	Q15365	Poly(rC)-binding protein 1	PCBP1	-5.47723
	E9PBS1	Multifunctional protein ADE2;Phosphoribosylaminoimidazole-succinocarboxamide synthase;Phosphoribosylaminoimidazole carboxylase	PAICS	-5.44977
	P00492	Hypoxanthine-guanine phosphoribosyltransferase	HPRT1	-5.44977
	P61020	Ras-related protein Rab-5B	RAB5B	-5.44977
	Q13423	NAD(P) transhydrogenase, mitochondrial	NNT	-5.44977
	Q9Y4D1-2	Disheveled-associated activator of morphogenesis 1	DAAM1	-5.44977
	F6S8N6	Protein-L-isoaspartate O-methyltransferase;Protein-L-isoaspartate(D-aspartate) O-methyltransferase	PCMT1	-5.43129
	A0A1C7CYX9	Dihydropyrimidinase-related protein 2	DPYSL2	-5.43129
	Q9P0L0	Vesicle-associated membrane protein-associated protein A	VAPA	-5.43129
	Q13576	Ras GTPase-activating-like protein IQGAP2	IQGAP2	-5.43043
	P18085	ADP-ribosylation factor 4	ARF4	-5.41527
	P09211	Glutathione S-transferase P	GSTP1	-5.33114
	P48059-2	LIM and senescent cell antigen-like-containing domain protein 1	LIMS1	-5.33114
	C9JAI6	CKLF-like MARVEL transmembrane domain-containing protein 5	CMTM5	-5.32764
	O00429	Dynamin-1-like protein	DNM1L	-5.32764
	P35612	Beta-adducin	ADD2	-5.32764
	A0A0A0MR02	Voltage-dependent anion-selective channel protein 2	VDAC2	-5.24318
	A0A0A6YYL2	Sulfotransferase;Sulfotransferase 1A4;Sulfotransferase 1A3	SULT1A4	-5.24318
	O75844	CAAX prenyl protease 1 homolog	ZMPSTE24	-5.24318
	P43405-2	Tyrosine-protein kinase SYK	SYK	-5.24318
	Q9NX76	CKLF-like MARVEL transmembrane domain-containing protein 6	CMTM6	-5.24318
	Q9UQ80	Proliferation-associated protein 2G4	PA2G4	-5.24318
	P61952	Guanine nucleotide-binding protein G(I)/G(S)/G(O) subunit gamma-11	GNG11	-5.23739
	Q13586	Stromal interaction molecule 1	STIM1	-5.23739
	Q13642-4	Four and a half LIM domains protein 1	FHL1	-5.23739
	Q9BV40	Vesicle-associated membrane protein 8	VAMP8	-5.23739
	P06744	Glucose-6-phosphate isomerase	GPI	-5.22853
	P52209-2	6-phosphogluconate dehydrogenase, decarboxylating	PGD	-5.22853
	Q06323	Proteasome activator complex subunit 1	PSME1	-5.22853
	Q99436	Proteasome subunit beta type-7	PSMB7	-5.22853
	H0YDV5	Myc target protein 1	MYCT1	-5.16703
	M0R0Y2	Alpha-soluble NSF attachment protein	NAPA	-5.16703
	Q9BUL8	Programmed cell death protein 10	PDCD10	-5.16703
	P22314-2	Ubiquitin-like modifier-activating enzyme 1	UBA1	-5.14393
	P61106	Ras-related protein Rab-14	RAB14	-5.14393
	Q53F23	Thromboxane-A synthase	TBXAS1	-5.14012
	Q15084-3	Protein disulfide-isomerase A6	PDIA6	-5.14012
	P23368	NAD-dependent malic enzyme, mitochondrial	ME2	-5.10758
	D6RG15	Twinfilin-2	TWF2	-5.10758
	P12429	Annexin A3;Annexin	ANXA3	-5.10758
	P37837	Transaldolase	TALDO1	-5.09525
	P51148	Ras-related protein Rab-5C	RAB5C	-5.09525
	Q9H4B7	Tubulin beta-1 chain	TUBB1	-5.09525
	P08648	Integrin alpha-5;Integrin alpha-5 heavy chain;Integrin alpha-5 light chain	ITGA5	-5.04101
	Q5VWC4	26S proteasome non-ATPase regulatory subunit 4	PSMD4	-5.04101
	K7EIJ0	WW domain-binding protein 2	WBP2	-5.00411
	P17612-2	cAMP-dependent protein kinase catalytic subunit alpha	PRKACA	-5.00411
	Q7LDG7	RAS guanyl-releasing protein 2	RASGRP2	-5.00411
	E7EX90	Dynactin subunit 1	DCTN1	-4.9295
	O75339	Cartilage intermediate layer protein 1;Cartilage intermediate layer protein 1 C1;Cartilage intermediate layer protein 1 C2	CILP	-4.9295
	P19367-4	Hexokinase-1	HK1	-4.9295
	P35613-2	Basigin	BSG	-4.9295
	Q00765	Receptor expression-enhancing protein 5;Receptor expression-enhancing protein	REEP5	-4.9295
	A0A087WUQ6	Glutathione peroxidase;Glutathione peroxidase 1	GPX1	-4.90639
	P20618	Proteasome subunit beta type-1	PSMB1	-4.90639
	P30086	Phosphatidylethanolamine-binding protein 1;Hippocampal cholinergic neurostimulating peptide	PEBP1	-4.90639
	Q4KMQ2-3	Anoctamin-6	ANO6	-4.90639
	Q99497	Protein deglycase DJ-1	PARK7	-4.90639
	B6VEX4	Abl interactor 1	ABI1	-4.89241
	A0A2R8YD50	Peroxisomal multifunctional enzyme type 2;(3R)-hydroxyacyl-CoA dehydrogenase;Enoyl-CoA hydratase 2	HSD17B4	-4.89241
	O75460	Serine/threonine-protein kinase/endoribonuclease IRE1;Serine/threonine-protein kinase;Endoribonuclease	ERN1	-4.89241
	P51452	Dual specificity protein phosphatase 3	DUSP3	-4.89241
	Q13217	DnaJ homolog subfamily C member 3	DNAJC3	-4.89241
	Q15836	Vesicle-associated membrane protein 3;Vesicle-associated membrane protein 2	VAMP3	-4.89241
	Q8IWA5-3	Choline transporter-like protein 2	SLC44A2	-4.89241
	H0YD64	Solute carrier family 43 member 3	SLC43A3	-4.88206
	P29401	Transketolase	TKT	-4.86143
	P49755	Transmembrane emp24 domain-containing protein 10	TMED10	-4.86143
	P60953	Cell division control protein 42 homolog	CDC42	-4.86056
	A0A494C1B8	Tripeptidyl-peptidase 2	TPP2	-4.84267
	P26599-3	Polypyrimidine tract-binding protein 1	PTBP1	-4.84267
	O43488	Aflatoxin B1 aldehyde reductase member 2	AKR7A2	-4.84267
	P54577	Tyrosine--tRNA ligase, cytoplasmic;Tyrosine--tRNA ligase, cytoplasmic, N-terminally processed;Tyrosine--tRNA ligase	YARS	-4.84267
	P80217	Interferon-induced 35 kDa protein	IFI35	-4.84267
	Q10567-4	AP-1 complex subunit beta-1	AP1B1	-4.84267
	Q12907	Vesicular integral-membrane protein VIP36	LMAN2	-4.84267
	Q53GQ0	Very-long-chain 3-oxoacyl-CoA reductase	HSD17B12	-4.84267
	Q93050-1	V-type proton ATPase 116 kDa subunit a isoform 1;V-type proton ATPase subunit a	ATP6V0A1	-4.84267
	Q96C24	Synaptotagmin-like protein 4	SYTL4	-4.84267
	Q9Y371	Endophilin-B1	SH3GLB1	-4.84267
	P05121	Plasminogen activator inhibitor 1	SERPINE1	-4.7765
	P15531	Nucleoside diphosphate kinase A	NME1	-4.7765
	P20962	Parathymosin	PTMS	-4.7765
	O75954	Tetraspanin-9;Tetraspanin	TSPAN9	-4.73139
	P25789	Proteasome subunit alpha type-4;Proteasome subunit alpha type	PSMA4	-4.73139
	P30740	Leukocyte elastase inhibitor	SERPINB1	-4.73139
	P50990	T-complex protein 1 subunit theta	CCT8	-4.73139
	Q14847	LIM and SH3 domain protein 1	LASP1	-4.73139
	O75340	Programmed cell death protein 6	PDCD6	-4.68929
	P23634	Plasma membrane calcium-transporting ATPase 4	ATP2B4	-4.68929
	Q9NYL9	Tropomodulin-3	TMOD3	-4.68929
	H7BXH2	Serine/threonine-protein phosphatase 6 regulatory subunit 3	PPP6R3	-4.68141
	O60763	General vesicular transport factor p115	USO1	-4.68141
	P48047	ATP synthase subunit O, mitochondrial	ATP5O	-4.68141
	Q8N5B3	Cadherin-23	CDH23	-4.64758
	O00743	Serine/threonine-protein phosphatase 6 catalytic subunit;Serine/threonine-protein phosphatase 6 catalytic subunit, N-terminally processed	PPP6C	-4.64758
	O43639	Cytoplasmic protein NCK2	NCK2	-4.64758
	P09543-2	2,3-cyclic-nucleotide 3-phosphodiesterase	CNP	-4.64758
	P11234	Ras-related protein Ral-B	RALB	-4.64758
	P21796	Voltage-dependent anion-selective channel protein 1	VDAC1	-4.64758
	P25705	ATP synthase subunit alpha, mitochondrial	ATP5A1	-4.64758
	P68371	Tubulin beta-4B chain	TUBB4B	-4.64758
	Q01813	ATP-dependent 6-phosphofructokinase, platelet type	PFKP	-4.64758
	Q9H7M9	Platelet receptor Gi24	C10orf54	-4.64758
	A0A140T9V1	Protein G6b	G6B	-4.62839
	P13073	Cytochrome c oxidase subunit 4 isoform 1, mitochondrial	COX4I1	-4.62839
	P61088	Ubiquitin-conjugating enzyme E2 N;Putative ubiquitin-conjugating enzyme E2 N-like	UBE2N	-4.62839
	E9PP21	Cysteine and glycine-rich protein 1	CSRP1	-4.62628
	P18669	Phosphoglycerate mutase 1;Phosphoglycerate mutase 2	PGAM1	-4.62628
	P28070	Proteasome subunit beta type-4	PSMB4	-4.62628
	P20073-2	Annexin A7	ANXA7	-4.59992
	P24534	Elongation factor 1-beta	EEF1B2	-4.59992
	P30044-2	Peroxiredoxin-5, mitochondrial	PRDX5	-4.59992
	Q9ULC0-2	Endomucin	EMCN	-4.59992
	F5GX39	Transmembrane emp24 domain-containing protein 2	TMED2	-4.59279
	P23219-4	Prostaglandin G/H synthase 1	PTGS1	-4.59279
	O94919	Endonuclease domain-containing 1 protein	ENDOD1	-4.58276
	P51572	B-cell receptor-associated protein 31	BCAP31	-4.58276
	P34932	Heat shock 70 kDa protein 4	HSPA4	-4.55375
	Q96K76-4	Ubiquitin carboxyl-terminal hydrolase 47	USP47	-4.55375
	P05023	Sodium/potassium-transporting ATPase subunit alpha-1	ATP1A1	-4.48382
	Q14644	Ras GTPase-activating protein 3	RASA3	-4.48382
	K7ESE8	Bleomycin hydrolase	BLMH	-4.47389
	Q13283	Ras GTPase-activating protein-binding protein 1	G3BP1	-4.47389
	Q14677	Clathrin interactor 1	CLINT1	-4.47389
	A0A2R8Y5S7	Radixin	RDX	-4.45518
	A2A274	Aconitate hydratase, mitochondrial	ACO2	-4.45518
	B4DJ62	Septin-5	SEPT5	-4.45518
	B4DR80	Serine/threonine-protein kinase 24;Serine/threonine-protein kinase 24 36 kDa subunit;Serine/threonine-protein kinase 24 12 kDa subunit	STK24	-4.45518
	C9J2C0	Tubulin alpha-8 chain	TUBA8	-4.45518
	H3BRG4	Cytochrome b-c1 complex subunit 2, mitochondrial	UQCRC2	-4.45518
	J3KS94	Myelin basic protein	MBP	-4.45518
	P28838-2	Cytosol aminopeptidase	LAP3	-4.45518
	P40763-3	Signal transducer and activator of transcription 3;Signal transducer and activator of transcription	STAT3	-4.45518
	P46459	Vesicle-fusing ATPase	NSF	-4.45518
	P50453	Serpin B9	SERPINB9	-4.45518
	P51665	26S proteasome non-ATPase regulatory subunit 7	PSMD7	-4.45518
	P53621	Coatomer subunit alpha;Xenin;Proxenin	COPA	-4.45518
	Q7KZF4	Staphylococcal nuclease domain-containing protein 1	SND1	-4.45518
	Q99460	26S proteasome non-ATPase regulatory subunit 1	PSMD1	-4.45518
	Q9Y2A7	Nck-associated protein 1	NCKAP1	-4.45518
	Q9Y6W5	Wiskott-Aldrich syndrome protein family member 2	WASF2	-4.45518
	Q14165	Malectin	MLEC	-4.45488
	Q86WI1	Fibrocystin-L	PKHD1L1	-4.45488
	P11233	Ras-related protein Ral-A	RALA	-4.39155
	P31948	Stress-induced-phosphoprotein 1	STIP1	-4.39155
	Q96DA0	Zymogen granule protein 16 homolog B	ZG16B	-4.39155
	Q9UJU6	Drebrin-like protein	DBNL	-4.39155
	Q9ULV4	Coronin-1C;Coronin	CORO1C	-4.39155
	Q13336	Urea transporter 1	SLC14A1	-4.38966
	O15427	Monocarboxylate transporter 4	SLC16A3	-4.33504
	O60664-4	Perilipin-3	PLIN3	-4.33504
	P61225	Ras-related protein Rap-2b	RAP2B	-4.33504
	Q6ZUX7	Lipoma HMGIC fusion partner-like 2 protein	LHFPL2	-4.33504
	O60268-3	Uncharacterized protein KIAA0513	KIAA0513	-4.33291
	P48735	Isocitrate dehydrogenase [NADP], mitochondrial	IDH2	-4.33291
	Q99808	Equilibrative nucleoside transporter 1	SLC29A1	-4.33291
	A0A087WVQ6	Clathrin heavy chain;Clathrin heavy chain 1	CLTC	-4.33283
	P19086	Guanine nucleotide-binding protein G(z) subunit alpha	GNAZ	-4.33283
	P49368	T-complex protein 1 subunit gamma	CCT3	-4.33283
	A0A5F9ZHN7	Phosphatidylinositide phosphatase SAC1	SACM1L	-4.3076
	P47755	F-actin-capping protein subunit alpha-2	CAPZA2	-4.3076
	A0A669KB27	B-cell receptor-associated protein 29	BCAP29	-4.26919
	P04843	Dolichyl-diphosphooligosaccharide--protein glycosyltransferase subunit 1	RPN1	-4.26919
	P19971	Thymidine phosphorylase	TYMP	-4.26919
	P28289	Tropomodulin-1	TMOD1	-4.26919
	Q96PL5	Erythroid membrane-associated protein	ERMAP	-4.26919
	Q9NZ08	Endoplasmic reticulum aminopeptidase 1	ERAP1	-4.26919
	Q5W0H4	Translationally-controlled tumor protein;TPT1-like protein	TPT1	-4.26491
	F5GY37	Prohibitin-2	PHB2	-4.26491
	O00231-2	26S proteasome non-ATPase regulatory subunit 11	PSMD11	-4.26491
	O95865	N(G),N(G)-dimethylarginine dimethylaminohydrolase 2	DDAH2	-4.26491
	P18433-6	Receptor-type tyrosine-protein phosphatase alpha	PTPRA	-4.26491
	P30085	UMP-CMP kinase	CMPK1	-4.26491
	P36959	GMP reductase 1	GMPR	-4.26491
	P62191	26S protease regulatory subunit 4	PSMC1	-4.26491
	Q8IZ83-3	Aldehyde dehydrogenase family 16 member A1	ALDH16A1	-4.26491
	Q96RT1-7	Protein LAP2	ERBB2IP	-4.26491
	Q9BZQ8	Protein Niban	FAM129A	-4.26491
	Q9NP58-4	ATP-binding cassette sub-family B member 6, mitochondrial	ABCB6	-4.26491
	A0A024RA52	Proteasome subunit alpha type;Proteasome subunit alpha type-2	PSMA2	-4.23563
	O75558	Syntaxin-11	STX11	-4.23563
	P0DJI8	Serum amyloid A-1 protein;Amyloid protein A;Serum amyloid protein A(2-104);Serum amyloid protein A(3-104)	SAA1	-4.15541
	P61026	Ras-related protein Rab-10	RAB10	-4.15541
	Q15746-5	Myosin light chain kinase, smooth muscle;Myosin light chain kinase, smooth muscle, deglutamylated form	MYLK	-4.15541
	Q99832-3	T-complex protein 1 subunit eta	CCT7	-4.15541
	P61604	10 kDa heat shock protein, mitochondrial	HSPE1	-4.14119
	Q12846	Syntaxin-4	STX4	-4.14119
	Q9P126-2	C-type lectin domain family 1 member B	CLEC1B	-4.14119
	P35998	26S protease regulatory subunit 7	PSMC2	-4.11964
	P81605	Dermcidin;Survival-promoting peptide;DCD-1	DCD	-4.11964
	P30405	Peptidyl-prolyl cis-trans isomerase F, mitochondrial;Peptidyl-prolyl cis-trans isomerase	PPIF	-4.08029
	Q9P1Z2-2	Calcium-binding and coiled-coil domain-containing protein 1	CALCOCO1	-4.08029
	A0A024QZX5	Serpin B6	SERPINB6	-4.0762
	F5GYN4	Ubiquitin thioesterase OTUB1	OTUB1	-4.0762
	H3BRU6	Poly(rC)-binding protein 2	PCBP2	-4.0762
	P40939	Trifunctional enzyme subunit alpha, mitochondrial;Long-chain enoyl-CoA hydratase;Long chain 3-hydroxyacyl-CoA dehydrogenase	HADHA	-4.0762
	O15551	Claudin-3	CLDN3	-4.0762
	P00568	Adenylate kinase isoenzyme 1	AK1	-4.0762
	P10301	Ras-related protein R-Ras	RRAS	-4.0762
	P26639	Threonine--tRNA ligase, cytoplasmic	TARS	-4.0762
	P46939-2	Utrophin	UTRN	-4.0762
	P50570-3	Dynamin-2	DNM2	-4.0762
	Q01469	Fatty acid-binding protein, epidermal	FABP5	-4.0762
	Q16762	Thiosulfate sulfurtransferase	TST	-4.0762
	Q58FF6	Putative heat shock protein HSP 90-beta 4	HSP90AB4P	-4.0762
	A0A1B0GW44	Cathepsin D;Cathepsin D light chain;Cathepsin D heavy chain	CTSD	-4.06663
	O75396	Vesicle-trafficking protein SEC22b	SEC22B	-4.06663
	P09104	Gamma-enolase;Enolase	ENO2	-4.06663
	P23083	Ig heavy chain V-I region V35		-4.06663
	P29590-5	Protein PML	PML	-4.06663
	P46109	Crk-like protein	CRKL	-4.06663
	P62820	Ras-related protein Rab-1A	RAB1A	-4.06663
	P02741	C-reactive protein;C-reactive protein(1-205)	CRP	-4.04166
	P29692	Elongation factor 1-delta	EEF1D	-4.03281
	Q16643	Drebrin	DBN1	-4.03281
	Q86YW5	Trem-like transcript 1 protein	TREML1	-4.03281
	Q9Y277	Voltage-dependent anion-selective channel protein 3	VDAC3	-4.03281
	Q9Y5C1	Angiopoietin-related protein 3	ANGPTL3	-4.03281
	Q93084-2	Sarcoplasmic/endoplasmic reticulum calcium ATPase 3	ATP2A3	-4.0254
	CTR (PL_OJIA vs PL_CTR)
	P19021-6	Peptidyl-glycine alpha-amidating monooxygenase;Peptidylglycine alpha-hydroxylating monooxygenase	PAM	4.15541
	P08133	Annexin A6	ANXA6	4.3069
	Q8NHP6	Motile sperm domain-containing protein 2	MOSPD2	4.38966
	A0A0D9SF54	Spectrin alpha chain, non-erythrocytic 1	SPTAN1	4.86056
	P62263	40S ribosomal protein S14	RPS14	5.33114
	Q9BXN1	Asporin	ASPN	5.72459
	A0A0A0MRF6	A-kinase anchor protein 9	AKAP9	6.2462
	aThe distribution of missing values between OJIA and CTR samples was evaluated by two sample Z-test for proportions, and EV-prots exclusively expressed in each sample are shown. EV-prots shared by SF_OJIA and PL_OJIA respect to PL_CTR samples are underlined.When protein designation is not available in the Uniprot database, proteins are identified by gene names and/or specific Uniprot IDs.
	bOfficial protein ID.
	cName of protein-coding gene.
	dProteins with z-test scores lower than -4.0 or higher than 4.0 (p<0.00005) were considered to have statistically significant differences.
