# Supplementary material for: Proteomic profiling of extracellular vesicles in synovial fluid and plasma from Oligoarticular Juvenile Idiopathic Arthritis patients reveals novel immunopathogenic biomarkers
Source: Front Immunol. 2023 Apr 27;14:1134747. doi: 10.3389/fimmu.2023.1134747 (PMC10186353; doi:10.3389/fimmu.2023.1134747)
Supplement: Supplementary file 11 [file Table_10.xlsx]

## Sheet: Suppl.Tab.10
	Supplementary Table 10. Significantly enriched GO biological processes associated to EV-prots expressed exclusively in SF_OJIA respect to PL_CTRa
	Gene set IDb	Pathway or process descriptionc	n Genesd	Pathway Genese	Enrichment FDRf	Fold Enrichmentg
	SF
	GO:0002181	Cytoplasmic translation	44	169	4.82E-36	1545586785
	GO:0006413	Translational initiation	46	230	1.68E-32	1187291667
	GO:0036230	Granulocyte activation	67	606	5.08E-32	6563411029
	GO:0042119	Neutrophil activation	66	597	8.68E-32	656291876
	GO:0043299	Leukocyte degranulation	68	639	8.68E-32	6317357851
	GO:0043312	Neutrophil degranulation	65	576	8.68E-32	6699128328
	GO:0002283	Neutrophil activation involved in immune response	65	584	1.68E-31	6607359446
	GO:0002446	Neutrophil mediated immunity	65	593	3.70E-31	6507079117
	GO:0016032	Viral process	88	1158	5.33E-31	4511298215
	GO:0002444	Myeloid leukocyte mediated immunity	67	660	2.98E-30	6026404672
	GO:0002274	Myeloid leukocyte activation	72	785	6.42E-30	5444904459
	GO:0002275	Myeloid cell activation involved in immune response	66	652	9.25E-30	6009298313
	GO:0002366	Leukocyte activation involved in immune response	73	843	7.84E-29	5140705318
	GO:0002263	Cell activation involved in immune response	73	847	9.87E-29	5116428079
	GO:0045055	Regulated exocytosis	73	903	5.51E-27	4799130214
	GO:0006887	Exocytosis	75	1027	5.31E-25	4335290896
	GO:0002443	Leukocyte mediated immunity	73	975	5.98E-25	4444732906
	GO:0045321	Leukocyte activation	90	1475	6.11E-25	3622245763
	GO:0002252	Immune effector process	82	1245	1.21E-24	3909956493
	GO:0001775	Cell activation	94	1658	7.10E-24	3365663953
	GO:0016071	MRNA metabolic process	72	1020	4.16E-23	4190441176
	GO:0006518	Peptide metabolic process	71	1018	1.85E-22	4140358955
	GO:0006412	Translation	62	808	1.73E-21	4555203177
	GO:0006614	SRP-dependent cotranslational protein targeting to membrane	27	112	1.83E-21	1431110491
	GO:0043043	Peptide biosynthetic process	63	839	2.10E-21	4457650477
	GO:0019080	Viral gene expression	38	278	3.22E-21	8114583333
	GO:0140352	Export from cell	86	1545	3.98E-21	3304436354
	GO:0045047	Protein targeting to ER	28	128	4.14E-21	129860026
	GO:0006613	Cotranslational protein targeting to membrane	27	118	6.85E-21	1358342161
	GO:0072599	Establishment of protein localization to endoplasmic reticulum	28	132	9.55E-21	1259248737
	GO:0000184	Nuclear-transcribed mRNA catabolic process, nonsense-mediated decay	29	147	1.37E-20	1171138039
	GO:0032940	Secretion by cell	83	1489	2.15E-20	3309107063
	GO:0034613	Cellular protein localization	95	1960	1.96E-19	2877365009
	GO:0070727	Cellular macromolecule localization	95	1974	3.13E-19	2856958164
	GO:0046903	Secretion	85	1636	5.29E-19	3084345711
	GO:0001732	Formation of cytoplasmic translation initiation complex	13	17	2.15E-18	4539644608
	GO:0043603	Cellular amide metabolic process	75	1337	2.15E-18	3330100037
	GO:0070972	Protein localization to endoplasmic reticulum	28	162	2.71E-18	1026054527
	GO:0043604	Amide biosynthetic process	63	1006	1.66E-17	3717662773
	GO:0019083	Viral transcription	30	217	7.96E-17	8207085253
	GO:0072657	Protein localization to membrane	53	750	9.58E-17	4195097222
	GO:0006612	Protein targeting to membrane	31	241	1.65E-16	763610823
	GO:0006402	MRNA catabolic process	41	458	2.85E-16	5314296761
	GO:0006401	RNA catabolic process	42	501	1.16E-15	4976671657
	GO:0002183	Cytoplasmic translational initiation	15	37	1.36E-15	2406672297
	GO:0051668	Localization within membrane	54	836	2.03E-15	3834554426
	GO:0034655	Nucleobase-containing compound catabolic process	47	644	2.68E-15	4332508411
	GO:0006605	Protein targeting	38	433	9.20E-15	5209824865
	GO:0010629	Negative regulation of gene expression	68	1325	1.33E-14	304663522
	GO:0006886	Intracellular protein transport	60	1066	1.63E-14	3341346154
	GO:0046907	Intracellular transport	82	1857	3.53E-14	2621376324
	GO:0046700	Heterocycle catabolic process	47	691	3.71E-14	40378226
	GO:0044270	Cellular nitrogen compound catabolic process	47	698	5.36E-14	3997328677
	GO:0000956	Nuclear-transcribed mRNA catabolic process	29	256	5.37E-14	6724894206
	GO:0022613	Ribonucleoprotein complex biogenesis	41	535	5.37E-14	4549435358
	GO:0072594	Establishment of protein localization to organelle	42	566	7.07E-14	440514576
	GO:0019439	Aromatic compound catabolic process	47	710	9.53E-14	3929768192
	GO:0045184	Establishment of protein localization	84	1989	1.65E-13	2507101559
	GO:1901361	Organic cyclic compound catabolic process	47	739	4.17E-13	3775555368
	GO:0065003	Protein-containing complex assembly	81	1935	9.37E-13	248502907
	GO:0033365	Protein localization to organelle	56	1040	1.02E-12	3196554487
	GO:0006396	RNA processing	58	1126	2.16E-12	305785598
	GO:0015031	Protein transport	78	1867	3.47E-12	2480148634
	GO:0090150	Establishment of protein localization to membrane	34	421	3.55E-12	479428939
	GO:0008380	RNA splicing	37	513	8.45E-12	4281656108
	GO:0071345	Cellular response to cytokine stimulus	62	1308	9.66E-12	2813917559
	GO:0022618	Ribonucleoprotein complex assembly	25	229	1.09E-11	6480849709
	GO:0071826	Ribonucleoprotein complex subunit organization	25	236	2.13E-11	6288621116
	GO:0019882	Antigen processing and presentation	32	398	2.14E-11	4773031826
	GO:0034622	Cellular protein-containing complex assembly	61	1318	4.15E-11	2747526239
	GO:0034097	Response to cytokine	63	1404	6.28E-11	2663795406
	GO:1901566	Organonitrogen compound biosynthetic process	77	1961	1.09E-10	2330990779
	GO:0051707	Response to other organism	73	1866	5.54E-10	2322408673
	GO:0043207	Response to external biotic stimulus	73	1867	5.60E-10	2321164747
	GO:0050776	Regulation of immune response	63	1488	7.24E-10	2513419859
	GO:0098542	Defense response to other organism	63	1499	9.75E-10	2494975817
	GO:0009607	Response to biotic stimulus	73	1905	1.38E-09	2274863298
	GO:0016477	Cell migration	65	1590	1.41E-09	2426854036
	GO:0044265	Cellular macromolecule catabolic process	58	1368	4.87E-09	2516919469
	GO:0045087	Innate immune response	55	1258	5.10E-09	2595430909
	GO:0002684	Positive regulation of immune system process	53	1190	5.94E-09	2643968838
	GO:0050900	Leukocyte migration	32	502	8.12E-09	3784196547
	GO:0006397	MRNA processing	35	599	1.13E-08	346871522
	GO:0050778	Positive regulation of immune response	42	830	1.39E-08	3003990964
	GO:0009057	Macromolecule catabolic process	63	1620	2.13E-08	2308622685
	GO:0048870	Cell motility	66	1776	4.82E-08	2206116273
	GO:0051674	Localization of cell	66	1776	4.82E-08	2206116273
	GO:0019081	Viral translation	8	21	5.55E-08	2261507937
	GO:1901700	Response to oxygen-containing compound	67	1832	6.63E-08	2171084652
	GO:0075525	Viral translational termination-reinitiation	5	5	7.08E-08	5936458333
	GO:0000375	RNA splicing, via transesterification reactions	27	403	7.27E-08	3977279777
	GO:0007155	Cell adhesion	62	1639	8.20E-08	2245640126
	GO:0022610	Biological adhesion	62	1646	9.56E-08	2236090016
	GO:0009719	Response to endogenous stimulus	65	1769	9.66E-08	2181287686
	GO:0040011	Locomotion	70	1982	1.07E-07	2096630087
	GO:0006909	Phagocytosis	23	308	1.52E-07	4433069535
	GO:0030198	Extracellular matrix organization	28	450	1.74E-07	3693796296
	GO:0043062	Extracellular structure organization	28	451	1.80E-07	3685606061
	GO:0045229	External encapsulating structure organization	28	454	2.06E-07	3661251836
	GO:1904851	Positive regulation of establishment of protein localization to telomere	6	10	2.10E-07	3561875
	GO:0000377	RNA splicing, via transesterification reactions with bulged adenosine as nucleophile	26	400	2.48E-07	3858697917
	GO:0000398	MRNA splicing, via spliceosome	26	400	2.48E-07	3858697917
	GO:0010628	Positive regulation of gene expression	53	1336	2.73E-07	2355032123
	GO:0019221	Cytokine-mediated signaling pathway	43	965	3.17E-07	2645261226
	GO:0002253	Activation of immune response	32	590	3.38E-07	3219774011
	GO:1901698	Response to nitrogen compound	50	1231	3.53E-07	2411234092
	GO:1901701	Cellular response to oxygen-containing compound	52	1313	3.94E-07	2351072607
	GO:0070203	Regulation of establishment of protein localization to telomere	6	11	4.14E-07	3238068182
	GO:1904869	Regulation of protein localization to Cajal body	6	11	4.14E-07	3238068182
	GO:1904871	Positive regulation of protein localization to Cajal body	6	11	4.14E-07	3238068182
	GO:0010608	Posttranscriptional regulation of gene expression	37	764	4.25E-07	2874986366
	GO:0002429	Immune response-activating cell surface receptor signaling pathway	28	477	5.29E-07	3484713487
	GO:0002757	Immune response-activating signal transduction	28	477	5.29E-07	3484713487
	GO:0009628	Response to abiotic stimulus	52	1329	5.52E-07	2322767745
	GO:0042254	Ribosome biogenesis	24	367	7.55E-07	3882152589
	GO:0070202	Regulation of establishment of protein localization to chromosome	6	12	7.55E-07	2968229167
	GO:0075522	IRES-dependent viral translational initiation	6	12	7.55E-07	2968229167
	GO:1903405	Protein localization to nuclear body	6	12	7.55E-07	2968229167
	GO:1904867	Protein localization to Cajal body	6	12	7.55E-07	2968229167
	GO:0002764	Immune response-regulating signaling pathway	36	756	9.59E-07	2826884921
	GO:0006801	Superoxide metabolic process	11	70	9.59E-07	9328720238
	GO:0006403	RNA localization	19	240	1.14E-06	4699696181
	GO:1901652	Response to peptide	30	562	1.23E-06	3168927936
	GO:0000302	Response to reactive oxygen species	18	217	1.27E-06	4924251152
	GO:0006364	RRNA processing	21	295	1.30E-06	422595339
	GO:0070198	Protein localization to chromosome, telomeric region	8	31	1.30E-06	1531989247
	GO:1904816	Positive regulation of protein localization to chromosome, telomeric region	6	13	1.30E-06	2739903846
	GO:1903829	Positive regulation of cellular protein localization	22	325	1.49E-06	4018525641
	GO:0010941	Regulation of cell death	63	1847	2.13E-06	2024888332
	GO:1990173	Protein localization to nucleoplasm	6	14	2.18E-06	2544196429
	GO:0002768	Immune response-regulating cell surface receptor signaling pathway	29	546	2.21E-06	315306395
	GO:0043086	Negative regulation of catalytic activity	38	858	2.35E-06	262920066
	GO:0010243	Response to organonitrogen compound	45	1121	2.40E-06	2383056423
	GO:0016072	RRNA metabolic process	21	307	2.43E-06	4060769544
	GO:0044093	Positive regulation of molecular function	62	1816	2.56E-06	2026764409
	GO:0010035	Response to inorganic substance	30	584	2.60E-06	3049550514
	GO:0045730	Respiratory burst	8	34	2.62E-06	1396813725
	GO:0043085	Positive regulation of catalytic activity	52	1409	3.02E-06	2190885971
	GO:1904814	Regulation of protein localization to chromosome, telomeric region	6	15	3.35E-06	2374583333
	GO:0030155	Regulation of cell adhesion	37	837	3.49E-06	262424084
	GO:0051336	Regulation of hydrolase activity	52	1418	3.61E-06	2176980489
	GO:0019058	Viral life cycle	25	438	4.43E-06	338838946
	GO:0042981	Regulation of apoptotic process	57	1639	4.81E-06	2064540116
	GO:0043067	Regulation of programmed cell death	58	1684	5.04E-06	2044623416
	GO:0070200	Establishment of protein localization to telomere	6	16	5.04E-06	2226171875
	GO:1904874	Positive regulation of telomerase RNA localization to Cajal body	6	16	5.04E-06	2226171875
	GO:0071349	Cellular response to interleukin-12	9	51	5.31E-06	1047610294
	GO:0001817	Regulation of cytokine production	39	930	5.75E-06	2489482527
	GO:0070671	Response to interleukin-12	9	52	6.24E-06	1027463942
	GO:0001816	Cytokine production	39	937	6.87E-06	2470884472
	GO:0045785	Positive regulation of cell adhesion	27	516	7.46E-06	3106286337
	GO:0030334	Regulation of cell migration	39	946	8.64E-06	2447377114
	GO:0019884	Antigen processing and presentation of exogenous antigen	20	306	9.06E-06	3880038126
	GO:1904358	Positive regulation of telomere maintenance via telomere lengthening	8	40	9.06E-06	1187291667
	GO:0033043	Regulation of organelle organization	46	1222	9.28E-06	223467335
	GO:0042554	Superoxide anion generation	8	41	1.09E-05	1158333333
	GO:0002694	Regulation of leukocyte activation	30	629	1.11E-05	2831379173
	GO:0034341	Response to interferon-gamma	20	312	1.20E-05	3805422009
	GO:0045727	Positive regulation of translation	14	155	1.20E-05	5361962366
	GO:0032204	Regulation of telomere maintenance	11	92	1.28E-05	7097939312
	GO:0062197	Cellular response to chemical stress	22	375	1.41E-05	3482722222
	GO:0006417	Regulation of translation	25	470	1.45E-05	3157690603
	GO:0048002	Antigen processing and presentation of peptide antigen	20	317	1.50E-05	3745399579
	GO:0045454	Cell redox homeostasis	8	43	1.53E-05	1104457364
	GO:0002696	Positive regulation of leukocyte activation	23	409	1.58E-05	3338350652
	GO:1905214	Regulation of RNA binding	5	11	1.63E-05	2698390152
	GO:0050865	Regulation of cell activation	31	678	1.64E-05	2714309857
	GO:0001101	Response to acid chemical	13	137	1.67E-05	5633135645
	GO:0051249	Regulation of lymphocyte activation	27	541	1.68E-05	2962742606
	GO:0007159	Leukocyte cell-cell adhesion	24	445	1.84E-05	3201685393
	GO:0071495	Cellular response to endogenous stimulus	52	1505	1.86E-05	2051135105
	GO:0043200	Response to amino acid	12	117	1.93E-05	6088675214
	GO:1904872	Regulation of telomerase RNA localization to Cajal body	6	20	1.94E-05	17809375
	GO:0031347	Regulation of defense response	37	908	2.06E-05	2419041391
	GO:0034599	Cellular response to oxidative stress	20	325	2.06E-05	3653205128
	GO:0050851	Antigen receptor-mediated signaling pathway	20	326	2.15E-05	3641998978
	GO:0032206	Positive regulation of telomere maintenance	9	61	2.17E-05	8758709016
	GO:0042127	Regulation of cell population proliferation	59	1817	2.24E-05	1927633691
	GO:0090670	RNA localization to Cajal body	6	21	2.55E-05	1696130952
	GO:0090671	Telomerase RNA localization to Cajal body	6	21	2.55E-05	1696130952
	GO:0090672	Telomerase RNA localization	6	21	2.55E-05	1696130952
	GO:0090685	RNA localization to nucleus	6	21	2.55E-05	1696130952
	GO:0030335	Positive regulation of cell migration	27	556	2.63E-05	28828125
	GO:0006979	Response to oxidative stress	25	490	2.74E-05	3028805272
	GO:0051251	Positive regulation of lymphocyte activation	21	363	2.80E-05	3434314738
	GO:1901699	Cellular response to nitrogen compound	33	772	2.80E-05	2537605246
	GO:0050867	Positive regulation of cell activation	23	427	2.93E-05	3197623927
	GO:0051272	Positive regulation of cellular component movement	28	595	2.98E-05	2793627451
	GO:0050852	T cell receptor signaling pathway	18	276	3.00E-05	3871603261
	GO:0042255	Ribosome assembly	9	64	3.07E-05	8348144531
	GO:0040017	Positive regulation of locomotion	28	597	3.13E-05	2784268565
	GO:1903039	Positive regulation of leukocyte cell-cell adhesion	19	307	3.27E-05	3674029587
	GO:2000145	Regulation of cell motility	39	1010	3.46E-05	2292295792
	GO:0050870	Positive regulation of T cell activation	18	280	3.59E-05	3816294643
	GO:0035722	Interleukin-12-mediated signaling pathway	8	49	3.66E-05	9692176871
	GO:0051270	Regulation of cellular component movement	41	1092	3.66E-05	2228890034
	GO:0040012	Regulation of locomotion	40	1056	3.95E-05	224865846
	GO:0043066	Negative regulation of apoptotic process	38	978	4.00E-05	2306599352
	GO:0032270	Positive regulation of cellular protein metabolic process	50	1469	4.14E-05	2020578058
	GO:0034614	Cellular response to reactive oxygen species	13	151	4.26E-05	5110858168
	GO:1904356	Regulation of telomere maintenance via telomere lengthening	9	67	4.31E-05	7974347015
	GO:0031399	Regulation of protein modification process	54	1644	4.39E-05	1949931569
	GO:0034248	Regulation of cellular amide metabolic process	26	540	4.42E-05	2858294753
	GO:0043434	Response to peptide hormone	24	473	4.48E-05	3012156448
	GO:1903037	Regulation of leukocyte cell-cell adhesion	22	408	4.50E-05	3201031454
	GO:0080134	Regulation of response to stress	55	1691	4.59E-05	1930840972
	GO:0051247	Positive regulation of protein metabolic process	52	1563	4.70E-05	1975021327
	GO:0060341	Regulation of cellular localization	35	872	4.89E-05	2382752771
	GO:0002479	Antigen processing and presentation of exogenous peptide antigen via MHC class I, TAP-dependent	12	130	4.90E-05	5479807692
	GO:0050863	Regulation of T cell activation	22	412	5.15E-05	3169953479
	GO:0051130	Positive regulation of cellular component organization	43	1192	5.19E-05	214150762
	GO:0007169	Transmembrane receptor protein tyrosine kinase signaling pathway	32	762	5.21E-05	2493000875
	GO:2000147	Positive regulation of cell motility	27	581	5.21E-05	2758767212
	GO:0051240	Positive regulation of multicellular organismal process	53	1614	5.26E-05	194939462
	GO:0000723	Telomere maintenance	14	180	5.36E-05	461724537
	GO:0032212	Positive regulation of telomere maintenance via telomerase	7	37	5.41E-05	1123113739
	GO:0009725	Response to hormone	38	998	5.89E-05	2260374916
	GO:0098609	Cell-cell adhesion	38	1000	6.14E-05	2255854167
	GO:0043069	Negative regulation of programmed cell death	38	1001	6.26E-05	2253600566
	GO:0070199	Establishment of protein localization to chromosome	6	25	6.44E-05	142475
	GO:0070482	Response to oxygen levels	22	419	6.44E-05	3116994829
	GO:1903827	Regulation of cellular protein localization	27	589	6.44E-05	2721296689
	GO:0010833	Telomere maintenance via telomere lengthening	10	91	6.76E-05	6523580586
	GO:0042590	Antigen processing and presentation of exogenous peptide antigen via MHC class I	12	135	6.81E-05	5276851852
	GO:0022409	Positive regulation of cell-cell adhesion	20	358	7.09E-05	3316457169
	GO:0002478	Antigen processing and presentation of exogenous peptide antigen	18	298	7.44E-05	3585780201
	GO:0019220	Regulation of phosphate metabolic process	52	1595	7.66E-05	1935397074
	GO:0051174	Regulation of phosphorus metabolic process	52	1595	7.66E-05	1935397074
	GO:0051276	Chromosome organization	40	1092	7.68E-05	2174526862
	GO:0050764	Regulation of phagocytosis	11	115	8.37E-05	5678351449
	GO:0022617	Extracellular matrix disassembly	10	94	8.78E-05	6315381206
	GO:0051493	Regulation of cytoskeleton organization	26	566	9.06E-05	2726994994
	GO:0042542	Response to hydrogen peroxide	12	140	9.46E-05	5088392857
	GO:0048010	Vascular endothelial growth factor receptor signaling pathway	10	95	9.46E-05	6248903509
	GO:0051248	Negative regulation of protein metabolic process	43	1226	9.46E-05	2082118339
	GO:0070848	Response to growth factor	31	750	9.46E-05	2453736111
	GO:0034250	Positive regulation of cellular amide metabolic process	14	191	9.73E-05	4351330716
	GO:0033119	Negative regulation of RNA splicing	6	27	9.76E-05	1319212963
	GO:0022407	Regulation of cell-cell adhesion	25	535	0.00010019	277404595
	GO:2000278	Regulation of DNA biosynthetic process	11	118	0.000103073	5533986582
	GO:0051338	Regulation of transferase activity	36	948	0.000104509	2254351266
	GO:0032210	Regulation of telomere maintenance via telomerase	8	58	0.000110268	8188218391
	GO:0042110	T cell activation	26	574	0.000111099	2688988095
	GO:0032200	Telomere organization	14	194	0.000113172	4284042096
	GO:0002237	Response to molecule of bacterial origin	21	404	0.000113793	3085782797
	GO:0014070	Response to organic cyclic compound	38	1034	0.000116947	2181677144
	GO:0022603	Regulation of anatomical structure morphogenesis	38	1034	0.000116947	2181677144
	GO:0060548	Negative regulation of cell death	40	1115	0.000116947	2129671151
	GO:2001252	Positive regulation of chromosome organization	11	120	0.000116955	5441753472
	GO:0044092	Negative regulation of molecular function	43	1241	0.000120781	2056951719
	GO:0071417	Cellular response to organonitrogen compound	29	691	0.000135167	2491422455
	GO:0007004	Telomere maintenance via telomerase	9	79	0.000138397	6763053797
	GO:0071219	Cellular response to molecule of bacterial origin	16	255	0.000143556	3724836601
	GO:1901998	Toxin transport	7	44	0.000154826	944436553
	GO:2001233	Regulation of apoptotic signaling pathway	20	381	0.000157885	3116251094
	GO:0071346	Cellular response to interferon-gamma	17	288	0.0001658	3504159433
	GO:0006278	RNA-dependent DNA biosynthetic process	9	81	0.000167006	6596064815
	GO:0031960	Response to corticosteroid	13	175	0.000168524	4409940476
	GO:0032970	Regulation of actin filament-based process	21	417	0.000173748	2989583333
	GO:1902415	Regulation of mRNA binding	4	9	0.000173748	2638425926
	GO:0001819	Positive regulation of cytokine production	27	628	0.000176102	2552298965
	GO:0033993	Response to lipid	37	1017	0.00018468	2159773435
	GO:0002218	Activation of innate immune response	13	177	0.000186921	436011064
	GO:0046649	Lymphocyte activation	32	825	0.000213558	2302626263
	GO:0072593	Reactive oxygen species metabolic process	15	236	0.000226065	3773172669
	GO:0002474	Antigen processing and presentation of peptide antigen via MHC class I	12	155	0.000237912	4595967742
	GO:0034660	NcRNA metabolic process	26	604	0.000246913	2555429084
	GO:0006446	Regulation of translational initiation	9	86	0.000262182	6212572674
	GO:0071363	Cellular response to growth factor stimulus	29	722	0.000287037	2384450023
	GO:0072659	Protein localization to plasma membrane	17	302	0.000291115	3341714956
	GO:0071103	DNA conformation change	19	366	0.000291288	3081767987
	GO:0009299	MRNA transcription	5	20	0.000294626	1484114583
	GO:0043484	Regulation of RNA splicing	12	159	0.000299698	4480345912
	GO:0031647	Regulation of protein stability	18	335	0.000303946	3189738806
	GO:0030029	Actin filament-based process	32	842	0.000307073	2256136184
	GO:0019322	Pentose biosynthetic process	3	4	0.000327049	445234375
	GO:0090322	Regulation of superoxide metabolic process	6	34	0.000344883	1047610294
	GO:0032930	Positive regulation of superoxide anion generation	5	21	0.000373136	141344246
	GO:0032963	Collagen metabolic process	10	113	0.00037616	525350295
	GO:0048193	Golgi vesicle transport	21	442	0.000383764	2820489253
	GO:0061024	Membrane organization	36	1014	0.000383764	2107618343
	GO:0042325	Regulation of phosphorylation	44	1355	0.000409239	1927706027
	GO:0071216	Cellular response to biotic stimulus	16	280	0.000409239	3392261905
	GO:0032956	Regulation of actin cytoskeleton organization	19	377	0.000418232	2991849027
	GO:0032269	Negative regulation of cellular protein metabolic process	39	1145	0.000430529	2022025109
	GO:0070663	Regulation of leukocyte proliferation	17	314	0.000451925	3214006104
	GO:0048025	Negative regulation of mRNA splicing, via spliceosome	5	22	0.000461297	1349195076
	GO:0030036	Actin cytoskeleton organization	29	744	0.000464467	2313942092
	GO:2000573	Positive regulation of DNA biosynthetic process	8	72	0.000469717	6596064815
	GO:0032496	Response to lipopolysaccharide	19	381	0.000473168	2960438539
	GO:0034470	NcRNA processing	22	490	0.000558985	2665348639
	GO:0042789	MRNA transcription by RNA polymerase II	4	12	0.00058173	1978819444
	GO:0006890	Retrograde vesicle-mediated transport, Golgi to endoplasmic reticulum	9	96	0.000583325	5565429688
	GO:0010638	Positive regulation of organelle organization	25	602	0.000593101	2465306617
	GO:0007167	Enzyme linked receptor protein signaling pathway	38	1122	0.000599679	2010565211
	GO:0051129	Negative regulation of cellular component organization	28	717	0.000602044	2318282194
	GO:1990778	Protein localization to cell periphery	18	355	0.00060268	3010035211
	GO:0001932	Regulation of protein phosphorylation	39	1167	0.000624839	1983906384
	GO:0008284	Positive regulation of cell population proliferation	36	1042	0.000636278	2050983685
	GO:0036293	Response to decreased oxygen levels	19	391	0.00064993	2884723998
	GO:0006891	Intra-Golgi vesicle-mediated transport	6	39	0.000717177	9133012821
	GO:0051701	Biological process involved in interaction with host	16	296	0.000749324	3208896396
	GO:0007229	Integrin-mediated signaling pathway	10	124	0.00077298	4787466398
	GO:0048646	Anatomical structure formation involved in morphogenesis	39	1183	0.000822044	1957074176
	GO:0032479	Regulation of type I interferon production	11	151	0.000827773	4324572296
	GO:0032606	Type I interferon production	11	151	0.000827773	4324572296
	GO:0046364	Monosaccharide biosynthetic process	9	101	0.000830698	5289913366
	GO:0071478	Cellular response to radiation	13	207	0.000830698	3728210548
	GO:0060627	Regulation of vesicle-mediated transport	24	579	0.000831402	2460708117
	GO:1903311	Regulation of mRNA metabolic process	20	435	0.000858487	272940613
	GO:0001525	Angiogenesis	23	544	0.000876204	2509899663
	GO:0045088	Regulation of innate immune response	19	401	0.00087653	2812785744
	GO:0008154	Actin polymerization or depolymerization	14	239	0.000905089	3477423291
	GO:0019725	Cellular homeostasis	34	979	0.000905089	2061691352
	GO:0051052	Regulation of DNA metabolic process	19	403	0.000927569	279882651
	GO:0042592	Homeostatic process	55	1911	0.000972762	170855682
	GO:0032101	Regulation of response to external stimulus	41	1282	0.00098079	1898555317
	GO:0032928	Regulation of superoxide anion generation	5	26	0.00098079	1141626603
	GO:0048545	Response to steroid hormone	19	405	0.00098079	2785005144
	GO:0009617	Response to bacterium	28	741	0.000985443	2243196131
	GO:0043903	Regulation of biological process involved in symbiotic interaction	9	104	0.00100274	5137319712
	GO:0030041	Actin filament polymerization	13	212	0.00101435	3640281053
	GO:0007010	Cytoskeleton organization	47	1553	0.00105882	1796610056
	GO:0044087	Regulation of cellular component biogenesis	35	1032	0.00109033	2013333737
	GO:0071222	Cellular response to lipopolysaccharide	14	245	0.00114106	3392261905
	GO:0001666	Response to hypoxia	18	376	0.00114972	2841921543
	GO:0030833	Regulation of actin filament polymerization	12	187	0.00122814	3809491979
	GO:0042274	Ribosomal small subunit biogenesis	8	84	0.00126509	5653769841
	GO:0051028	MRNA transport	11	161	0.00137471	4055965321
	GO:1902531	Regulation of intracellular signal transduction	54	1896	0.00143595	1690763449
	GO:0021782	Glial cell development	10	135	0.00145043	4397376543
	GO:0052126	Movement in host environment	13	222	0.00156751	3476304429
	GO:0002831	Regulation of response to biotic stimulus	22	532	0.00162857	2454926378
	GO:0043254	Regulation of protein-containing complex assembly	21	495	0.00162881	2518497475
	GO:0070661	Leukocyte proliferation	18	388	0.00166171	2754027062
	GO:0006098	Pentose-phosphate shunt	4	16	0.00176207	1484114583
	GO:0050821	Protein stabilization	13	225	0.00176605	3429953704
	GO:0006900	Vesicle budding from membrane	9	113	0.00180763	4728152655
	GO:0044403	Biological process involved in symbiotic interaction	18	391	0.00180763	2732896419
	GO:0007417	Central nervous system development	36	1105	0.00182208	1934049774
	GO:0032880	Regulation of protein localization	32	937	0.00187093	2027392387
	GO:0030888	Regulation of B cell proliferation	7	67	0.00187239	62022699
	GO:0033044	Regulation of chromosome organization	13	227	0.001895	3399733847
	GO:0050657	Nucleic acid transport	12	197	0.00190748	3616116751
	GO:0050658	RNA transport	12	197	0.00190748	3616116751
	GO:0071824	Protein-DNA complex subunit organization	18	394	0.00194745	2712087563
	GO:0032271	Regulation of protein polymerization	14	260	0.00199988	3196554487
	GO:2001242	Regulation of intrinsic apoptotic signaling pathway	11	169	0.00199988	3863966963
	GO:0052372	Modulation by symbiont of entry into host	7	68	0.00201616	6111060049
	GO:0050670	Regulation of lymphocyte proliferation	15	293	0.00202476	3039142491
	GO:0008360	Regulation of cell shape	11	170	0.00208858	3841237745
	GO:0110053	Regulation of actin filament organization	15	294	0.00208962	3028805272
	GO:0035456	Response to interferon-beta	5	31	0.0021364	9574932796
	GO:0051236	Establishment of RNA localization	12	200	0.00214185	3561875
	GO:1902416	Positive regulation of mRNA binding	3	7	0.00214236	2544196429
	GO:0032944	Regulation of mononuclear cell proliferation	15	295	0.00214412	3018538136
	GO:0016051	Carbohydrate biosynthetic process	13	231	0.00215994	3340863997
	GO:0038127	ERBB signaling pathway	10	143	0.00215994	4151369464
	GO:1900182	Positive regulation of protein localization to nucleus	8	92	0.00219622	5162137681
	GO:0045089	Positive regulation of innate immune response	15	297	0.00228214	2998211279
	GO:0008064	Regulation of actin polymerization or depolymerization	12	203	0.00241303	3509236453
	GO:0050858	Negative regulation of antigen receptor-mediated signaling pathway	5	32	0.0024352	9275716146
	GO:0001944	Vasculature development	27	748	0.002469	2142839238
	GO:0070849	Response to epidermal growth factor	6	50	0.00247168	712375
	GO:0030832	Regulation of actin filament length	12	204	0.00249805	3492034314
	GO:0071230	Cellular response to amino acid stimulus	7	71	0.00251905	5852846244
	GO:0099024	Plasma membrane invagination	7	71	0.00251905	5852846244
	GO:0051347	Positive regulation of transferase activity	23	592	0.00257932	2306394285
	GO:0002291	T cell activation via T cell receptor contact with antigen bound to MHC molecule on antigen presenting cell	4	18	0.00261249	1319212963
	GO:0006740	NADPH regeneration	4	18	0.00261249	1319212963
	GO:0030889	Negative regulation of B cell proliferation	4	18	0.00261249	1319212963
	GO:0035987	Endodermal cell differentiation	6	51	0.00270251	6984068627
	GO:0097435	Supramolecular fiber organization	31	919	0.00270417	2002504987
	GO:0046718	Viral entry into host cell	11	177	0.00278324	3689324388
	GO:0071897	DNA biosynthetic process	12	207	0.00278324	3441425121
	GO:0051049	Regulation of transport	53	1910	0.00281529	1647289485
	GO:0001568	Blood vessel development	26	717	0.00290831	2152690609
	GO:0051258	Protein polymerization	16	340	0.00297578	2793627451
	GO:0034502	Protein localization to chromosome	8	97	0.0030032	489604811
	GO:0001975	Response to amphetamine	5	34	0.00311819	8730085784
	GO:1905216	Positive regulation of RNA binding	3	8	0.00315394	2226171875
	GO:0000028	Ribosomal small subunit assembly	4	19	0.00317132	1249780702
	GO:0002833	Positive regulation of response to biotic stimulus	16	344	0.00334705	2761143411
	GO:0032481	Positive regulation of type I interferon production	8	99	0.00341061	4797138047
	GO:0065004	Protein-DNA complex assembly	16	345	0.00343905	2753140097
	GO:0050684	Regulation of mRNA processing	10	153	0.00346988	3880038126
	GO:0051094	Positive regulation of developmental process	41	1373	0.00347067	1772722445
	GO:0031349	Positive regulation of defense response	19	454	0.00347917	2484420888
	GO:0031589	Cell-substrate adhesion	17	381	0.00347917	264881343
	GO:0051054	Positive regulation of DNA metabolic process	12	213	0.00347917	3344483568
	GO:1903902	Positive regulation of viral life cycle	5	35	0.00348709	8480654762
	GO:0010001	Glial cell differentiation	13	245	0.00350155	3149957483
	GO:0023056	Positive regulation of signaling	51	1842	0.00374504	1643644815
	GO:0048490	Anterograde synaptic vesicle transport	4	20	0.00374504	1187291667
	GO:0050730	Regulation of peptidyl-tyrosine phosphorylation	14	280	0.00374504	2968229167
	GO:0051767	Nitric-oxide synthase biosynthetic process	4	20	0.00374504	1187291667
	GO:0051769	Regulation of nitric-oxide synthase biosynthetic process	4	20	0.00374504	1187291667
	GO:0099514	Synaptic vesicle cytoskeletal transport	4	20	0.00374504	1187291667
	GO:0099517	Synaptic vesicle transport along microtubule	4	20	0.00374504	1187291667
	GO:1901653	Cellular response to peptide	18	421	0.00377754	2538153207
	GO:0008037	Cell recognition	11	185	0.00380877	3529786036
	GO:1904377	Positive regulation of protein localization to cell periphery	7	77	0.00381502	5396780303
	GO:0038093	Fc receptor signaling pathway	12	216	0.00382291	3298032407
	GO:0048585	Negative regulation of response to stimulus	53	1940	0.00382291	1621815936
	GO:0071214	Cellular response to abiotic stimulus	16	350	0.00382528	2713809524
	GO:0104004	Cellular response to environmental stimulus	16	350	0.00382528	2713809524
	GO:0050686	Negative regulation of mRNA processing	5	36	0.00383704	8245081019
	GO:0051051	Negative regulation of transport	19	461	0.0040186	2446696493
	GO:0042273	Ribosomal large subunit biogenesis	7	78	0.00406069	5327590812
	GO:0006888	Endoplasmic reticulum to Golgi vesicle-mediated transport	12	218	0.00408692	3267775229
	GO:1902107	Positive regulation of leukocyte differentiation	11	188	0.00425238	3473459663
	GO:1903708	Positive regulation of hemopoiesis	11	188	0.00425238	3473459663
	GO:0034113	Heterotypic cell-cell adhesion	7	79	0.0043337	5260152954
	GO:0070555	Response to interleukin-1	13	252	0.0043337	3062458664
	GO:0071229	Cellular response to acid chemical	7	79	0.0043337	5260152954
	GO:0140694	Non-membrane-bounded organelle assembly	17	392	0.00450524	2574484481
	GO:0072359	Circulatory system development	35	1127	0.00450681	18436206
	GO:0010810	Regulation of cell-substrate adhesion	12	221	0.00453525	322341629
	GO:0002504	Antigen processing and presentation of peptide or polysaccharide antigen via MHC class II	11	190	0.00456353	343689693
	GO:0044409	Entry into host	11	190	0.00456353	343689693
	GO:0007015	Actin filament organization	19	467	0.00456639	241526142
	GO:0046651	Lymphocyte proliferation	16	357	0.00457531	2660597572
	GO:0006338	Chromatin remodeling	14	288	0.00466829	2885778356
	GO:0010324	Membrane invagination	7	81	0.00493828	5130272634
	GO:0032943	Mononuclear cell proliferation	16	360	0.00497746	2638425926
	GO:1904951	Positive regulation of establishment of protein localization	16	361	0.00511796	2631117267
	GO:0070665	Positive regulation of leukocyte proliferation	11	193	0.00512407	3383473661
	GO:0006457	Protein folding	13	258	0.00525324	2991238695
	GO:1902229	Regulation of intrinsic apoptotic signaling pathway in response to DNA damage	5	39	0.00533437	7610844017
	GO:0045766	Positive regulation of angiogenesis	10	164	0.00539805	3619791667
	GO:1904018	Positive regulation of vasculature development	10	164	0.00539805	3619791667
	GO:0048024	Regulation of mRNA splicing, via spliceosome	8	108	0.00546944	4397376543
	GO:0009967	Positive regulation of signal transduction	46	1644	0.0054991	1661052818
	GO:0050792	Regulation of viral process	12	227	0.00553982	3138215859
	GO:0071396	Cellular response to lipid	24	673	0.00553982	2117013373
	GO:0010639	Negative regulation of organelle organization	16	365	0.00562231	2602283105
	GO:0010647	Positive regulation of cell communication	50	1835	0.00562231	1617563579
	GO:0022604	Regulation of cell morphogenesis	15	330	0.00569796	2698390152
	GO:0031392	Regulation of prostaglandin biosynthetic process	3	10	0.00569796	17809375
	GO:0032070	Regulation of deoxyribonuclease activity	3	10	0.00569796	17809375
	GO:0042742	Defense response to bacterium	15	330	0.00569796	2698390152
	GO:0048514	Blood vessel morphogenesis	23	635	0.00574492	2150213255
	GO:0031400	Negative regulation of protein modification process	22	596	0.00587085	2191310123
	GO:0044089	Positive regulation of cellular component biogenesis	22	597	0.00598947	2187639587
	GO:0046596	Regulation of viral entry into host cell	6	61	0.00603813	5839139344
	GO:0097305	Response to alcohol	13	263	0.00603813	2934371039
	GO:0019079	Viral genome replication	9	138	0.00609407	3871603261
	GO:0050766	Positive regulation of phagocytosis	7	85	0.0062645	4888848039
	GO:0007565	Female pregnancy	11	199	0.0062978	328145938
	GO:0009314	Response to radiation	19	483	0.00642955	2335252761
	GO:0036294	Cellular response to decreased oxygen levels	12	232	0.00648237	3070581897
	GO:0001706	Endoderm formation	6	62	0.00648607	5744959677
	GO:0006911	Phagocytosis, engulfment	6	62	0.00648607	5744959677
	GO:0031334	Positive regulation of protein-containing complex assembly	14	300	0.00651374	2770347222
	GO:0042063	Gliogenesis	15	336	0.00664847	2650204613
	GO:0032635	Interleukin-6 production	10	170	0.00674122	3492034314
	GO:0032675	Regulation of interleukin-6 production	10	170	0.00674122	3492034314
	GO:0050765	Negative regulation of phagocytosis	4	24	0.00677001	9894097222
	GO:0071356	Cellular response to tumor necrosis factor	16	373	0.00677001	2546470063
	GO:0034446	Substrate adhesion-dependent cell spreading	8	113	0.00694405	420280236
	GO:0050856	Regulation of T cell receptor signaling pathway	5	42	0.00703762	7067212302
	GO:2001236	Regulation of extrinsic apoptotic signaling pathway	10	172	0.0073009	3451429264
	GO:0014745	Negative regulation of muscle adaptation	3	11	0.00733273	1619034091
	GO:0071492	Cellular response to UV-A	3	11	0.00733273	1619034091
	GO:1902563	Regulation of neutrophil activation	3	11	0.00733273	1619034091
	GO:0046209	Nitric oxide metabolic process	7	89	0.0079391	4669124532
	GO:0006954	Inflammatory response	30	950	0.00803645	1874671053
	GO:0097190	Apoptotic signaling pathway	23	655	0.0082553	2084557888
	GO:0002520	Immune system development	34	1129	0.00829329	1787773103
	GO:0045859	Regulation of protein kinase activity	24	697	0.00834618	2044117647
	GO:2001057	Reactive nitrogen species metabolic process	7	90	0.00839623	461724537
	GO:0006065	UDP-glucuronate biosynthetic process	2	3	0.00842751	3957638889
	GO:0043549	Regulation of kinase activity	27	824	0.00842751	1945198726
	GO:0044868	Modulation by host of viral molecular function	2	3	0.00842751	3957638889
	GO:0052422	Modulation by host of symbiont catalytic activity	2	3	0.00842751	3957638889
	GO:1903225	Negative regulation of endodermal cell differentiation	2	3	0.00842751	3957638889
	GO:1904273	L-alanine import across plasma membrane	2	3	0.00842751	3957638889
	GO:1904466	Positive regulation of matrix metallopeptidase secretion	2	3	0.00842751	3957638889
	GO:1904845	Cellular response to L-glutamine	2	3	0.00842751	3957638889
	GO:1905661	Regulation of telomerase RNA reverse transcriptase activity	2	3	0.00842751	3957638889
	GO:0034504	Protein localization to nucleus	14	310	0.00845352	2680981183
	GO:0034728	Nucleosome organization	11	208	0.00845352	3139473157
	GO:0050727	Regulation of inflammatory response	19	498	0.00861776	2264913822
	GO:0032069	Regulation of nuclease activity	4	26	0.0087872	9133012821
	GO:0051346	Negative regulation of hydrolase activity	19	499	0.0087872	2260374916
	GO:1900180	Regulation of protein localization to nucleus	9	147	0.00882093	3634566327
	GO:0009968	Negative regulation of signal transduction	40	1411	0.0090126	1682908103
	GO:0002758	Innate immune response-activating signal transduction	9	148	0.00914031	3610008446
	GO:0032075	Positive regulation of nuclease activity	3	12	0.00914031	1484114583
	GO:0046598	Positive regulation of viral entry into host cell	3	12	0.00914031	1484114583
	GO:0070301	Cellular response to hydrogen peroxide	7	92	0.00914031	4516870471
	GO:0075294	Positive regulation by symbiont of entry into host	3	12	0.00914031	1484114583
	GO:2001279	Regulation of unsaturated fatty acid biosynthetic process	3	12	0.00914031	1484114583
	GO:0032103	Positive regulation of response to external stimulus	22	622	0.00920425	2099711951
	GO:0032612	Interleukin-1 production	9	149	0.00951191	3585780201
	GO:0032652	Regulation of interleukin-1 production	9	149	0.00951191	3585780201
	GO:0030837	Negative regulation of actin filament polymerization	6	68	0.00965399	5238051471
	GO:0034644	Cellular response to UV	7	93	0.00965399	4468301971
	GO:0010038	Response to metal ion	16	389	0.00968601	2441730934
	GO:0014003	Oligodendrocyte development	5	46	0.00985699	6452672101
	GO:0051156	Glucose 6-phosphate metabolic process	4	27	0.00985699	8794753086
	GO:0071364	Cellular response to epidermal growth factor stimulus	5	46	0.00985699	6452672101
	GO:0007173	Epidermal growth factor receptor signaling pathway	8	121	0.00990414	3924931129
	GO:0032755	Positive regulation of interleukin-6 production	8	121	0.00990414	3924931129
	GO:0050671	Positive regulation of lymphocyte proliferation	10	181	0.00990414	3279811234
	GO:0030865	Cortical cytoskeleton organization	6	69	0.0102333	5162137681
	GO:0032946	Positive regulation of mononuclear cell proliferation	10	182	0.0102333	3261790293
	GO:0050854	Regulation of antigen receptor-mediated signaling pathway	6	69	0.0102333	5162137681
	GO:0045621	Positive regulation of lymphocyte differentiation	8	122	0.0103647	3892759563
	GO:0051345	Positive regulation of hydrolase activity	27	841	0.0105257	1905878419
	GO:1903900	Regulation of viral life cycle	10	183	0.0106039	3243966302
	GO:0048489	Synaptic vesicle transport	5	47	0.0106675	6315381206
	GO:0031401	Positive regulation of protein modification process	31	1018	0.0107682	1807762361
	GO:0045428	Regulation of nitric oxide biosynthetic process	6	70	0.0108729	5088392857
	GO:1903078	Positive regulation of protein localization to plasma membrane	6	70	0.0108729	5088392857
	GO:2000377	Regulation of reactive oxygen species metabolic process	9	153	0.0110179	3492034314
	GO:0002679	Respiratory burst involved in defense response	3	13	0.011042	1369951923
	GO:0019042	Viral latency	3	13	0.011042	1369951923
	GO:0033212	Iron import into cell	3	13	0.011042	1369951923
	GO:0052547	Regulation of peptidase activity	19	512	0.011042	2202982585
	GO:0071481	Cellular response to X-ray	3	13	0.011042	1369951923
	GO:1904667	Negative regulation of ubiquitin protein ligase activity	3	13	0.011042	1369951923
	GO:0071453	Cellular response to oxygen levels	12	251	0.0110503	283814741
	GO:2001234	Negative regulation of apoptotic signaling pathway	12	251	0.0110503	283814741
	GO:0032392	DNA geometric change	8	124	0.0111613	3829973118
	GO:0032964	Collagen biosynthetic process	5	48	0.011433	6183810764
	GO:0048534	Hematopoietic or lymphoid organ development	32	1069	0.0115473	1777050203
	GO:0006897	Endocytosis	22	637	0.0116423	2050268184
	GO:0042116	Macrophage activation	8	125	0.0116423	3799333333
	GO:0048524	Positive regulation of viral process	7	97	0.0116423	4284042096
	GO:0009743	Response to carbohydrate	12	254	0.0120645	2804625984
	GO:0000027	Ribosomal large subunit assembly	4	29	0.0121904	8188218391
	GO:0006468	Protein phosphorylation	45	1678	0.0121904	1592018027
	GO:0051384	Response to glucocorticoid	9	156	0.0121904	3424879808
	GO:0080164	Regulation of nitric oxide metabolic process	6	72	0.0121904	4947048611
	GO:0019674	NAD metabolic process	5	49	0.0123244	6057610544
	GO:0010557	Positive regulation of macromolecule biosynthetic process	51	1970	0.0124526	1536849619
	GO:0006260	DNA replication	15	364	0.0124829	244634272
	GO:0010562	Positive regulation of phosphorus metabolic process	29	942	0.0124829	1827572098
	GO:0030097	Hemopoiesis	31	1031	0.0124829	1784968073
	GO:0045937	Positive regulation of phosphate metabolic process	29	942	0.0124829	1827572098
	GO:0034612	Response to tumor necrosis factor	16	402	0.0125254	2362769486
	GO:0071456	Cellular response to hypoxia	11	222	0.0127	2941488363
	GO:0051640	Organelle localization	23	686	0.0130376	199035775
	GO:0006334	Nucleosome assembly	9	158	0.013052	3381526899
	GO:0007339	Binding of sperm to zona pellucida	5	50	0.0131722	5936458333
	GO:0014075	Response to amine	5	50	0.0131722	5936458333
	GO:0051348	Negative regulation of transferase activity	13	293	0.0131722	2633923493
	GO:0051645	Golgi localization	3	14	0.0131722	1272098214
	GO:0070141	Response to UV-A	3	14	0.0131722	1272098214
	GO:0034284	Response to monosaccharide	11	224	0.0134407	2915225074
	GO:0045595	Regulation of cell differentiation	46	1738	0.0135386	1571214519
	GO:0052548	Regulation of endopeptidase activity	18	484	0.0135386	220777376
	GO:0071479	Cellular response to ionizing radiation	6	74	0.0135386	4813344595
	GO:0001906	Cell killing	13	295	0.0137986	2616066384
	GO:0071347	Cellular response to interleukin-1	11	225	0.0137986	2902268519
	GO:0001878	Response to yeast	2	4	0.0138891	2968229167
	GO:0005997	Xylulose metabolic process	2	4	0.0138891	2968229167
	GO:0008089	Anterograde axonal transport	5	51	0.0138891	582005719
	GO:0032487	Regulation of Rap protein signal transduction	2	4	0.0138891	2968229167
	GO:0033238	Regulation of cellular amine metabolic process	7	101	0.0138891	4114377063
	GO:0044359	Modulation of molecular function in other organism	2	4	0.0138891	2968229167
	GO:0046398	UDP-glucuronate metabolic process	2	4	0.0138891	2968229167
	GO:0050864	Regulation of B cell activation	8	130	0.0138891	3653205128
	GO:0051138	Positive regulation of NK T cell differentiation	2	4	0.0138891	2968229167
	GO:0052205	Modulation of molecular function in other organism involved in symbiotic interaction	2	4	0.0138891	2968229167
	GO:0090634	Microglial cell mediated cytotoxicity	2	4	0.0138891	2968229167
	GO:0110088	Hippocampal neuron apoptotic process	2	4	0.0138891	2968229167
	GO:0110089	Regulation of hippocampal neuron apoptotic process	2	4	0.0138891	2968229167
	GO:1902564	Negative regulation of neutrophil activation	2	4	0.0138891	2968229167
	GO:1902566	Regulation of eosinophil activation	2	4	0.0138891	2968229167
	GO:1903312	Negative regulation of mRNA metabolic process	7	101	0.0138891	4114377063
	GO:1904149	Regulation of microglial cell mediated cytotoxicity	2	4	0.0138891	2968229167
	GO:1904151	Positive regulation of microglial cell mediated cytotoxicity	2	4	0.0138891	2968229167
	GO:1904557	L-alanine transmembrane transport	2	4	0.0138891	2968229167
	GO:1904844	Response to L-glutamine	2	4	0.0138891	2968229167
	GO:0008217	Regulation of blood pressure	10	193	0.0139818	3075885147
	GO:0042100	B cell proliferation	7	102	0.0142217	4074040033
	GO:0048709	Oligodendrocyte differentiation	7	102	0.0142217	4074040033
	GO:0009894	Regulation of catabolic process	34	1181	0.0142509	170905659
	GO:0015931	Nucleobase-containing compound transport	12	262	0.0143172	271898855
	GO:0090162	Establishment of epithelial cell polarity	4	31	0.0144089	7659946237
	GO:0071407	Cellular response to organic cyclic compound	22	653	0.0144217	2000031904
	GO:0044706	Multi-multicellular organism process	11	228	0.0145857	2864080775
	GO:0008088	Axo-dendritic transport	6	76	0.0146706	4686677632
	GO:0007566	Embryo implantation	5	52	0.0147452	5708133013
	GO:1902903	Regulation of supramolecular fiber organization	16	412	0.0148436	2305420712
	GO:0032868	Response to insulin	13	301	0.015576	2563918882
	GO:0060333	Interferon-gamma-mediated signaling pathway	9	164	0.0156085	32578125
	GO:0030162	Regulation of proteolysis	26	830	0.0157263	1859613454
	GO:0150117	Positive regulation of cell-substrate junction organization	4	32	0.0160035	7420572917
	GO:0097530	Granulocyte migration	9	165	0.0161875	3238068182
	GO:0045765	Regulation of angiogenesis	13	303	0.0163664	2546995325
	GO:1904375	Regulation of protein localization to cell periphery	8	135	0.0169298	3517901235
	GO:0044283	Small molecule biosynthetic process	21	623	0.0177282	2001053371
	GO:0010165	Response to X-ray	4	33	0.017821	7195707071
	GO:0019321	Pentose metabolic process	3	16	0.0180419	1113085938
	GO:0043217	Myelin maintenance	3	16	0.0180419	1113085938
	GO:0043487	Regulation of RNA stability	13	307	0.0180419	2513809718
	GO:0045019	Negative regulation of nitric oxide biosynthetic process	3	16	0.0180419	1113085938
	GO:0051770	Positive regulation of nitric-oxide synthase biosynthetic process	3	16	0.0180419	1113085938
	GO:1901342	Regulation of vasculature development	13	307	0.0180419	2513809718
	GO:1904406	Negative regulation of nitric oxide metabolic process	3	16	0.0180419	1113085938
	GO:0051972	Regulation of telomerase activity	5	55	0.0183477	5396780303
	GO:1904645	Response to amyloid-beta	5	55	0.0183477	5396780303
	GO:0045582	Positive regulation of T cell differentiation	7	108	0.0188347	3847704475
	GO:0002223	Stimulatory C-type lectin receptor signaling pathway	8	138	0.0190039	3441425121
	GO:0002697	Regulation of immune effector process	17	464	0.0192317	217499551
	GO:0010648	Negative regulation of cell communication	41	1537	0.0192947	1583570538
	GO:0048511	Rhythmic process	13	310	0.0194006	2489482527
	GO:0002685	Regulation of leukocyte migration	11	238	0.0194196	2743741246
	GO:0050869	Negative regulation of B cell activation	4	34	0.0194196	6984068627
	GO:0071674	Mononuclear cell migration	11	238	0.0194196	2743741246
	GO:0046638	Positive regulation of alpha-beta T cell differentiation	5	56	0.0195815	5300409226
	GO:1990840	Response to lectin	8	139	0.0195853	3416666667
	GO:1990858	Cellular response to lectin	8	139	0.0195853	3416666667
	GO:0023057	Negative regulation of signaling	41	1540	0.0197197	158048566
	GO:0051235	Maintenance of location	14	349	0.0199143	2381387297
	GO:0050829	Defense response to Gram-negative bacterium	7	110	0.0204529	3777746212
	GO:0003084	Positive regulation of systemic arterial blood pressure	3	17	0.0209619	1047610294
	GO:0032077	Positive regulation of deoxyribonuclease activity	2	5	0.0209619	2374583333
	GO:0035879	Plasma membrane lactate transport	2	5	0.0209619	2374583333
	GO:0038027	Apolipoprotein A-I-mediated signaling pathway	2	5	0.0209619	2374583333
	GO:0062028	Regulation of stress granule assembly	2	5	0.0209619	2374583333
	GO:0090666	ScaRNA localization to Cajal body	2	5	0.0209619	2374583333
	GO:1903224	Regulation of endodermal cell differentiation	2	5	0.0209619	2374583333
	GO:2000435	Negative regulation of protein neddylation	2	5	0.0209619	2374583333
	GO:2000697	Negative regulation of epithelial cell differentiation involved in kidney development	2	5	0.0209619	2374583333
	GO:2001270	Regulation of cysteine-type endopeptidase activity involved in execution phase of apoptosis	2	5	0.0209619	2374583333
	GO:0002577	Regulation of antigen processing and presentation	4	35	0.0210101	678452381
	GO:0045597	Positive regulation of cell differentiation	27	897	0.0211083	1786893813
	GO:0006521	Regulation of cellular amino acid metabolic process	6	83	0.0212218	4291415663
	GO:0032272	Negative regulation of protein polymerization	6	83	0.0212218	4291415663
	GO:0006323	DNA packaging	11	242	0.0213438	2698390152
	GO:0045471	Response to ethanol	8	142	0.0216799	3344483568
	GO:0001934	Positive regulation of protein phosphorylation	24	767	0.0218116	185756193
	GO:0042743	Hydrogen peroxide metabolic process	5	58	0.0219961	5117636494
	GO:0071385	Cellular response to glucocorticoid stimulus	5	58	0.0219961	5117636494
	GO:0060322	Head development	26	856	0.022011	1803129868
	GO:0006809	Nitric oxide biosynthetic process	6	84	0.0222903	4240327381
	GO:0042102	Positive regulation of T cell proliferation	8	143	0.0224241	3321095571
	GO:0000902	Cell morphogenesis	31	1085	0.0228194	1696130952
	GO:0006739	NADP metabolic process	4	36	0.0228194	6596064815
	GO:0051385	Response to mineralocorticoid	4	36	0.0228194	6596064815
	GO:1903076	Regulation of protein localization to plasma membrane	7	113	0.0228264	3677452065
	GO:1901654	Response to ketone	10	210	0.0230746	2826884921
	GO:0042326	Negative regulation of phosphorylation	15	396	0.0233424	224865846
	GO:0097479	Synaptic vesicle localization	5	59	0.0233424	5030896893
	GO:1902115	Regulation of organelle assembly	10	211	0.0237596	2813487362
	GO:0044849	Estrous cycle	3	18	0.0237689	9894097222
	GO:1902105	Regulation of leukocyte differentiation	13	320	0.0238515	2411686198
	GO:0008630	Intrinsic apoptotic signaling pathway in response to DNA damage	7	115	0.024849	3613496377
	GO:0044319	Wound healing, spreading of cells	4	37	0.024849	6417792793
	GO:0090505	Epiboly involved in wound healing	4	37	0.024849	6417792793
	GO:1900024	Regulation of substrate adhesion-dependent cell spreading	5	60	0.024849	4947048611
	GO:0002220	Innate immune response activating cell surface receptor signaling pathway	8	147	0.0259357	3230725624
	GO:0002886	Regulation of myeloid leukocyte mediated immunity	5	61	0.0265791	4865949454
	GO:0032784	Regulation of DNA-templated transcription, elongation	5	61	0.0265791	4865949454
	GO:0007162	Negative regulation of cell adhesion	13	325	0.0268559	2374583333
	GO:0031497	Chromatin assembly	9	181	0.0269728	295183011
	GO:0070201	Regulation of establishment of protein localization	20	609	0.0269728	1949575807
	GO:0009988	Cell-cell recognition	6	88	0.0270456	4047585227
	GO:0045920	Negative regulation of exocytosis	4	38	0.0270456	6248903509
	GO:0072384	Organelle transport along microtubule	6	88	0.0270456	4047585227
	GO:0090504	Epiboly	4	38	0.0270456	6248903509
	GO:0019430	Removal of superoxide radicals	3	19	0.0272064	9373355263
	GO:2000059	Negative regulation of ubiquitin-dependent protein catabolic process	5	62	0.0281341	4787466398
	GO:0097529	Myeloid leukocyte migration	11	253	0.0283687	2581068841
	GO:0007492	Endoderm development	6	89	0.0283886	4002106742
	GO:0032535	Regulation of cellular component size	15	406	0.0283886	2193272783
	GO:0043488	Regulation of mRNA stability	12	290	0.0283886	2456465517
	GO:0006935	Chemotaxis	22	699	0.0284084	1868413209
	GO:0009052	Pentose-phosphate shunt, non-oxidative branch	2	6	0.0286347	1978819444
	GO:0009746	Response to hexose	10	218	0.0286347	2723146024
	GO:0010616	Negative regulation of cardiac muscle adaptation	2	6	0.0286347	1978819444
	GO:0018108	Peptidyl-tyrosine phosphorylation	15	407	0.0286347	2187883907
	GO:0046826	Negative regulation of protein export from nucleus	2	6	0.0286347	1978819444
	GO:0051136	Regulation of NK T cell differentiation	2	6	0.0286347	1978819444
	GO:0060789	Hair follicle placode formation	2	6	0.0286347	1978819444
	GO:1903243	Negative regulation of cardiac muscle hypertrophy in response to stress	2	6	0.0286347	1978819444
	GO:1904464	Regulation of matrix metallopeptidase secretion	2	6	0.0286347	1978819444
	GO:1904778	Positive regulation of protein localization to cell cortex	2	6	0.0286347	1978819444
	GO:1990773	Matrix metallopeptidase secretion	2	6	0.0286347	1978819444
	GO:0072331	Signal transduction by p53 class mediator	13	329	0.0286646	2345713019
	GO:0032506	Cytokinetic process	4	39	0.0287112	6088675214
	GO:0039694	Viral RNA genome replication	4	39	0.0287112	6088675214
	GO:2000026	Regulation of multicellular organismal development	38	1438	0.0287112	1568744205
	GO:0022411	Cellular component disassembly	20	615	0.0288714	1930555556
	GO:0032729	Positive regulation of interferon-gamma production	6	90	0.0290565	3957638889
	GO:0042330	Taxis	22	702	0.0290565	1860428538
	GO:0043154	Negative regulation of cysteine-type endopeptidase activity involved in apoptotic process	6	90	0.0290565	3957638889
	GO:0071384	Cellular response to corticosteroid stimulus	5	63	0.0290565	4711474868
	GO:0006875	Cellular metal ion homeostasis	20	616	0.0291785	1927421537
	GO:2001237	Negative regulation of extrinsic apoptotic signaling pathway	7	120	0.0295835	3462934028
	GO:0018212	Peptidyl-tyrosine modification	15	410	0.0299346	2171875
	GO:0055082	Cellular chemical homeostasis	26	882	0.0299346	1749976379
	GO:0031344	Regulation of cell projection organization	21	661	0.0300145	1886015507
	GO:0046823	Negative regulation of nucleocytoplasmic transport	3	20	0.0300761	89046875
	GO:0051444	Negative regulation of ubiquitin-protein transferase activity	3	20	0.0300761	89046875
	GO:0071731	Response to nitric oxide	3	20	0.0300761	89046875
	GO:0030199	Collagen fibril organization	7	121	0.0306484	3434314738
	GO:0090066	Regulation of anatomical structure size	18	535	0.0308637	1997313084
	GO:0035239	Tube morphogenesis	26	886	0.0313678	1742075809
	GO:0006094	Gluconeogenesis	6	92	0.0317897	3871603261
	GO:0010212	Response to ionizing radiation	8	154	0.0319448	3083874459
	GO:0009408	Response to heat	9	188	0.0323145	2841921543
	GO:0098930	Axonal transport	5	65	0.0325225	456650641
	GO:1901796	Regulation of signal transduction by p53 class mediator	10	224	0.0331533	2650204613
	GO:1902533	Positive regulation of intracellular signal transduction	29	1028	0.0331948	1674681826
	GO:0061013	Regulation of mRNA catabolic process	12	298	0.033203	2390520134
	GO:1902622	Regulation of neutrophil migration	4	41	0.0332695	5791666667
	GO:0045936	Negative regulation of phosphate metabolic process	18	540	0.0334007	1978819444
	GO:1902532	Negative regulation of intracellular signal transduction	18	540	0.0334007	1978819444
	GO:0048878	Chemical homeostasis	34	1264	0.0335911	1596832147
	GO:0010563	Negative regulation of phosphorus metabolic process	18	541	0.0338258	1975161738
	GO:0045860	Positive regulation of protein kinase activity	15	417	0.0338258	2135416667
	GO:0071450	Cellular response to oxygen radical	3	21	0.0338258	8480654762
	GO:0071451	Cellular response to superoxide	3	21	0.0338258	8480654762
	GO:0005975	Carbohydrate metabolic process	21	670	0.0338562	186068097
	GO:0032760	Positive regulation of tumor necrosis factor production	7	124	0.034045	3351226478
	GO:0048278	Vesicle docking	5	66	0.034045	4497316919
	GO:0051656	Establishment of organelle localization	16	459	0.0345123	2069353667
	GO:0009411	Response to UV	8	157	0.0348918	3024946921
	GO:0048660	Regulation of smooth muscle cell proliferation	8	157	0.0348918	3024946921
	GO:0051651	Maintenance of location in cell	10	227	0.0354915	2615179883
	GO:1903706	Regulation of hemopoiesis	16	461	0.035746	2060375994
	GO:0007265	Ras protein signal transduction	14	380	0.0357652	2187116228
	GO:0009611	Response to wounding	22	718	0.0357652	181897052
	GO:0019319	Hexose biosynthetic process	6	95	0.0358849	3749342105
	GO:0006090	Pyruvate metabolic process	8	158	0.0359309	3005801688
	GO:0033674	Positive regulation of kinase activity	17	504	0.036523	2002376819
	GO:0001818	Negative regulation of cytokine production	13	342	0.0365401	2256548489
	GO:0002286	T cell activation involved in immune response	7	126	0.0365401	3298032407
	GO:0031394	Positive regulation of prostaglandin biosynthetic process	2	7	0.0365401	1696130952
	GO:0033239	Negative regulation of cellular amine metabolic process	2	7	0.0365401	1696130952
	GO:0035989	Tendon development	2	7	0.0365401	1696130952
	GO:0036466	Synaptic vesicle recycling via endosome	2	7	0.0365401	1696130952
	GO:0048003	Antigen processing and presentation of lipid antigen via MHC class Ib	2	7	0.0365401	1696130952
	GO:0048007	Antigen processing and presentation, exogenous lipid antigen via MHC class Ib	2	7	0.0365401	1696130952
	GO:0071475	Cellular hyperosmotic salinity response	2	7	0.0365401	1696130952
	GO:1904044	Response to aldosterone	2	7	0.0365401	1696130952
	GO:0007420	Brain development	24	811	0.0371569	1756781751
	GO:0060326	Cell chemotaxis	13	343	0.0371953	2249969631
	GO:0006907	Pinocytosis	3	22	0.0372877	8095170455
	GO:0001774	Microglial cell activation	5	68	0.037342	4365042892
	GO:0035036	Sperm-egg recognition	5	68	0.037342	4365042892
	GO:0048659	Smooth muscle cell proliferation	8	160	0.037818	2968229167
	GO:0031640	Killing of cells of other organism	6	97	0.0386723	3672036082
	GO:0050728	Negative regulation of inflammatory response	11	268	0.0387032	2436606032
	GO:0045861	Negative regulation of proteolysis	14	385	0.0387304	2158712121
	GO:0046916	Cellular transition metal ion homeostasis	7	128	0.0387304	3246500651
	GO:1903557	Positive regulation of tumor necrosis factor superfamily cytokine production	7	128	0.0387304	3246500651
	GO:0032613	Interleukin-10 production	5	69	0.0392943	4301781401
	GO:0032653	Regulation of interleukin-10 production	5	69	0.0392943	4301781401
	GO:0042327	Positive regulation of phosphorylation	25	862	0.0396646	1721710654
	GO:0034080	CENP-A containing nucleosome assembly	4	44	0.0400565	5396780303
	GO:0046031	ADP metabolic process	7	129	0.0400565	3221333979
	GO:0060071	Wnt signaling pathway, planar cell polarity pathway	7	129	0.0400565	3221333979
	GO:0061641	CENP-A containing chromatin organization	4	44	0.0400565	5396780303
	GO:0071709	Membrane assembly	6	98	0.0400565	3634566327
	GO:0097193	Intrinsic apoptotic signaling pathway	12	308	0.0400565	2312905844
	GO:0045619	Regulation of lymphocyte differentiation	9	197	0.0403873	2712087563
	GO:0031329	Regulation of cellular catabolic process	28	1003	0.0408397	1657236623
	GO:0032273	Positive regulation of protein polymerization	8	163	0.0411354	2913599182
	GO:0035458	Cellular response to interferon-beta	3	23	0.0411354	7743206522
	GO:0055093	Response to hyperoxia	3	23	0.0411354	7743206522
	GO:0009895	Negative regulation of catabolic process	13	349	0.0414556	2211288204
	GO:0014812	Muscle cell migration	6	99	0.0414836	3597853535
	GO:2000117	Negative regulation of cysteine-type endopeptidase activity	6	99	0.0414836	3597853535
	GO:0032640	Tumor necrosis factor production	9	199	0.0425465	2684830402
	GO:0032680	Regulation of tumor necrosis factor production	9	199	0.0425465	2684830402
	GO:0071276	Cellular response to cadmium ion	4	45	0.0427176	5276851852
	GO:1903901	Negative regulation of viral life cycle	4	45	0.0427176	5276851852
	GO:0150116	Regulation of cell-substrate junction organization	5	71	0.0431574	418060446
	GO:0071241	Cellular response to inorganic substance	10	236	0.0432785	2515448446
	GO:0001933	Negative regulation of protein phosphorylation	13	352	0.0438296	2192441998
	GO:0071375	Cellular response to peptide hormone stimulus	13	352	0.0438296	2192441998
	GO:0000303	Response to superoxide	3	24	0.0446945	7420572917
	GO:0009226	Nucleotide-sugar biosynthetic process	3	24	0.0446945	7420572917
	GO:0010970	Transport along microtubule	8	166	0.0446945	2860943775
	GO:0019682	Glyceraldehyde-3-phosphate metabolic process	2	8	0.0446945	1484114583
	GO:0032071	Regulation of endodeoxyribonuclease activity	2	8	0.0446945	1484114583
	GO:0032287	Peripheral nervous system myelin maintenance	2	8	0.0446945	1484114583
	GO:0035900	Response to isolation stress	2	8	0.0446945	1484114583
	GO:0038095	Fc-epsilon receptor signaling pathway	7	133	0.0446945	3124451754
	GO:0046719	Regulation by virus of viral protein levels in host cell	2	8	0.0446945	1484114583
	GO:0048227	Plasma membrane to endosome transport	2	8	0.0446945	1484114583
	GO:0050859	Negative regulation of B cell receptor signaling pathway	2	8	0.0446945	1484114583
	GO:0050860	Negative regulation of T cell receptor signaling pathway	3	24	0.0446945	7420572917
	GO:0051001	Negative regulation of nitric-oxide synthase activity	2	8	0.0446945	1484114583
	GO:0051494	Negative regulation of cytoskeleton organization	8	166	0.0446945	2860943775
	GO:0051683	Establishment of Golgi localization	2	8	0.0446945	1484114583
	GO:0061097	Regulation of protein tyrosine kinase activity	6	101	0.0446945	3526608911
	GO:0072665	Protein localization to vacuole	5	72	0.0446945	4122540509
	GO:0075713	Establishment of integrated proviral latency	2	8	0.0446945	1484114583
	GO:0090175	Regulation of establishment of planar polarity	7	133	0.0446945	3124451754
	GO:1902410	Mitotic cytokinetic process	3	24	0.0446945	7420572917
	GO:2000169	Regulation of peptidyl-cysteine S-nitrosylation	2	8	0.0446945	1484114583
	GO:2000767	Positive regulation of cytoplasmic translation	2	8	0.0446945	1484114583
	GO:0045580	Regulation of T cell differentiation	8	168	0.0468036	2826884921
	GO:0046686	Response to cadmium ion	5	73	0.0468036	4066067352
	GO:2000379	Positive regulation of reactive oxygen species metabolic process	5	73	0.0468036	4066067352
	GO:0031348	Negative regulation of defense response	14	397	0.0469175	2093461377
	GO:0031330	Negative regulation of cellular catabolic process	11	278	0.0469259	2348958333
	GO:0071706	Tumor necrosis factor superfamily cytokine production	9	204	0.0475468	2619025735
	GO:1903555	Regulation of tumor necrosis factor superfamily cytokine production	9	204	0.0475468	2619025735
	GO:0030866	Cortical actin cytoskeleton organization	4	47	0.0476567	5052304965
	GO:0031055	Chromatin remodeling at centromere	4	47	0.0476567	5052304965
	GO:0006354	DNA-templated transcription, elongation	7	135	0.0476937	307816358
	GO:0032869	Cellular response to insulin stimulus	10	241	0.0476937	2463260719
	GO:0010565	Regulation of cellular ketone metabolic process	9	205	0.0487136	260625
	GO:0000305	Response to oxygen radical	3	25	0.0488013	712375
	GO:0002888	Positive regulation of myeloid leukocyte mediated immunity	3	25	0.0488013	712375
	GO:0003159	Morphogenesis of an endothelium	3	25	0.0488013	712375
	GO:0046637	Regulation of alpha-beta T cell differentiation	5	74	0.0488013	4011120495
	GO:0051457	Maintenance of protein location in nucleus	3	25	0.0488013	712375
	GO:0061154	Endothelial tube morphogenesis	3	25	0.0488013	712375
	GO:0070206	Protein trimerization	3	25	0.0488013	712375
	GO:0032649	Regulation of interferon-gamma production	7	136	0.0490001	3055530025
	GO:0035304	Regulation of protein dephosphorylation	8	170	0.0490001	2793627451
	GO:0044091	Membrane biogenesis	6	104	0.049085	3424879808
	CTR
	GO:0007155	Cell adhesion	35	1639	2.67E-15	5727021498
	GO:0022610	Biological adhesion	35	1646	2.67E-15	5702666
	GO:0040011	Locomotion	35	1982	5.82E-13	4735917374
	GO:0007596	Blood coagulation	17	373	1.63E-11	122230563
	GO:0007599	Hemostasis	17	377	1.63E-11	120933687
	GO:0042060	Wound healing	20	583	1.63E-11	9200282514
	GO:0050817	Coagulation	17	378	1.63E-11	1206137566
	GO:0009611	Response to wounding	21	718	4.69E-11	7843945601
	GO:0048870	Cell motility	29	1776	9.20E-10	4379199788
	GO:0051674	Localization of cell	29	1776	9.20E-10	4379199788
	GO:0016477	Cell migration	27	1590	2.42E-09	4554139845
	GO:0050878	Regulation of body fluid levels	17	549	3.72E-09	8304553734
	GO:0030168	Platelet activation	11	178	1.26E-08	1657343027
	GO:0002576	Platelet degranulation	10	137	1.77E-08	195757836
	GO:0030334	Regulation of cell migration	20	946	3.26E-08	566994155
	GO:0030335	Positive regulation of cell migration	16	556	3.26E-08	7717647059
	GO:0040012	Regulation of locomotion	21	1056	3.26E-08	533328877
	GO:0051270	Regulation of cellular component movement	21	1092	5.45E-08	5157466063
	GO:2000147	Positive regulation of cell motility	16	581	5.54E-08	7385562418
	GO:0040017	Positive regulation of locomotion	16	597	7.43E-08	7187624396
	GO:0051272	Positive regulation of cellular component movement	16	595	7.43E-08	7211784478
	GO:2000145	Regulation of cell motility	20	1010	7.67E-08	5310658125
	GO:0031589	Cell-substrate adhesion	11	381	1.99E-05	7742967423
	GO:0006935	Chemotaxis	14	699	3.18E-05	5371438189
	GO:0042330	Taxis	14	702	3.21E-05	5348483325
	GO:0000902	Cell morphogenesis	17	1085	4.40E-05	420202765
	GO:0001775	Cell activation	21	1658	4.97E-05	3396835308
	GO:0007597	Blood coagulation, intrinsic pathway	4	18	4.97E-05	5959738562
	GO:0001667	Ameboidal-type cell migration	11	434	5.73E-05	6797397669
	GO:0030030	Cell projection organization	21	1690	6.23E-05	3332516533
	GO:0034330	Cell junction organization	14	757	6.39E-05	4959888103
	GO:0051493	Regulation of cytoskeleton organization	12	566	0.000101581	5685969653
	GO:0010634	Positive regulation of epithelial cell migration	7	150	0.000116804	1251545098
	GO:0015669	Gas transport	4	23	0.000116804	4664143223
	GO:0120036	Plasma membrane bounded cell projection organization	20	1649	0.000152129	3252737845
	GO:0030029	Actin filament-based process	14	842	0.000186744	445918681
	GO:0050900	Leukocyte migration	11	502	0.000186744	5876634638
	GO:0007010	Cytoskeleton organization	19	1553	0.00022633	3281118139
	GO:0072376	Protein activation cascade	4	28	0.00022633	3831260504
	GO:0072378	Blood coagulation, fibrin clot formation	4	28	0.00022633	3831260504
	GO:0030036	Actin cytoskeleton organization	13	744	0.000233554	4686084756
	GO:0098609	Cell-cell adhesion	15	1000	0.000244506	4022823529
	GO:0006887	Exocytosis	15	1027	0.000329655	3917062833
	GO:0000904	Cell morphogenesis involved in differentiation	13	775	0.00033867	4498641366
	GO:0045055	Regulated exocytosis	14	903	0.000343406	4157957136
	GO:0070168	Negative regulation of biomineral tissue development	4	33	0.000387781	3250766488
	GO:0007229	Integrin-mediated signaling pathway	6	124	0.000393212	1297685009
	GO:0097435	Supramolecular fiber organization	14	919	0.000393212	4085566152
	GO:0110150	Negative regulation of biomineralization	4	34	0.000411408	3155155709
	GO:0034329	Cell junction assembly	10	463	0.0004578	579240249
	GO:0007015	Actin filament organization	10	467	0.00048369	5742788764
	GO:0007411	Axon guidance	8	290	0.000639947	7398296146
	GO:0030155	Regulation of cell adhesion	13	837	0.000639947	4165408672
	GO:0097485	Neuron projection guidance	8	291	0.000641067	7372872448
	GO:0007409	Axonogenesis	10	490	0.000679919	5473229292
	GO:0043085	Positive regulation of catalytic activity	17	1409	0.000691144	323577005
	GO:0072359	Circulatory system development	15	1127	0.000751501	3569497364
	GO:0014909	Smooth muscle cell migration	5	86	0.000797177	1559233926
	GO:0015701	Bicarbonate transport	4	42	0.000806131	2554173669
	GO:0007163	Establishment or maintenance of cell polarity	7	226	0.000955057	8306715252
	GO:0045785	Positive regulation of cell adhesion	10	516	0.000955057	519744642
	GO:0032970	Regulation of actin filament-based process	9	417	0.0010769	5788235294
	GO:0010761	Fibroblast migration	4	47	0.00118609	2282453066
	GO:0061564	Axon development	10	533	0.00119928	5031674208
	GO:0044093	Positive regulation of molecular function	19	1816	0.00125076	280593418
	GO:0051130	Positive regulation of cellular component organization	15	1192	0.00125076	3374851954
	GO:0014068	Positive regulation of phosphatidylinositol 3-kinase signaling	5	98	0.00129938	1368307323
	GO:0010632	Regulation of epithelial cell migration	7	243	0.00133114	7725587025
	GO:0014812	Muscle cell migration	5	99	0.00133114	1354486037
	GO:0003012	Muscle system process	9	448	0.00162022	5387710084
	GO:0010562	Positive regulation of phosphorus metabolic process	13	942	0.00162022	3701111527
	GO:0045937	Positive regulation of phosphate metabolic process	13	942	0.00162022	3701111527
	GO:0030198	Extracellular matrix organization	9	450	0.00165399	5363764706
	GO:0043062	Extracellular structure organization	9	451	0.00165986	5351871658
	GO:0045229	External encapsulating structure organization	9	454	0.0017237	5316506867
	GO:0010595	Positive regulation of endothelial cell migration	5	108	0.00182622	12416122
	GO:0150115	Cell-substrate junction organization	5	110	0.00196762	1219037433
	GO:0006936	Muscle contraction	8	361	0.00205572	5943229591
	GO:0010572	Positive regulation of platelet activation	2	4	0.00264536	1340941176
	GO:0032956	Regulation of actin cytoskeleton organization	8	377	0.00264536	5690997035
	GO:0048014	Tie signaling pathway	2	4	0.00264536	1340941176
	GO:0051611	Regulation of serotonin uptake	2	4	0.00264536	1340941176
	GO:0001944	Vasculature development	11	748	0.00323556	3943944637
	GO:0048667	Cell morphogenesis involved in neuron differentiation	10	620	0.00323556	4325616698
	GO:0035239	Tube morphogenesis	12	886	0.00330344	3632346302
	GO:0048646	Anatomical structure formation involved in morphogenesis	14	1183	0.00349673	317382527
	GO:0048514	Blood vessel morphogenesis	10	635	0.00378808	4223436776
	GO:0006897	Endocytosis	10	637	0.00384229	4210176378
	GO:0070527	Platelet aggregation	4	70	0.00404362	1532504202
	GO:1902903	Regulation of supramolecular fiber organization	8	412	0.00444232	5207538549
	GO:0010631	Epithelial cell migration	7	311	0.00472268	6036391148
	GO:0014910	Regulation of smooth muscle cell migration	4	74	0.00485366	1449666137
	GO:0090132	Epithelium migration	7	314	0.00490145	5978718621
	GO:0014066	Regulation of phosphatidylinositol 3-kinase signaling	5	141	0.00520154	951022111
	GO:0090130	Tissue migration	7	320	0.00538762	5866617647
	GO:0015670	Carbon dioxide transport	2	6	0.00559185	8939607843
	GO:0032989	Cellular component morphogenesis	11	815	0.00591778	3619718513
	GO:0010743	Regulation of macrophage derived foam cell differentiation	3	32	0.00597606	2514264706
	GO:0014912	Negative regulation of smooth muscle cell migration	3	32	0.00597606	2514264706
	GO:0034103	Regulation of tissue remodeling	4	80	0.00597606	1340941176
	GO:0042744	Hydrogen peroxide catabolic process	3	32	0.00597606	2514264706
	GO:0022604	Regulation of cell morphogenesis	7	330	0.00599431	5688841355
	GO:0048812	Neuron projection morphogenesis	10	686	0.00599431	3909449494
	GO:0090257	Regulation of muscle system process	6	236	0.00646006	6818344965
	GO:0048821	Erythrocyte development	3	34	0.00683288	2366366782
	GO:0120039	Plasma membrane bounded cell projection morphogenesis	10	700	0.00683288	3831260504
	GO:0048858	Cell projection morphogenesis	10	704	0.00700074	3809491979
	GO:0051345	Positive regulation of hydrolase activity	11	841	0.00700074	3507812828
	GO:0001568	Blood vessel development	10	717	0.00789115	3740421692
	GO:0007160	Cell-matrix adhesion	6	248	0.00789115	6488425047
	GO:0051235	Maintenance of location	7	349	0.00789115	5379133659
	GO:0010742	Macrophage derived foam cell differentiation	3	37	0.00811218	2174499205
	GO:0032990	Cell part morphogenesis	10	721	0.00811218	3719670392
	GO:0042327	Positive regulation of phosphorylation	11	862	0.00811218	3422355671
	GO:0090077	Foam cell differentiation	3	37	0.00811218	2174499205
	GO:0032940	Secretion by cell	15	1489	0.00836236	2701694781
	GO:0010647	Positive regulation of cell communication	17	1835	0.00853886	2484577657
	GO:0070528	Protein kinase C signaling	3	38	0.00856055	2117275542
	GO:0023056	Positive regulation of signaling	17	1842	0.0087743	2475135722
	GO:0051017	Actin filament bundle assembly	5	167	0.00890492	8029587883
	GO:1902533	Positive regulation of intracellular signal transduction	12	1028	0.0090978	3130601968
	GO:0034109	Homotypic cell-cell adhesion	4	94	0.00916708	1141226533
	GO:0030097	Hemopoiesis	12	1031	0.00918659	3121492554
	GO:0008360	Regulation of cell shape	5	170	0.00927355	7887889273
	GO:0014065	Phosphatidylinositol 3-kinase signaling	5	170	0.00927355	7887889273
	GO:0061572	Actin filament bundle organization	5	171	0.00944957	7841761266
	GO:0031175	Neuron projection development	12	1045	0.0100364	3079673515
	GO:0045597	Positive regulation of cell differentiation	11	897	0.010114	3288818939
	GO:0070167	Regulation of biomineral tissue development	4	99	0.0105519	1083588829
	GO:0140352	Export from cell	15	1545	0.011003	2603769275
	GO:0045197	Establishment or maintenance of epithelial cell apical/basal polarity	3	43	0.0110381	1871080711
	GO:0060191	Regulation of lipase activity	4	101	0.0110381	1062131625
	GO:0110149	Regulation of biomineralization	4	101	0.0110381	1062131625
	GO:0001934	Positive regulation of protein phosphorylation	10	767	0.0110517	3496587162
	GO:0033043	Regulation of organelle organization	13	1222	0.0111427	2853066333
	GO:0033674	Positive regulation of kinase activity	8	504	0.0113255	4256956116
	GO:0048534	Hematopoietic or lymphoid organ development	12	1069	0.0113806	3010532108
	GO:0010594	Regulation of endothelial cell migration	5	182	0.0114544	7367808662
	GO:0006971	Hypotonic response	2	10	0.0114741	5363764706
	GO:0007044	Cell-substrate junction assembly	4	104	0.0117098	1031493213
	GO:0006939	Smooth muscle contraction	4	106	0.0124906	1012031077
	GO:0035295	Tube development	12	1094	0.0134235	2941735671
	GO:0044409	Entry into host	5	190	0.0134235	7057585139
	GO:0031532	Actin cytoskeleton reorganization	4	109	0.0134875	9841770103
	GO:0051610	Serotonin uptake	2	11	0.0134875	4876149733
	GO:0019220	Regulation of phosphate metabolic process	15	1595	0.0135314	2522146413
	GO:0051174	Regulation of phosphorus metabolic process	15	1595	0.0135314	2522146413
	GO:0006024	Glycosaminoglycan biosynthetic process	4	111	0.0141453	9664440911
	GO:0035088	Establishment or maintenance of apical/basal cell polarity	3	49	0.0141923	1641968788
	GO:0061245	Establishment or maintenance of bipolar cell polarity	3	49	0.0141923	1641968788
	GO:0110053	Regulation of actin filament organization	6	294	0.0141923	5473229292
	GO:0006898	Receptor-mediated endocytosis	6	297	0.0146672	5417944147
	GO:0045807	Positive regulation of endocytosis	4	113	0.0146672	949338886
	GO:0051240	Positive regulation of multicellular organismal process	15	1614	0.0146672	2492455718
	GO:0034372	Very-low-density lipoprotein particle remodeling	2	12	0.0148271	4469803922
	GO:0038166	Angiotensin-activated signaling pathway	2	12	0.0148271	4469803922
	GO:0070493	Thrombin-activated receptor signaling pathway	2	12	0.0148271	4469803922
	GO:0007167	Enzyme linked receptor protein signaling pathway	12	1122	0.015042	2868323372
	GO:0048699	Generation of neurons	15	1624	0.015042	2477108085
	GO:0001503	Ossification	7	416	0.0153069	4512782805
	GO:0045860	Positive regulation of protein kinase activity	7	417	0.0154255	4501960784
	GO:0001525	Angiogenesis	8	544	0.0155034	3943944637
	GO:0002520	Immune system development	12	1129	0.0155034	2850539259
	GO:1903510	Mucopolysaccharide metabolic process	4	117	0.0155369	9168828557
	GO:0046903	Secretion	15	1636	0.0156213	2458938588
	GO:0006023	Aminoglycan biosynthetic process	4	118	0.0158436	909112662
	GO:0009967	Positive regulation of signal transduction	15	1644	0.0162163	244697295
	GO:0030208	Dermatan sulfate biosynthetic process	2	13	0.016336	4125972851
	GO:0048015	Phosphatidylinositol-mediated signaling	5	209	0.0173965	641598649
	GO:0044272	Sulfur compound biosynthetic process	5	211	0.0180411	6355171452
	GO:0010763	Positive regulation of fibroblast migration	2	14	0.0182742	3831260504
	GO:0019755	One-carbon compound transport	2	14	0.0182742	3831260504
	GO:0034370	Triglyceride-rich lipoprotein particle remodeling	2	14	0.0182742	3831260504
	GO:0048017	Inositol lipid-mediated signaling	5	213	0.0182742	6295498481
	GO:0048662	Negative regulation of smooth muscle cell proliferation	3	56	0.0182742	1436722689
	GO:0033002	Muscle cell proliferation	5	215	0.018938	6236935705
	GO:0030834	Regulation of actin filament depolymerization	3	58	0.0196722	1387180527
	GO:0042743	Hydrogen peroxide metabolic process	3	58	0.0196722	1387180527
	GO:0033993	Response to lipid	11	1017	0.0201771	2900757707
	GO:0030205	Dermatan sulfate metabolic process	2	15	0.0204255	3575843137
	GO:0030100	Regulation of endocytosis	5	222	0.0210955	604027557
	GO:0052126	Movement in host environment	5	222	0.0210955	604027557
	GO:0042325	Regulation of phosphorylation	13	1355	0.0212142	257302366
	GO:0022603	Regulation of anatomical structure morphogenesis	11	1034	0.022396	2853066333
	GO:0010919	Regulation of inositol phosphate biosynthetic process	2	16	0.0224153	3352352941
	GO:0043589	Skin morphogenesis	2	16	0.0224153	3352352941
	GO:0050651	Dermatan sulfate proteoglycan biosynthetic process	2	16	0.0224153	3352352941
	GO:0042306	Regulation of protein import into nucleus	3	62	0.0224667	1297685009
	GO:0051651	Maintenance of location in cell	5	227	0.0224667	5907229852
	GO:0048666	Neuron development	12	1203	0.02263	2675194367
	GO:0051347	Positive regulation of transferase activity	8	592	0.02263	3624165342
	GO:0030042	Actin filament depolymerization	3	63	0.0230394	1277086835
	GO:0045744	Negative regulation of G protein-coupled receptor signaling pathway	3	63	0.0230394	1277086835
	GO:0016051	Carbohydrate biosynthetic process	5	231	0.023562	5804940158
	GO:0015671	Oxygen transport	2	17	0.0236953	3155155709
	GO:0033623	Regulation of integrin activation	2	17	0.0236953	3155155709
	GO:0043410	Positive regulation of MAPK cascade	7	465	0.0236953	4037242252
	GO:0043542	Endothelial cell migration	5	232	0.0236953	5779918864
	GO:0045595	Regulation of cell differentiation	15	1738	0.0236953	2314628038
	GO:0045651	Positive regulation of macrophage differentiation	2	17	0.0236953	3155155709
	GO:1904589	Regulation of protein import	3	65	0.0242035	1237791855
	GO:0050804	Modulation of chemical synaptic transmission	7	470	0.0244001	3994292866
	GO:0044057	Regulation of system process	8	606	0.0245217	354043875
	GO:0099177	Regulation of trans-synaptic signaling	7	471	0.0245217	3985812414
	GO:0002763	Positive regulation of myeloid leukocyte differentiation	3	66	0.0247948	1219037433
	GO:1902905	Positive regulation of supramolecular fiber organization	5	237	0.0248183	5657979648
	GO:0022008	Neurogenesis	15	1757	0.0252064	2289597911
	GO:0030099	Myeloid cell differentiation	7	475	0.0252064	3952247678
	GO:0032233	Positive regulation of actin filament bundle assembly	3	67	0.0252064	1200842845
	GO:0050655	Dermatan sulfate proteoglycan metabolic process	2	18	0.0252064	2979869281
	GO:0060415	Muscle tissue morphogenesis	3	67	0.0252064	1200842845
	GO:0072006	Nephron development	4	146	0.0271387	7347622885
	GO:0051336	Regulation of hydrolase activity	13	1418	0.0272736	2458707376
	GO:0010744	Positive regulation of macrophage derived foam cell differentiation	2	19	0.0273267	2823034056
	GO:0016082	Synaptic vesicle priming	2	19	0.0273267	2823034056
	GO:0043116	Negative regulation of vascular permeability	2	19	0.0273267	2823034056
	GO:0090036	Regulation of protein kinase C signaling	2	19	0.0273267	2823034056
	GO:0031644	Regulation of nervous system process	4	149	0.0284122	7199684169
	GO:0030011	Maintenance of cell polarity	2	20	0.0299613	2681882353
	GO:0043254	Regulation of protein-containing complex assembly	7	495	0.0299613	3792560903
	GO:0010675	Regulation of cellular carbohydrate metabolic process	4	152	0.0301223	7057585139
	GO:0000165	MAPK cascade	10	944	0.0313248	2840977069
	GO:0033627	Cell adhesion mediated by integrin	3	74	0.0313248	1087249603
	GO:0048644	Muscle organ morphogenesis	3	74	0.0313248	1087249603
	GO:0051495	Positive regulation of cytoskeleton organization	5	255	0.0313248	5258592849
	GO:0006837	Serotonin transport	2	21	0.0320672	2554173669
	GO:0048660	Regulation of smooth muscle cell proliferation	4	157	0.0329559	6832821281
	GO:0032271	Regulation of protein polymerization	5	260	0.0334654	5157466063
	GO:0008277	Regulation of G protein-coupled receptor signaling pathway	4	160	0.0339301	6704705882
	GO:0036303	Lymph vessel morphogenesis	2	22	0.0339301	2438074866
	GO:0048659	Smooth muscle cell proliferation	4	160	0.0339301	6704705882
	GO:0051004	Regulation of lipoprotein lipase activity	2	22	0.0339301	2438074866
	GO:0051580	Regulation of neurotransmitter uptake	2	22	0.0339301	2438074866
	GO:0061515	Myeloid cell development	3	77	0.0339301	1044889228
	GO:0071407	Cellular response to organic cyclic compound	8	653	0.0339301	3285613909
	GO:1901700	Response to oxygen-containing compound	15	1832	0.0339301	2195864372
	GO:0030182	Neuron differentiation	13	1473	0.0341122	236690228
	GO:0002687	Positive regulation of leukocyte migration	4	162	0.0351148	6621931736
	GO:0009887	Animal organ morphogenesis	11	1133	0.0351148	2603769275
	GO:0140029	Exocytic process	3	79	0.0353495	1018436337
	GO:0030203	Glycosaminoglycan metabolic process	4	163	0.0354653	6581306388
	GO:0045663	Positive regulation of myoblast differentiation	2	23	0.0354653	2332071611
	GO:1901550	Regulation of endothelial cell development	2	23	0.0354653	2332071611
	GO:1903140	Regulation of establishment of endothelial barrier	2	23	0.0354653	2332071611
	GO:2000178	Negative regulation of neural precursor cell proliferation	2	23	0.0354653	2332071611
	GO:1901701	Cellular response to oxygen-containing compound	12	1313	0.0361582	2451072981
	GO:0006937	Regulation of muscle contraction	4	165	0.0361962	6501532977
	GO:0044403	Biological process involved in symbiotic interaction	6	391	0.0363997	411542049
	GO:0045649	Regulation of macrophage differentiation	2	24	0.0379761	2234901961
	GO:0032272	Negative regulation of protein polymerization	3	83	0.0390104	9693550673
	GO:0007156	Homophilic cell adhesion via plasma membrane adhesion molecules	4	171	0.0402098	6273409013
	GO:0030206	Chondroitin sulfate biosynthetic process	2	25	0.0402098	2145505882
	GO:0033622	Integrin activation	2	25	0.0402098	2145505882
	GO:0090066	Regulation of anatomical structure size	7	535	0.0402098	3509004948
	GO:1904385	Cellular response to angiotensin	2	25	0.0402098	2145505882
	GO:0001932	Regulation of protein phosphorylation	11	1167	0.0410094	2527909673
	GO:0045936	Negative regulation of phosphate metabolic process	7	540	0.0414035	3476514161
	GO:0010563	Negative regulation of phosphorus metabolic process	7	541	0.0416597	3470088072
	GO:0031214	Biomineral tissue development	4	174	0.0417024	6165246788
	GO:0032535	Regulation of cellular component size	6	406	0.0417024	3963372935
	GO:0048771	Tissue remodeling	4	175	0.0422348	6130016807
	GO:0071417	Cellular response to organonitrogen compound	8	691	0.0425462	3104928918
	GO:0098742	Cell-cell adhesion via plasma-membrane adhesion molecules	5	285	0.0427001	470505676
	GO:0110148	Biomineralization	4	176	0.0427001	6095187166
	GO:0006022	Aminoglycan metabolic process	4	177	0.0431425	606075108
	GO:0046718	Viral entry into host cell	4	177	0.0431425	606075108
	GO:0051050	Positive regulation of transport	10	1013	0.0432492	2647465304
	GO:0001945	Lymph vessel development	2	27	0.0437778	1986579521
	GO:0007584	Response to nutrient	4	179	0.0437778	5993033191
	GO:0031401	Positive regulation of protein modification process	10	1018	0.0437778	2634462036
	GO:0032967	Positive regulation of collagen biosynthetic process	2	27	0.0437778	1986579521
	GO:0048041	Focal adhesion assembly	3	89	0.0437778	9040052875
	GO:0051354	Negative regulation of oxidoreductase activity	2	27	0.0437778	1986579521
	GO:0006790	Sulfur compound metabolic process	6	416	0.0445071	3868099548
	GO:0071902	Positive regulation of protein serine/threonine kinase activity	4	181	0.0451583	592681183
	GO:0010714	Positive regulation of collagen metabolic process	2	28	0.0461373	1915630252
	GO:1903579	Negative regulation of ATP metabolic process	2	28	0.0461373	1915630252
	GO:1990776	Response to angiotensin	2	28	0.0461373	1915630252
	GO:0044087	Regulation of cellular component biogenesis	10	1032	0.0471032	259872321
	GO:0051701	Biological process involved in interaction with host	5	296	0.0471964	4530206677
	GO:0014070	Response to organic cyclic compound	10	1034	0.0473994	2593696666
	GO:1901879	Regulation of protein depolymerization	3	93	0.0475579	8651233397
	GO:0007416	Synapse assembly	4	186	0.0481282	5767488931
	GO:0048729	Tissue morphogenesis	8	715	0.0481282	3000707528
	GO:0032958	Inositol phosphate biosynthetic process	2	29	0.0482212	1849574037
	GO:0001938	Positive regulation of endothelial cell proliferation	3	94	0.0483097	8559198999
	GO:0048010	Vascular endothelial growth factor receptor signaling pathway	3	95	0.0495789	8469102167
	GO:0048872	Homeostasis of number of cells	5	302	0.0498928	4440202571
	aPathway analysis was carried out on EV-prots eclusively expressed in SF_OJIA vs PL_CTR samples, and significantly enriched GO terms are shown. GO terms are listed by decreasing FDR and fold enrichment values.
	bOfficial identifier of a GO biological process.
	cOfficial name of a GO biological process.
	dNumber of identified genes.
	eNumber of total genes.
	fP value adjusted for FDR (False discovery rate). Values expressed as -log10. Adjusted p values lower than 0.05 are considered significant.
	gFold enrichment is defined as the percentage of genes in our list belonging to a pathway, divided by the corresponding percentage in the background.
