# Supplementary material for: Proteomic profiling of extracellular vesicles in synovial fluid and plasma from Oligoarticular Juvenile Idiopathic Arthritis patients reveals novel immunopathogenic biomarkers
Source: Front Immunol. 2023 Apr 27;14:1134747. doi: 10.3389/fimmu.2023.1134747 (PMC10186353; doi:10.3389/fimmu.2023.1134747)
Supplement: Supplementary file 12 [file Table_11.xlsx]

## Sheet: Suppl.Tab.11
	Supplementary Table 11. Significantly enriched GO biological processes associated to EV-prots expressed exclusively in PL_OJIA respect to PL_CTRa
	Gene set IDb	Pathway or process descriptionc	n Genesd	Pathway Genese	Enrichment FDR f	Fold Enrichment g
	PL
	GO:0045055	Regulated exocytosis	58	903	3.81E-22	5270000000
	GO:0006887	Exocytosis	61	1027	5.32E-22	4870000000
	GO:0002275	Myeloid cell activation involved in immune response	47	652	7.06E-20	5910000000
	GO:0046903	Secretion	73	1636	7.06E-20	3660000000
	GO:0002444	Myeloid leukocyte mediated immunity	47	660	8.32E-20	5840000000
	GO:0032940	Secretion by cell	69	1489	8.85E-20	3800000000
	GO:0036230	Granulocyte activation	45	606	8.85E-20	6090000000
	GO:0043312	Neutrophil degranulation	44	576	8.85E-20	6260000000
	GO:0043299	Leukocyte degranulation	46	639	8.91E-20	5900000000
	GO:0002283	Neutrophil activation involved in immune response	44	584	1.10E-19	6180000000
	GO:0140352	Export from cell	70	1545	1.10E-19	3720000000
	GO:0002446	Neutrophil mediated immunity	44	593	1.85E-19	6080000000
	GO:0042119	Neutrophil activation	44	597	2.23E-19	6040000000
	GO:0002252	Immune effector process	61	1245	1.54E-18	4020000000
	GO:0002274	Myeloid leukocyte activation	48	785	5.69E-18	5010000000
	GO:0002366	Leukocyte activation involved in immune response	48	843	9.99E-17	4670000000
	GO:0002263	Cell activation involved in immune response	48	847	1.14E-16	4650000000
	GO:0002443	Leukocyte mediated immunity	51	975	2.21E-16	4290000000
	GO:0065003	Protein-containing complex assembly	71	1935	3.48E-15	301000000
	GO:0006082	Organic acid metabolic process	53	1159	1.24E-14	3750000000
	GO:0048193	Golgi vesicle transport	33	442	1.89E-14	6120000000
	GO:0043436	Oxoacid metabolic process	52	1135	2.16E-14	3760000000
	GO:0001775	Cell activation	63	1658	5.89E-14	3120000000
	GO:0019752	Carboxylic acid metabolic process	50	1102	1.25E-13	3720000000
	GO:0022603	Regulation of anatomical structure morphogenesis	48	1034	2.09E-13	3810000000
	GO:0030041	Actin filament polymerization	23	212	3.08E-13	8900000000
	GO:0008154	Actin polymerization or depolymerization	24	239	4.12E-13	8230000000
	GO:0045321	Leukocyte activation	57	1475	8.35E-13	3170000000
	GO:0019882	Antigen processing and presentation	29	398	2.11E-12	5970000000
	GO:0051258	Protein polymerization	27	340	2.17E-12	6510000000
	GO:0030833	Regulation of actin filament polymerization	21	187	2.25E-12	921000000
	GO:0048002	Antigen processing and presentation of peptide antigen	26	317	3.00E-12	673000000
	GO:0038093	Fc receptor signaling pathway	22	216	3.80E-12	8350000000
	GO:0006888	Endoplasmic reticulum to Golgi vesicle-mediated transport	22	218	4.46E-12	8280000000
	GO:0006521	Regulation of cellular amino acid metabolic process	15	83	1.00E-11	1480000000
	GO:0008064	Regulation of actin polymerization or depolymerization	21	203	1.00E-11	8480000000
	GO:0030832	Regulation of actin filament length	21	204	1.08E-11	8440000000
	GO:0033238	Regulation of cellular amine metabolic process	16	101	1.14E-11	1300000000
	GO:0043254	Regulation of protein-containing complex assembly	31	495	1.14E-11	5140000000
	GO:0032271	Regulation of protein polymerization	23	260	1.64E-11	7250000000
	GO:0002478	Antigen processing and presentation of exogenous peptide antigen	24	298	3.64E-11	6600000000
	GO:0060071	Wnt signaling pathway, planar cell polarity pathway	17	129	4.00E-11	1080000000
	GO:0045184	Establishment of protein localization	64	1989	4.09E-11	2640000000
	GO:1904816	Positive regulation of protein localization to chromosome, telomeric region	8	13	5.53E-11	5050000000
	GO:0019884	Antigen processing and presentation of exogenous antigen	24	306	5.82E-11	6430000000
	GO:0033043	Regulation of organelle organization	48	1222	5.82E-11	3220000000
	GO:0090175	Regulation of establishment of planar polarity	17	133	5.96E-11	1050000000
	GO:0034622	Cellular protein-containing complex assembly	50	1318	6.24E-11	31100000
	GO:0002474	Antigen processing and presentation of peptide antigen via MHC class I	18	155	6.31E-11	9520000000
	GO:0044106	Cellular amine metabolic process	19	186	1.43E-10	8380000000
	GO:0044087	Regulation of cellular component biogenesis	43	1032	1.46E-10	3420000000
	GO:0009308	Amine metabolic process	19	191	2.22E-10	8160000000
	GO:1904814	Regulation of protein localization to chromosome, telomeric region	8	15	2.25E-10	4370000000
	GO:0001738	Morphogenesis of a polarized epithelium	18	171	3.12E-10	8630000000
	GO:0001736	Establishment of planar polarity	17	149	3.25E-10	9360000000
	GO:0007164	Establishment of tissue polarity	17	149	3.25E-10	9360000000
	GO:0090066	Regulation of anatomical structure size	30	535	3.25E-10	4600000000
	GO:1904851	Positive regulation of establishment of protein localization to telomere	7	10	3.36E-10	57.4
	GO:0002479	Antigen processing and presentation of exogenous peptide antigen via MHC class I, TAP-dependent	16	130	4.16E-10	1010000000
	GO:0002429	Immune response-activating cell surface receptor signaling pathway	28	477	5.62E-10	4810000000
	GO:0002757	Immune response-activating signal transduction	28	477	5.62E-10	4810000000
	GO:0038095	Fc-epsilon receptor signaling pathway	16	133	5.65E-10	9860000000
	GO:0042590	Antigen processing and presentation of exogenous peptide antigen via MHC class I	16	135	7.00E-10	9720000000
	GO:0032970	Regulation of actin filament-based process	26	417	7.92E-10	5110000000
	GO:0070203	Regulation of establishment of protein localization to telomere	7	11	7.92E-10	5220000000
	GO:1904869	Regulation of protein localization to Cajal body	7	11	7.92E-10	5220000000
	GO:1904871	Positive regulation of protein localization to Cajal body	7	11	7.92E-10	5220000000
	GO:0110053	Regulation of actin filament organization	22	294	9.42E-10	6140000000
	GO:0070202	Regulation of establishment of protein localization to chromosome	7	12	1.78E-09	4780000000
	GO:1903405	Protein localization to nuclear body	7	12	1.78E-09	4780000000
	GO:1904867	Protein localization to Cajal body	7	12	1.78E-09	4780000000
	GO:0010972	Negative regulation of G2/M transition of mitotic cell cycle	15	123	1.79E-09	10
	GO:0036388	Pre-replicative complex assembly	13	84	1.79E-09	1270000000
	GO:1902750	Negative regulation of cell cycle G2/M phase transition	15	125	2.24E-09	9.84
	GO:0032535	Regulation of cellular component size	25	406	2.32E-09	5050000000
	GO:0035567	Non-canonical Wnt signaling pathway	17	172	2.45E-09	8100000000
	GO:0002684	Positive regulation of immune system process	44	1190	2.67E-09	3030000000
	GO:1902903	Regulation of supramolecular fiber organization	25	412	3.05E-09	4980000000
	GO:0055085	Transmembrane transport	55	1764	4.85E-09	2560000000
	GO:1902036	Regulation of hematopoietic stem cell differentiation	13	92	5.32E-09	1160000000
	GO:1990173	Protein localization to nucleoplasm	7	14	6.61E-09	41
	GO:2000027	Regulation of animal organ morphogenesis	18	211	7.00E-09	7000000000
	GO:0051693	Actin filament capping	10	45	7.36E-09	1820000000
	GO:0007015	Actin filament organization	26	467	7.55E-09	4570000000
	GO:0010389	Regulation of G2/M transition of mitotic cell cycle	19	241	7.95E-09	646000000
	GO:0002223	Stimulatory C-type lectin receptor signaling pathway	15	138	8.04E-09	8910000000
	GO:0006890	Retrograde vesicle-mediated transport, Golgi to endoplasmic reticulum	13	96	8.46E-09	1110000000
	GO:1990840	Response to lectin	15	139	8.61E-09	8850000000
	GO:1990858	Cellular response to lectin	15	139	8.61E-09	8850000000
	GO:0002768	Immune response-regulating cell surface receptor signaling pathway	28	546	8.72E-09	4210000000
	GO:0050778	Positive regulation of immune response	35	830	8.72E-09	3460000000
	GO:0061418	Regulation of transcription from RNA polymerase II promoter in response to hypoxia	13	97	9.14E-09	1100000000
	GO:0002253	Activation of immune response	29	590	1.06E-08	4030000000
	GO:0070498	Interleukin-1-mediated signaling pathway	14	119	1.06E-08	9650000000
	GO:0040011	Locomotion	58	1982	1.30E-08	2400000000
	GO:1902749	Regulation of cell cycle G2/M phase transition	19	250	1.32E-08	6230
	GO:0032956	Regulation of actin cytoskeleton organization	23	377	1.35E-08	500000000
	GO:0031333	Negative regulation of protein-containing complex assembly	15	145	1.43E-08	8480000000
	GO:0030835	Negative regulation of actin filament depolymerization	10	49	1.52E-08	1670000000
	GO:0051336	Regulation of hydrolase activity	47	1418	1.61E-08	2720000000
	GO:0002220	Innate immune response activating cell surface receptor signaling pathway	15	147	1.68E-08	8370000000
	GO:0032272	Negative regulation of protein polymerization	12	83	1.68E-08	1190000000
	GO:0070200	Establishment of protein localization to telomere	7	16	1.68E-08	35900
	GO:1904874	Positive regulation of telomerase RNA localization to Cajal body	7	16	1.68E-08	35900
	GO:0051640	Organelle localization	31	686	1.72E-08	3710000000
	GO:0002758	Innate immune response-activating signal transduction	15	148	1.77E-08	8310000000
	GO:0031145	Anaphase-promoting complex-dependent catabolic process	13	105	2.14E-08	1020000000
	GO:0034613	Cellular protein localization	57	1960	2.14E-08	2380000000
	GO:0016477	Cell migration	50	1590	2.25E-08	2580000000
	GO:0051130	Positive regulation of cellular component organization	42	1192	2.38E-08	2890000000
	GO:0030837	Negative regulation of actin filament polymerization	11	68	2.45E-08	1330000000
	GO:0060218	Hematopoietic stem cell differentiation	13	107	2.62E-08	9960000000
	GO:0070727	Cellular macromolecule localization	57	1974	2.67E-08	2370000000
	GO:0030036	Actin cytoskeleton organization	32	744	2.76E-08	353000000
	GO:1901532	Regulation of hematopoietic progenitor cell differentiation	13	110	3.61E-08	9690000000
	GO:0000086	G2/M transition of mitotic cell cycle	20	300	3.68E-08	5470000000
	GO:2000736	Regulation of stem cell differentiation	14	133	3.75E-08	8630000000
	GO:0030029	Actin filament-based process	34	842	3.81E-08	3310000000
	GO:0052547	Regulation of peptidase activity	26	512	3.81E-08	41600000
	GO:0019637	Organophosphate metabolic process	40	1121	4.11E-08	2930000000
	GO:0038061	NIK/NF-kappaB signaling	17	214	4.71E-08	6510000000
	GO:0031146	SCF-dependent proteasomal ubiquitin-dependent protein catabolic process	13	114	5.33E-08	9350000000
	GO:0050852	T cell receptor signaling pathway	19	276	5.42E-08	5640000000
	GO:0052548	Regulation of endopeptidase activity	25	484	5.52E-08	424000000
	GO:0043618	Regulation of transcription from RNA polymerase II promoter in response to stress	14	139	6.29E-08	8260000000
	GO:0044839	Cell cycle G2/M phase transition	20	311	6.33E-08	5270000000
	GO:0002009	Morphogenesis of an epithelium	28	606	6.45E-08	3790000000
	GO:0051493	Regulation of cytoskeleton organization	27	566	6.45E-08	3910000000
	GO:0030834	Regulation of actin filament depolymerization	10	58	6.70E-08	1410000000
	GO:0051707	Response to other organism	54	1866	6.70E-08	2370000000
	GO:0043207	Response to external biotic stimulus	54	1867	6.78E-08	2370000000
	GO:0090114	COPII-coated vesicle budding	11	76	7.06E-08	1190000000
	GO:0006091	Generation of precursor metabolites and energy	27	571	7.50E-08	3880000000
	GO:1904872	Regulation of telomerase RNA localization to Cajal body	7	20	8.47E-08	28.7
	GO:0048870	Cell motility	52	1776	9.01E-08	2400000000
	GO:0051674	Localization of cell	52	1776	9.01E-08	2400000000
	GO:0061024	Membrane organization	37	1014	9.01E-08	2990000000
	GO:0070198	Protein localization to chromosome, telomeric region	8	31	9.01E-08	2120000000
	GO:0140029	Exocytic process	11	79	1.02E-07	1140000000
	GO:0043620	Regulation of DNA-templated transcription in response to stress	14	146	1.07E-07	7860000000
	GO:0090670	RNA localization to Cajal body	7	21	1.17E-07	2730000000
	GO:0090671	Telomerase RNA localization to Cajal body	7	21	1.17E-07	2730000000
	GO:0090672	Telomerase RNA localization	7	21	1.17E-07	2730000000
	GO:0090685	RNA localization to nucleus	7	21	1.17E-07	2730000000
	GO:0009607	Response to biotic stimulus	54	1905	1.23E-07	2320000000
	GO:0050851	Antigen receptor-mediated signaling pathway	20	326	1.23E-07	5030000000
	GO:0080134	Regulation of response to stress	50	1691	1.32E-07	2420000000
	GO:0030042	Actin filament depolymerization	10	63	1.36E-07	1300000000
	GO:0046907	Intracellular transport	53	1857	1.37E-07	2340000000
	GO:0009611	Response to wounding	30	718	1.45E-07	3430000000
	GO:0002218	Activation of innate immune response	15	177	1.49E-07	6950000000
	GO:0010565	Regulation of cellular ketone metabolic process	16	205	1.49E-07	6.4
	GO:0032101	Regulation of response to external stimulus	42	1282	1.49E-07	2690000000
	GO:0050776	Regulation of immune response	46	1488	1.50E-07	2530000000
	GO:1901990	Regulation of mitotic cell cycle phase transition	24	479	1.72E-07	4110000000
	GO:0031329	Regulation of cellular catabolic process	36	1003	2.03E-07	2940000000
	GO:0009117	Nucleotide metabolic process	26	567	2.41E-07	3760000000
	GO:0043085	Positive regulation of catalytic activity	44	1409	2.46E-07	2560000000
	GO:0071345	Cellular response to cytokine stimulus	42	1308	2.53E-07	2630000000
	GO:0007346	Regulation of mitotic cell cycle	28	652	2.54E-07	3520000000
	GO:0006739	NADP metabolic process	8	36	2.79E-07	1820000000
	GO:0048207	Vesicle targeting, rough ER to cis-Golgi	10	69	3.07E-07	1190000000
	GO:0048208	COPII vesicle coating	10	69	3.07E-07	1190000000
	GO:0060429	Epithelium development	44	1421	3.07E-07	2540000000
	GO:0070482	Response to oxygen levels	22	419	3.09E-07	431000000
	GO:0006753	Nucleoside phosphate metabolic process	26	579	3.49E-07	3680000000
	GO:0033209	Tumor necrosis factor-mediated signaling pathway	16	220	3.74E-07	5960000000
	GO:0071453	Cellular response to oxygen levels	17	251	3.77E-07	5550000000
	GO:0006900	Vesicle budding from membrane	12	113	3.77E-07	8710000000
	GO:0042060	Wound healing	26	583	3.91E-07	3660000000
	GO:0070199	Establishment of protein localization to chromosome	7	25	3.91E-07	22.96
	GO:0002764	Immune response-regulating signaling pathway	30	756	4.06E-07	3250000000
	GO:0044093	Positive regulation of molecular function	51	1816	4.18E-07	2300000000
	GO:0036293	Response to decreased oxygen levels	21	391	4.32E-07	4400000000
	GO:0048729	Tissue morphogenesis	29	715	4.38E-07	3330000000
	GO:0002244	Hematopoietic progenitor cell differentiation	15	195	4.76E-07	6310000000
	GO:0098542	Defense response to other organism	45	1499	4.76E-07	2460000000
	GO:0032787	Monocarboxylic acid metabolic process	28	675	4.80E-07	3400000000
	GO:0006901	Vesicle coating	10	73	4.93E-07	1120000000
	GO:0042180	Cellular ketone metabolic process	18	290	5.08E-07	5090000000
	GO:0006457	Protein folding	17	258	5.25E-07	5400000000
	GO:0019322	Pentose biosynthetic process	4	4	5.36E-07	82
	GO:0045088	Regulation of innate immune response	21	401	6.35E-07	4290000000
	GO:0036294	Cellular response to decreased oxygen levels	16	232	7.17E-07	5660000000
	GO:0051049	Regulation of transport	52	1910	7.62E-07	2230000000
	GO:0090263	Positive regulation of canonical Wnt signaling pathway	14	174	7.72E-07	6600000000
	GO:0048199	Vesicle targeting, to, from or within Golgi	10	77	7.97E-07	1060000000
	GO:0030162	Regulation of proteolysis	31	830	8.41E-07	3060000000
	GO:1901880	Negative regulation of protein depolymerization	10	78	8.95E-07	1050000000
	GO:0015031	Protein transport	51	1867	9.30E-07	2240000000
	GO:0055086	Nucleobase-containing small molecule metabolic process	27	657	9.86E-07	3370000000
	GO:0007004	Telomere maintenance via telomerase	10	79	9.98E-07	1040000000
	GO:0001666	Response to hypoxia	20	376	1.01E-06	4360000000
	GO:0044772	Mitotic cell cycle phase transition	26	615	1.01E-06	3470000000
	GO:0002831	Regulation of response to biotic stimulus	24	532	1.01E-06	370000000
	GO:0009894	Regulation of catabolic process	38	1181	1.08E-06	2640000000
	GO:0006740	NADPH regeneration	6	18	1.17E-06	2730000000
	GO:1901998	Toxin transport	8	44	1.22E-06	1490000000
	GO:0006278	RNA-dependent DNA biosynthetic process	10	81	1.23E-06	1010000000
	GO:0051016	Barbed-end actin filament capping	7	30	1.34E-06	1910000000
	GO:1901987	Regulation of cell cycle phase transition	25	585	1.45E-06	3500000000
	GO:0034097	Response to cytokine	42	1404	1.47E-06	2450000000
	GO:0019693	Ribose phosphate metabolic process	22	467	1.72E-06	3860000000
	GO:0031347	Regulation of defense response	32	908	1.74E-06	2890000000
	GO:0050878	Regulation of body fluid levels	24	549	1.74E-06	3580000000
	GO:0042592	Homeostatic process	51	1911	1.80E-06	2190000000
	GO:0071456	Cellular response to hypoxia	15	222	2.27E-06	5540000000
	GO:0071347	Cellular response to interleukin-1	15	225	2.70E-06	5470000000
	GO:0016579	Protein deubiquitination	18	328	2.83E-06	4.5
	GO:1901565	Organonitrogen compound catabolic process	43	1500	3.16E-06	2350000000
	GO:0051345	Positive regulation of hydrolase activity	30	841	3.42E-06	293000000
	GO:0010564	Regulation of cell cycle process	31	889	3.44E-06	2860000000
	GO:0045089	Positive regulation of innate immune response	17	297	3.44E-06	4690000000
	GO:0016050	Vesicle organization	19	370	3.46E-06	4210000000
	GO:0010833	Telomere maintenance via telomere lengthening	10	91	3.50E-06	9010000000
	GO:0023056	Positive regulation of signaling	49	1842	3.57E-06	2180000000
	GO:0051270	Regulation of cellular component movement	35	1092	3.83E-06	2630000000
	GO:0097581	Lamellipodium organization	10	92	3.83E-06	8910000000
	GO:0030334	Regulation of cell migration	32	946	4.10E-06	2770000000
	GO:1901879	Regulation of protein depolymerization	10	93	4.21E-06	8820000000
	GO:0043281	Regulation of cysteine-type endopeptidase activity involved in apoptotic process	15	235	4.46E-06	5230000000
	GO:0043242	Negative regulation of protein-containing complex disassembly	10	94	4.61E-06	8720000000
	GO:0050817	Coagulation	19	378	4.61E-06	4120000000
	GO:0090090	Negative regulation of canonical Wnt signaling pathway	14	205	4.94E-06	5.6
	GO:0051261	Protein depolymerization	11	120	5.22E-06	7520000000
	GO:1901991	Negative regulation of mitotic cell cycle phase transition	16	272	5.22E-06	4820000000
	GO:0001525	Angiogenesis	23	544	5.33E-06	3470000000
	GO:0006909	Phagocytosis	17	308	5.37E-06	4530000000
	GO:0030177	Positive regulation of Wnt signaling pathway	14	207	5.44E-06	555000000
	GO:2000145	Regulation of cell motility	33	1010	5.46E-06	2680000000
	GO:0032212	Positive regulation of telomere maintenance via telomerase	7	37	5.47E-06	1550000000
	GO:1902743	Regulation of lamellipodium organization	8	54	5.50E-06	1210000000
	GO:0070646	Protein modification by small protein removal	18	346	5.59E-06	4270000000
	GO:0000278	Mitotic cell cycle	36	1166	5.77E-06	2530000000
	GO:0044770	Cell cycle phase transition	27	725	5.77E-06	3050000000
	GO:0006816	Calcium ion transport	21	465	5.89E-06	3700000000
	GO:0019221	Cytokine-mediated signaling pathway	32	965	5.89E-06	2720000000
	GO:0006886	Intracellular protein transport	34	1066	5.98E-06	2620000000
	GO:0097435	Supramolecular fiber organization	31	919	6.28E-06	2770000000
	GO:0009628	Response to abiotic stimulus	39	1329	6.30E-06	2410000000
	GO:0006903	Vesicle targeting	10	98	6.31E-06	8370000000
	GO:1902745	Positive regulation of lamellipodium organization	7	38	6.33E-06	1510000000
	GO:0006163	Purine nucleotide metabolic process	21	469	6.61E-06	3670000000
	GO:0010769	Regulation of cell morphogenesis involved in differentiation	10	100	7.54E-06	8.2
	GO:0010638	Positive regulation of organelle organization	24	602	7.79E-06	327000000
	GO:0006892	Post-Golgi vesicle-mediated transport	12	154	8.06E-06	639000000
	GO:1904358	Positive regulation of telomere maintenance via telomere lengthening	7	40	8.97E-06	14.35
	GO:0032210	Regulation of telomere maintenance via telomerase	8	58	9.09E-06	1130000000
	GO:0048863	Stem cell differentiation	16	287	9.68E-06	4570000000
	GO:0070555	Response to interleukin-1	15	252	9.68E-06	4880000000
	GO:0006520	Cellular amino acid metabolic process	19	400	9.70E-06	3900
	GO:0140056	Organelle localization by membrane tethering	13	188	1.03E-05	5670000000
	GO:0006090	Pyruvate metabolic process	12	158	1.03E-05	6230000000
	GO:0062012	Regulation of small molecule metabolic process	20	443	1.06E-05	3700000000
	GO:0022411	Cellular component disassembly	24	615	1.10E-05	3.2
	GO:0007155	Cell adhesion	44	1639	1.11E-05	2200000000
	GO:0010639	Negative regulation of organelle organization	18	365	1.11E-05	4040000000
	GO:0010770	Positive regulation of cell morphogenesis involved in differentiation	9	81	1.11E-05	9110000000
	GO:0045087	Innate immune response	37	1258	1.15E-05	2410000000
	GO:0010591	Regulation of lamellipodium assembly	7	42	1.21E-05	1370000000
	GO:0022610	Biological adhesion	44	1646	1.23E-05	2190000000
	GO:0032206	Positive regulation of telomere maintenance	8	61	1.28E-05	1080000000
	GO:0051156	Glucose 6-phosphate metabolic process	6	27	1.28E-05	1820000000
	GO:0040012	Regulation of locomotion	33	1056	1.29E-05	25600
	GO:0010952	Positive regulation of peptidase activity	14	225	1.29E-05	5100000000
	GO:0072521	Purine-containing compound metabolic process	21	492	1.31E-05	3.5
	GO:0044283	Small molecule biosynthetic process	24	623	1.32E-05	3160000000
	GO:0001568	Blood vessel development	26	717	1.40E-05	2970000000
	GO:0043244	Regulation of protein-containing complex disassembly	11	135	1.44E-05	6680000000
	GO:0007596	Blood coagulation	18	373	1.44E-05	3960000000
	GO:0031349	Positive regulation of defense response	20	454	1.46E-05	3610000000
	GO:1901700	Response to oxygen-containing compound	47	1832	1.48E-05	210000000
	GO:0009259	Ribonucleotide metabolic process	20	456	1.55E-05	3600000000
	GO:0022406	Membrane docking	13	197	1.61E-05	5410000000
	GO:0051494	Negative regulation of cytoskeleton organization	12	166	1.61E-05	5930000000
	GO:0048534	Hematopoietic or lymphoid organ development	33	1069	1.61E-05	2530000000
	GO:0007599	Hemostasis	18	377	1.63E-05	3920000000
	GO:0006098	Pentose-phosphate shunt	5	16	1.65E-05	25600
	GO:1903047	Mitotic cell cycle process	32	1021	1.71E-05	2570000000
	GO:0048514	Blood vessel morphogenesis	24	635	1.75E-05	3100000000
	GO:0060341	Regulation of cellular localization	29	872	1.75E-05	273000000
	GO:0006812	Cation transport	37	1286	1.78E-05	2360000000
	GO:0007265	Ras protein signal transduction	18	380	1.79E-05	3880000000
	GO:0006165	Nucleoside diphosphate phosphorylation	11	139	1.82E-05	6490000000
	GO:2000116	Regulation of cysteine-type endopeptidase activity	15	268	1.84E-05	4590000000
	GO:0031589	Cell-substrate adhesion	18	381	1.84E-05	3870000000
	GO:0030163	Protein catabolic process	33	1079	1.90E-05	2510000000
	GO:0002833	Positive regulation of response to biotic stimulus	17	344	1.97E-05	4050000000
	GO:1902904	Negative regulation of supramolecular fiber organization	12	170	1.97E-05	5790000000
	GO:0006261	DNA-dependent DNA replication	14	235	1.98E-05	4890000000
	GO:0046939	Nucleotide phosphorylation	11	141	2.04E-05	6400000000
	GO:0030178	Negative regulation of Wnt signaling pathway	14	236	2.06E-05	486000000
	GO:0072593	Reactive oxygen species metabolic process	14	236	2.06E-05	486000000
	GO:0007264	Small GTPase mediated signal transduction	22	553	2.07E-05	3260000000
	GO:0000902	Cell morphogenesis	33	1085	2.08E-05	2490000000
	GO:0048278	Vesicle docking	8	66	2.10E-05	9940000000
	GO:0010592	Positive regulation of lamellipodium assembly	6	30	2.20E-05	16.4
	GO:0035239	Tube morphogenesis	29	886	2.26E-05	2680000000
	GO:0032880	Regulation of protein localization	30	937	2.31E-05	2630000000
	GO:1904356	Regulation of telomere maintenance via telomere lengthening	8	67	2.33E-05	9790000000
	GO:0010950	Positive regulation of endopeptidase activity	13	206	2.42E-05	5170000000
	GO:0009967	Positive regulation of signal transduction	43	1644	2.55E-05	2140000000
	GO:0001944	Vasculature development	26	748	2.70E-05	285000000
	GO:0048585	Negative regulation of response to stimulus	48	1940	2.77E-05	2030000000
	GO:0051726	Regulation of cell cycle	35	1209	2.88E-05	2370000000
	GO:0043558	Regulation of translational initiation in response to stress	5	18	2.88E-05	2280000000
	GO:0098609	Cell-cell adhesion	31	1000	2.90E-05	2540
	GO:0030168	Platelet activation	12	178	3.00E-05	5530000000
	GO:0009150	Purine ribonucleotide metabolic process	19	439	3.14E-05	3550000000
	GO:0044257	Cellular protein catabolic process	29	903	3.15E-05	2630000000
	GO:0070527	Platelet aggregation	8	70	3.15E-05	9370000000
	GO:0010647	Positive regulation of cell communication	46	1835	3.24E-05	2060000000
	GO:0034109	Homotypic cell-cell adhesion	9	94	3.25E-05	785000000
	GO:0005996	Monosaccharide metabolic process	15	283	3.28E-05	4350000000
	GO:0007339	Binding of sperm to zona pellucida	7	50	3.40E-05	11.48
	GO:0060828	Regulation of canonical Wnt signaling pathway	16	322	3.45E-05	4070000000
	GO:1904951	Positive regulation of establishment of protein localization	17	361	3.45E-05	3860000000
	GO:0007010	Cytoskeleton organization	41	1553	3.47E-05	2160000000
	GO:0032103	Positive regulation of response to external stimulus	23	622	3.75E-05	3030000000
	GO:0010941	Regulation of cell death	46	1847	3.76E-05	2040000000
	GO:0005975	Carbohydrate metabolic process	24	670	3.88E-05	2940000000
	GO:2000377	Regulation of reactive oxygen species metabolic process	11	153	4.12E-05	5900000000
	GO:0030032	Lamellipodium assembly	8	73	4.18E-05	899000000
	GO:0002520	Immune system development	33	1129	4.46E-05	2400000000
	GO:0022604	Regulation of cell morphogenesis	16	330	4.61E-05	3980000000
	GO:0003013	Circulatory system process	23	632	4.78E-05	2980000000
	GO:0010810	Regulation of cell-substrate adhesion	13	221	4.85E-05	4820000000
	GO:0019725	Cellular homeostasis	30	979	5.06E-05	2510000000
	GO:0030097	Hemopoiesis	31	1031	5.06E-05	247000000
	GO:0009968	Negative regulation of signal transduction	38	1411	5.16E-05	2210000000
	GO:0046364	Monosaccharide biosynthetic process	9	101	5.58E-05	7310000000
	GO:0051656	Establishment of organelle localization	19	459	5.58E-05	3390000000
	GO:0030336	Negative regulation of cell migration	15	299	6.06E-05	4110000000
	GO:0007267	Cell-cell signaling	46	1885	6.19E-05	2000000000
	GO:0010648	Negative regulation of cell communication	40	1537	6.28E-05	2130000000
	GO:0023057	Negative regulation of signaling	40	1540	6.56E-05	213000000
	GO:0000209	Protein polyubiquitination	17	381	6.67E-05	3660000000
	GO:0051603	Proteolysis involved in cellular protein catabolic process	27	841	6.68E-05	2630000000
	GO:0045930	Negative regulation of mitotic cell cycle	16	342	6.96E-05	384000000
	GO:0006811	Ion transport	43	1720	7.17E-05	2.05
	GO:0016032	Viral process	33	1158	7.23E-05	2340000000
	GO:0010498	Proteasomal protein catabolic process	21	558	7.37E-05	3090000000
	GO:0009132	Nucleoside diphosphate metabolic process	11	164	7.56E-05	5.5
	GO:0002433	Immune response-regulating cell surface receptor signaling pathway involved in phagocytosis	8	80	7.84E-05	8.2
	GO:0038096	Fc-gamma receptor signaling pathway involved in phagocytosis	8	80	7.84E-05	8.2
	GO:0046034	ATP metabolic process	16	346	7.90E-05	3790000000
	GO:0070201	Regulation of establishment of protein localization	22	609	8.28E-05	2960000000
	GO:0045595	Regulation of cell differentiation	43	1738	9.09E-05	20300000
	GO:0038094	Fc-gamma receptor signaling pathway	8	82	9.33E-05	8
	GO:0043687	Post-translational protein modification	17	392	9.34E-05	3560000000
	GO:0016055	Wnt signaling pathway	21	568	9.41E-05	3030000000
	GO:0043067	Regulation of programmed cell death	42	1684	9.59E-05	2050000000
	GO:0198738	Cell-cell signaling by wnt	21	570	9.87E-05	3020000000
	GO:0007169	Transmembrane receptor protein tyrosine kinase signaling pathway	25	762	0.00010035	2690000000
	GO:0043269	Regulation of ion transport	25	763	0.000102336	2690000000
	GO:0010608	Posttranscriptional regulation of gene expression	25	764	0.000104357	2680000000
	GO:0048646	Anatomical structure formation involved in morphogenesis	33	1183	0.000107621	2290000000
	GO:0051129	Negative regulation of cellular component organization	24	717	0.000108992	2740000000
	GO:2000146	Negative regulation of cell motility	15	316	0.000109174	3890000000
	GO:1901988	Negative regulation of cell cycle phase transition	16	357	0.000112393	3680000000
	GO:0061025	Membrane fusion	12	206	0.000115216	4780000000
	GO:0043624	Cellular protein complex disassembly	13	242	0.000117225	4400000000
	GO:0002431	Fc receptor mediated stimulatory signaling pathway	8	86	0.000127722	7630000000
	GO:0032984	Protein-containing complex disassembly	16	361	0.000127722	363000000
	GO:0034446	Substrate adhesion-dependent cell spreading	9	113	0.000127837	6530000000
	GO:0000904	Cell morphogenesis involved in differentiation	25	775	0.000129101	265000000
	GO:0120036	Plasma membrane bounded cell projection organization	41	1649	0.000129101	2040000000
	GO:1905114	Cell surface receptor signaling pathway involved in cell-cell signaling	23	677	0.000129607	2790000000
	GO:0010959	Regulation of metal ion transport	18	448	0.000135063	3290000000
	GO:0006735	NADH regeneration	5	25	0.000136805	16.4
	GO:0030001	Metal ion transport	29	984	0.000136805	2420000000
	GO:0061621	Canonical glycolysis	5	25	0.000136805	16.4
	GO:0061718	Glucose catabolic process to pyruvate	5	25	0.000136805	16.4
	GO:0006260	DNA replication	16	364	0.000137713	3600000000
	GO:0051271	Negative regulation of cellular component movement	15	324	0.000140622	3800000000
	GO:0009185	Ribonucleoside diphosphate metabolic process	10	145	0.000143756	5660000000
	GO:0035295	Tube development	31	1094	0.000143756	2320000000
	GO:0009988	Cell-cell recognition	8	88	0.000145895	7450000000
	GO:1903827	Regulation of cellular protein localization	21	589	0.000150599	2920000000
	GO:0006734	NADH metabolic process	6	43	0.000154314	1140000000
	GO:0030155	Regulation of cell adhesion	26	837	0.000158856	2550000000
	GO:0010629	Negative regulation of gene expression	35	1325	0.00016864	2170000000
	GO:0022402	Cell cycle process	38	1496	0.00016864	2080000000
	GO:0000165	MAPK cascade	28	944	0.000168892	243000000
	GO:0060070	Canonical Wnt signaling pathway	16	372	0.000174942	353000000
	GO:0044089	Positive regulation of cellular component biogenesis	21	597	0.000180322	2880000000
	GO:0071356	Cellular response to tumor necrosis factor	16	373	0.000180322	3520000000
	GO:0006006	Glucose metabolic process	12	217	0.000180808	4530000000
	GO:0043555	Regulation of translation in response to stress	5	27	0.000194883	1520000000
	GO:0061620	Glycolytic process through glucose-6-phosphate	5	27	0.000194883	1520000000
	GO:0032204	Regulation of telomere maintenance	8	92	0.000195351	7130000000
	GO:1900182	Positive regulation of protein localization to nucleus	8	92	0.000195351	7130000000
	GO:0010256	Endomembrane system organization	21	601	0.000196055	2870000000
	GO:0031647	Regulation of protein stability	15	335	0.00019818	3670000000
	GO:1903912	Negative regulation of endoplasmic reticulum stress-induced eIF2 alpha phosphorylation	3	5	0.000201098	49.2
	GO:0051650	Establishment of vesicle localization	12	220	0.000203126	4470000000
	GO:0008037	Cell recognition	11	185	0.000204077	4880000000
	GO:0030335	Positive regulation of cell migration	20	556	0.000204077	2950000000
	GO:0030030	Cell projection organization	41	1690	0.000211299	1990000000
	GO:0035036	Sperm-egg recognition	7	68	0.000215333	8440000000
	GO:0007049	Cell cycle	46	1997	0.000227214	189000000
	GO:0043280	Positive regulation of cysteine-type endopeptidase activity involved in apoptotic process	10	154	0.000227317	5320000000
	GO:0061615	Glycolytic process through fructose-6-phosphate	5	28	0.000227317	1460000000
	GO:0042981	Regulation of apoptotic process	40	1639	0.00023347	2000000000
	GO:0072359	Circulatory system development	31	1127	0.000237832	2260000000
	GO:0048010	Vascular endothelial growth factor receptor signaling pathway	8	95	0.000238673	6910000000
	GO:0050821	Protein stabilization	12	225	0.000246963	4370000000
	GO:0003018	Vascular process in circulatory system	13	264	0.000261386	4040000000
	GO:0001952	Regulation of cell-matrix adhesion	9	126	0.000274205	5860000000
	GO:0034502	Protein localization to chromosome	8	97	0.000275172	6760000000
	GO:0045176	Apical protein localization	4	15	0.000291501	2190000000
	GO:2000573	Positive regulation of DNA biosynthetic process	7	72	0.000304771	7970000000
	GO:0019674	NAD metabolic process	6	49	0.00030559	1000000000
	GO:0097193	Intrinsic apoptotic signaling pathway	14	308	0.00030559	3730000000
	GO:0040013	Negative regulation of locomotion	15	350	0.000312797	3510000000
	GO:0016051	Carbohydrate biosynthetic process	12	231	0.000313111	426000000
	GO:0046031	ADP metabolic process	9	129	0.000324245	5720000000
	GO:0120032	Regulation of plasma membrane bounded cell projection assembly	11	196	0.000331301	4600000000
	GO:0060627	Regulation of vesicle-mediated transport	20	579	0.000344156	2830000000
	GO:0048878	Chemical homeostasis	33	1264	0.00034753	2140000000
	GO:1901135	Carbohydrate derivative metabolic process	32	1208	0.000348398	217000000
	GO:2000147	Positive regulation of cell motility	20	581	0.000358632	2820000000
	GO:0060491	Regulation of cell projection assembly	11	198	0.000359368	4560000000
	GO:0019321	Pentose metabolic process	4	16	0.000368794	20.5
	GO:0045766	Positive regulation of angiogenesis	10	164	0.000368794	5
	GO:0090148	Membrane fission	4	16	0.000368794	20.5
	GO:1904018	Positive regulation of vasculature development	10	164	0.000368794	5
	GO:1904062	Regulation of cation transmembrane transport	16	399	0.000368794	3290000000
	GO:1905050	Positive regulation of metallopeptidase activity	3	6	0.000368794	41
	GO:0051648	Vesicle localization	12	236	0.000373512	4170000000
	GO:0010035	Response to inorganic substance	20	584	0.0003765	2810000000
	GO:0030111	Regulation of Wnt signaling pathway	16	400	0.0003765	3.28
	GO:0051247	Positive regulation of protein metabolic process	38	1563	0.000389451	1990000000
	GO:0034612	Response to tumor necrosis factor	16	402	0.000397302	3260000000
	GO:0043161	Proteasome-mediated ubiquitin-dependent protein catabolic process	18	497	0.000450773	2970000000
	GO:0008015	Blood circulation	19	545	0.000461481	2860000000
	GO:0006007	Glucose catabolic process	5	33	0.000481383	1240000000
	GO:0051272	Positive regulation of cellular component movement	20	595	0.000481383	2760000000
	GO:0019941	Modification-dependent protein catabolic process	23	745	0.000484439	2530000000
	GO:0002576	Platelet degranulation	9	137	0.000493621	5390000000
	GO:0040017	Positive regulation of locomotion	20	597	0.000500827	2750000000
	GO:0120031	Plasma membrane bounded cell projection assembly	21	647	0.00050967	2660000000
	GO:0006914	Autophagy	20	600	0.000531888	2730000000
	GO:0061919	Process utilizing autophagic mechanism	20	600	0.000531888	2730000000
	GO:2001056	Positive regulation of cysteine-type endopeptidase activity	10	172	0.000531888	477000000
	GO:0009719	Response to endogenous stimulus	41	1769	0.000535317	1900000000
	GO:0043086	Negative regulation of catalytic activity	25	858	0.000566977	2390000000
	GO:0009887	Animal organ morphogenesis	30	1133	0.000590992	2170000000
	GO:0043632	Modification-dependent macromolecule catabolic process	23	756	0.000591515	2490000000
	GO:0034330	Cell junction organization	23	757	0.000602093	2490000000
	GO:0036492	EiF2alpha phosphorylation in response to endoplasmic reticulum stress	3	7	0.000605359	3510000000
	GO:0043488	Regulation of mRNA stability	13	290	0.000621244	3680000000
	GO:0009135	Purine nucleoside diphosphate metabolic process	9	142	0.000632623	5200000000
	GO:0009179	Purine ribonucleoside diphosphate metabolic process	9	142	0.000632623	5200000000
	GO:0045862	Positive regulation of proteolysis	16	422	0.000673065	3110000000
	GO:0046390	Ribose phosphate biosynthetic process	11	214	0.000674775	4210000000
	GO:0030031	Cell projection assembly	21	662	0.00068249	2600000000
	GO:0007338	Single fertilization	10	178	0.00068693	4610000000
	GO:0006099	Tricarboxylic acid cycle	5	36	0.000706929	1140000000
	GO:0000723	Telomere maintenance	10	180	0.000750886	4560000000
	GO:0061013	Regulation of mRNA catabolic process	13	298	0.000801933	3580000000
	GO:0009112	Nucleobase metabolic process	5	37	0.000804038	1110000000
	GO:0017157	Regulation of exocytosis	11	219	0.000817143	4120000000
	GO:0019318	Hexose metabolic process	12	259	0.000846773	3800000000
	GO:0061003	Positive regulation of dendritic spine morphogenesis	4	20	0.00086971	16.4
	GO:1900024	Regulation of substrate adhesion-dependent cell spreading	6	60	0.00086971	8.2
	GO:0010499	Proteasomal ubiquitin-independent protein catabolic process	5	38	0.000906883	1080000000
	GO:0065004	Protein-DNA complex assembly	14	345	0.000915189	3330000000
	GO:0036491	Regulation of translation initiation in response to endoplasmic reticulum stress	3	8	0.000921028	30.75
	GO:0048227	Plasma membrane to endosome transport	3	8	0.000921028	30.75
	GO:0045765	Regulation of angiogenesis	13	303	0.000927482	3520000000
	GO:2000278	Regulation of DNA biosynthetic process	8	118	0.000970978	5560000000
	GO:0009636	Response to toxic substance	12	264	0.000995247	3730000000
	GO:0006891	Intra-Golgi vesicle-mediated transport	5	39	0.00101474	1050000000
	GO:0051235	Maintenance of location	14	349	0.00101799	3290000000
	GO:0033559	Unsaturated fatty acid metabolic process	8	119	0.00102147	5510000000
	GO:0043487	Regulation of RNA stability	13	307	0.00103951	3470000000
	GO:1901342	Regulation of vasculature development	13	307	0.00103951	3470000000
	GO:1901698	Response to nitrogen compound	31	1231	0.00103951	2060000000
	GO:0098662	Inorganic cation transmembrane transport	24	843	0.00106246	2330000000
	GO:0006096	Glycolytic process	8	120	0.00106874	5470000000
	GO:0006511	Ubiquitin-dependent protein catabolic process	22	738	0.00106874	2440000000
	GO:2001252	Positive regulation of chromosome organization	8	120	0.00106874	5470000000
	GO:0032270	Positive regulation of cellular protein metabolic process	35	1469	0.0010796	1950000000
	GO:0010243	Response to organonitrogen compound	29	1121	0.00109048	212000000
	GO:0008361	Regulation of cell size	10	190	0.00111242	4320000000
	GO:0006757	ATP generation from ADP	8	121	0.00112173	5420000000
	GO:0010948	Negative regulation of cell cycle process	16	446	0.0011907	2940000000
	GO:0010720	Positive regulation of cell development	13	312	0.00119539	3420000000
	GO:1990748	Cellular detoxification	8	123	0.00124969	5330000000
	GO:0034655	Nucleobase-containing compound catabolic process	20	644	0.0012543	2550000000
	GO:0120035	Regulation of plasma membrane bounded cell projection organization	20	644	0.0012543	2550000000
	GO:0007030	Golgi organization	9	157	0.001259	4700000000
	GO:0032200	Telomere organization	10	194	0.00129575	4230000000
	GO:0060401	Cytosolic calcium ion transport	10	194	0.00129575	4230000000
	GO:0044270	Cellular nitrogen compound catabolic process	21	698	0.00131333	2470000000
	GO:0051893	Regulation of focal adhesion assembly	6	66	0.00138547	7450000000
	GO:0090109	Regulation of cell-substrate junction assembly	6	66	0.00138547	7450000000
	GO:1900026	Positive regulation of substrate adhesion-dependent cell spreading	5	42	0.00138547	9760000000
	GO:0044282	Small molecule catabolic process	16	453	0.00138792	2900000000
	GO:1901701	Cellular response to oxygen-containing compound	32	1313	0.00138968	2000000000
	GO:0016236	Macroautophagy	14	362	0.00141036	3170000000
	GO:0010811	Positive regulation of cell-substrate adhesion	8	127	0.00151952	5170000000
	GO:0009057	Macromolecule catabolic process	37	1620	0.00152429	1870000000
	GO:0031346	Positive regulation of cell projection organization	14	365	0.00152429	3150000000
	GO:0098760	Response to interleukin-7	5	43	0.00152429	9530000000
	GO:0098761	Cellular response to interleukin-7	5	43	0.00152429	9530000000
	GO:0051924	Regulation of calcium ion transport	12	279	0.00155264	353000000
	GO:0006690	Icosanoid metabolic process	8	128	0.00158196	5130
	GO:0032989	Cellular component morphogenesis	23	815	0.00158196	2310000000
	GO:0035637	Multicellular organismal signaling	10	200	0.00160859	4.1
	GO:0008631	Intrinsic apoptotic signaling pathway in response to oxidative stress	5	44	0.00168609	9320000000
	GO:0031344	Regulation of cell projection organization	20	661	0.00169645	2480000000
	GO:1903829	Positive regulation of cellular protein localization	13	325	0.0016984	3.28
	GO:1903530	Regulation of secretion by cell	19	611	0.00173069	2550000000
	GO:0031175	Neuron projection development	27	1045	0.00181117	2120000000
	GO:0097237	Cellular response to toxic substance	8	131	0.00182986	5010000000
	GO:0010628	Positive regulation of gene expression	32	1336	0.0018356	1960000000
	GO:0055082	Cellular chemical homeostasis	24	882	0.00192953	2230000000
	GO:0150116	Regulation of cell-substrate junction organization	6	71	0.00199189	6930000000
	GO:0046394	Carboxylic acid biosynthetic process	13	331	0.00200152	3220000000
	GO:0009725	Response to hormone	26	998	0.00206665	2140000000
	GO:2001242	Regulation of intrinsic apoptotic signaling pathway	9	169	0.00206665	4370000000
	GO:0071897	DNA biosynthetic process	10	207	0.00207057	3960000000
	GO:0016053	Organic acid biosynthetic process	13	333	0.00210142	3200000000
	GO:0070588	Calcium ion transmembrane transport	13	333	0.00210142	3200000000
	GO:0034762	Regulation of transmembrane transport	19	622	0.00211683	2500000000
	GO:0007160	Cell-matrix adhesion	11	248	0.00212818	3640000000
	GO:0060548	Negative regulation of cell death	28	1115	0.00214099	2060000000
	GO:2001233	Regulation of apoptotic signaling pathway	14	381	0.0022561	301000000
	GO:2000379	Positive regulation of reactive oxygen species metabolic process	6	73	0.00227192	6740000000
	GO:0006002	Fructose 6-phosphate metabolic process	3	11	0.00233321	2240000000
	GO:0007167	Enzyme linked receptor protein signaling pathway	28	1122	0.00235079	2050000000
	GO:0006081	Cellular aldehyde metabolic process	6	74	0.0024221	6650000000
	GO:0033627	Cell adhesion mediated by integrin	6	74	0.0024221	6650000000
	GO:0044092	Negative regulation of molecular function	30	1241	0.0024221	1980000000
	GO:0060996	Dendritic spine development	7	104	0.0024221	5520000000
	GO:1902600	Proton transmembrane transport	9	174	0.00249006	424000000
	GO:0051054	Positive regulation of DNA metabolic process	10	213	0.00252949	3850000000
	GO:0032637	Interleukin-8 production	7	105	0.0025495	5470000000
	GO:0032677	Regulation of interleukin-8 production	7	105	0.0025495	5470000000
	GO:0033628	Regulation of cell adhesion mediated by integrin	5	49	0.00264358	8370000000
	GO:0034765	Regulation of ion transmembrane transport	17	533	0.00264358	2620000000
	GO:0035722	Interleukin-12-mediated signaling pathway	5	49	0.00264358	8370000000
	GO:0044265	Cellular macromolecule catabolic process	32	1368	0.00264358	1920000000
	GO:2000378	Negative regulation of reactive oxygen species metabolic process	5	49	0.00264358	8370000000
	GO:0010038	Response to metal ion	14	389	0.002696	2950000000
	GO:0034220	Ion transmembrane transport	30	1251	0.00270543	1970000000
	GO:0050818	Regulation of coagulation	6	76	0.00273744	6470000000
	GO:0009566	Fertilization	10	216	0.00277014	3800000000
	GO:0031334	Positive regulation of protein-containing complex assembly	12	300	0.00277758	3.28
	GO:0046700	Heterocycle catabolic process	20	691	0.00279875	2370000000
	GO:0098660	Inorganic ion transmembrane transport	24	909	0.00280802	2170000000
	GO:0016358	Dendrite development	11	258	0.00284129	3500000000
	GO:0009060	Aerobic respiration	10	217	0.00284746	3780000000
	GO:0008344	Adult locomotory behavior	6	77	0.00289661	639000000
	GO:0061515	Myeloid cell development	6	77	0.00289661	639000000
	GO:0042593	Glucose homeostasis	11	259	0.00291481	3480000000
	GO:0036490	Regulation of translation in response to endoplasmic reticulum stress	3	12	0.00292355	20.5
	GO:0045471	Response to ethanol	8	142	0.00292355	462000000
	GO:0098974	Postsynaptic actin cytoskeleton organization	3	12	0.00292355	20.5
	GO:0071824	Protein-DNA complex subunit organization	14	394	0.00298222	2910000000
	GO:0033500	Carbohydrate homeostasis	11	260	0.00298457	3470000000
	GO:0016052	Carbohydrate catabolic process	10	219	0.00301271	3740000000
	GO:0070848	Response to growth factor	21	750	0.00302252	2300
	GO:0031532	Actin cytoskeleton reorganization	7	109	0.00306135	5270000000
	GO:0021762	Substantia nigra development	5	51	0.00306693	8040000000
	GO:0071349	Cellular response to interleukin-12	5	51	0.00306693	8040000000
	GO:0071495	Cellular response to endogenous stimulus	34	1505	0.00308491	1850000000
	GO:0042176	Regulation of protein catabolic process	15	444	0.00311712	277000000
	GO:0006935	Chemotaxis	20	699	0.00313208	235000000
	GO:0003158	Endothelium development	8	144	0.0031407	4560000000
	GO:0120039	Plasma membrane bounded cell projection morphogenesis	20	700	0.00317818	2340000000
	GO:0042330	Taxis	20	702	0.0032835	2340000000
	GO:0043066	Negative regulation of apoptotic process	25	978	0.0032835	2100000000
	GO:0070671	Response to interleukin-12	5	52	0.00331308	7880000000
	GO:0015980	Energy derivation by oxidation of organic compounds	13	353	0.00334334	3020000000
	GO:0048858	Cell projection morphogenesis	20	704	0.00338592	2330000000
	GO:0043366	Beta selection	2	3	0.00342755	5470000000
	GO:2000282	Regulation of cellular amino acid biosynthetic process	2	3	0.00342755	5470000000
	GO:0010506	Regulation of autophagy	13	355	0.00350189	3000000000
	GO:0120034	Positive regulation of plasma membrane bounded cell projection assembly	7	112	0.0035096	5130
	GO:0034504	Protein localization to nucleus	12	310	0.00352137	3170000000
	GO:0098754	Detoxification	8	147	0.00352459	4460000000
	GO:1900180	Regulation of protein localization to nucleus	8	147	0.00352459	4460000000
	GO:0034110	Regulation of homotypic cell-cell adhesion	4	30	0.00355431	1090000000
	GO:0010998	Regulation of translational initiation by eIF2 alpha phosphorylation	3	13	0.00356918	1890000000
	GO:0033182	Regulation of histone ubiquitination	3	13	0.00356918	1890000000
	GO:0035723	Interleukin-15-mediated signaling pathway	3	13	0.00356918	1890000000
	GO:0046689	Response to mercury ion	3	13	0.00356918	1890000000
	GO:0071350	Cellular response to interleukin-15	3	13	0.00356918	1890000000
	GO:0097190	Apoptotic signaling pathway	19	655	0.00356918	2380000000
	GO:0030838	Positive regulation of actin filament polymerization	7	113	0.00363435	5080000000
	GO:0050900	Leukocyte migration	16	502	0.00364971	2610000000
	GO:0019439	Aromatic compound catabolic process	20	710	0.00365981	2310000000
	GO:0051651	Maintenance of location in cell	10	227	0.0037715	3610000000
	GO:0072330	Monocarboxylic acid biosynthetic process	10	227	0.0037715	3610000000
	GO:0019320	Hexose catabolic process	5	54	0.003807	7590000000
	GO:0032870	Cellular response to hormone stimulus	20	715	0.00396922	2290000000
	GO:0032990	Cell part morphogenesis	20	721	0.0043974	2270000000
	GO:0043069	Negative regulation of programmed cell death	25	1001	0.00439773	2050000000
	GO:0051645	Golgi localization	3	14	0.00439773	1760000000
	GO:0070672	Response to interleukin-15	3	14	0.00439773	1760000000
	GO:0072350	Tricarboxylic acid metabolic process	3	14	0.00439773	1760000000
	GO:0099188	Postsynaptic cytoskeleton organization	3	14	0.00439773	1760000000
	GO:1905048	Regulation of metallopeptidase activity	3	14	0.00439773	1760000000
	GO:0071363	Cellular response to growth factor stimulus	20	722	0.00442216	2270000000
	GO:0051046	Regulation of secretion	19	670	0.00456138	2330000000
	GO:0001676	Long-chain fatty acid metabolic process	7	118	0.00458873	486000000
	GO:0051338	Regulation of transferase activity	24	948	0.00461809	2080000000
	GO:0045785	Positive regulation of cell adhesion	16	516	0.00476686	2540000000
	GO:0051592	Response to calcium ion	8	155	0.00478471	4230000000
	GO:0051240	Positive regulation of multicellular organismal process	35	1614	0.00491689	178000000
	aPathway analysis was carried out on EV-prots eclusively expressed in PL_OJIA vs PL_CTR samples, and significantly enriched GO terms are shown. GO terms are listed by decreasing FDR and fold enrichment values.
	bOfficial identifier of a GO biological process.
	cOfficial name of a GO biological process.
	dNumber of identified genes.
	eNumber of total genes.
	fP value adjusted for FDR (False discovery rate). Values expressed as -log10. Adjusted p values lower than 0.05 are considered significant.
	gFold enrichment is defined as the percentage of genes in our list belonging to a pathway, divided by the corresponding percentage in the background.
