# Supplementary material for: Proteomic profiling of extracellular vesicles in synovial fluid and plasma from Oligoarticular Juvenile Idiopathic Arthritis patients reveals novel immunopathogenic biomarkers
Source: Front Immunol. 2023 Apr 27;14:1134747. doi: 10.3389/fimmu.2023.1134747 (PMC10186353; doi:10.3389/fimmu.2023.1134747)
Supplement: Supplementary file 13 [file Table_12.xlsx]

## Sheet: Supplementary Table 12
	Supplementary Table 12. List of proteins belonging to selected modules identified by WGCNA in SF_OJIA and PL_OJIA samplesa
	Sample type	Protein IDsb	Protein names	Gene namesc
	SF
		Brown module (74)
		A0A0U1RQV3	EGF-containing fibulin-like extracellular matrix protein 1	EFEMP1
		P14317	Hematopoietic lineage cell-specific protein	HCLS1
		P07384	Calpain-1 catalytic subunit	CAPN1
		P17655	Calpain-2 catalytic subunit	CAPN2
		Q07960	Rho GTPase-activating protein 1	ARHGAP1
		Q5SSJ5	Heterochromatin protein 1-binding protein 3	HP1BP3
		A0A087X1Z3	Proteasome activator complex subunit 2	PSME2
		O14974	Protein phosphatase 1 regulatory subunit 12A	PPP1R12A
		P31948	Stress-induced-phosphoprotein 1	STIP1
		Q06323	Proteasome activator complex subunit 1	PSME1
		P14625	Endoplasmin	HSP90B1
		P52594-2	Arf-GAP domain and FG repeat-containing protein 1	AGFG1
		K7ES31	Eukaryotic translation initiation factor 3 subunit K	EIF3K
		Q8N163-2	Cell cycle and apoptosis regulator protein 2	CCAR2
		O75821	Eukaryotic translation initiation factor 3 subunit G	EIF3G
		Q13347	Eukaryotic translation initiation factor 3 subunit I	EIF3I
		P43243	Matrin-3	MATR3
		Q7L2H7	Eukaryotic translation initiation factor 3 subunit M	EIF3M
		A0A087WZK9	Eukaryotic translation initiation factor 3 subunit H	EIF3H
		O00303	Eukaryotic translation initiation factor 3 subunit F	EIF3F
		P55884	Eukaryotic translation initiation factor 3 subunit B	EIF3B
		B0QY89	Eukaryotic translation initiation factor 3 subunit L	EIF3L
		P60228	Eukaryotic translation initiation factor 3 subunit E	EIF3E
		Q14152	Eukaryotic translation initiation factor 3 subunit A	EIF3A
		A0A087WTP3	Far upstream element-binding protein 2	KHSRP
		Q14103-3	Heterogeneous nuclear ribonucleoprotein D0	HNRNPD
		O60884	DnaJ homolog subfamily A member 2	DNAJA2
		O95466-2	Formin-like protein 1	FMNL1
		Q6UN15-4	Pre-mRNA 3-end-processing factor FIP1	FIP1L1
		Q7KZ85	Transcription elongation factor SPT6	SUPT6H
		E9PC52	Histone-binding protein RBBP7	RBBP7
		Q16531	DNA damage-binding protein 1	DDB1
		A0A087WYR3	Tumor protein D54	TPD52L2
		Q9Y371	Endophilin-B1	SH3GLB1
		Q96C19	EF-hand domain-containing protein D2	EFHD2
		Q9Y3X0	Coiled-coil domain-containing protein 9	CCDC9
		Q14005-2	Pro-interleukin-16	IL16
		O15117-2	FYN-binding protein	FYB
		C9J9K3	40S ribosomal protein SA	RPSA
		B5MDF5	GTP-binding nuclear protein Ran	RAN
		P38919	Eukaryotic initiation factor 4A-III	EIF4A3
		P12004	Proliferating cell nuclear antigen	PCNA
		Q5JR95	40S ribosomal protein S8	RPS8
		P62888	60S ribosomal protein L30	RPL30
		Q9Y3Z3	Deoxynucleoside triphosphate triphosphohydrolase SAMHD1	SAMHD1
		O00203	AP-3 complex subunit beta-1	AP3B1
		A0A494C0G5	Agrin	AGRN
		O14617-5	AP-3 complex subunit delta-1	AP3D1
		B7ZL14	Formin-binding protein 1	FNBP1
		Q15365	Poly(rC)-binding protein 1	PCBP1
		O15371-2	Eukaryotic translation initiation factor 3 subunit D	EIF3D
		Q5T7C4	High mobility group protein B1	HMGB1
		P39019	40S ribosomal protein S19	RPS19
		P62851	40S ribosomal protein S25	RPS25
		Q9Y3D6	Mitochondrial fission 1 protein	FIS1
		C9JCC6	Dr1-associated corepressor	DRAP1
		P49321	Nuclear autoantigenic sperm protein	NASP
		P20962	Parathymosin	PTMS
		P46777	60S ribosomal protein L5	RPL5
		P24928	DNA-directed RNA polymerase II subunit RPB1	POLR2A
		P62701	40S ribosomal protein S4, X isoform	RPS4X
		E9PEB5	Far upstream element-binding protein 1	FUBP1
		P26599-3	Polypyrimidine tract-binding protein 1	PTBP1
		P31943	Heterogeneous nuclear ribonucleoprotein H	HNRNPH1
		P51991	Heterogeneous nuclear ribonucleoprotein A3	HNRNPA3
		A0A087X0X3	Heterogeneous nuclear ribonucleoprotein M	HNRNPM
		H3BRU6	Poly(rC)-binding protein 2	PCBP2
		P22626	Heterogeneous nuclear ribonucleoproteins A2/B1	HNRNPA2B1
		P06748-2	Nucleophosmin	NPM1
		P19338	Nucleolin	NCL
		E9PM92	Small acidic protein	C11orf58
		Q9NY27	Serine/threonine-protein phosphatase 4 regulatory subunit 2	PPP4R2
		P61247	40S ribosomal protein S3a	RPS3A
		Q13185	Chromobox protein homolog 3	CBX3
		Green module (63)
		P05546	Heparin cofactor 2	SERPIND1
		P02741	C-reactive protein	CRP
		P51858	Hepatoma-derived growth factor	HDGF
		O75396	Vesicle-trafficking protein SEC22b	SEC22B
		P14618	Pyruvate kinase PKM	PKM
		Q8IX12-2	Cell division cycle and apoptosis regulator protein 1	CCAR1
		A0A4V7I447	Apolipoprotein B receptor	APOBR
		P37837	Transaldolase	TALDO1
		P30740	Leukocyte elastase inhibitor	SERPINB1
		P25815	Protein S100-P	S100P
		P80511	Protein S100-A12	S100A12
		P21810	Biglycan	BGN
		Q9BS26	Endoplasmic reticulum resident protein 44	ERP44
		O00161	Synaptosomal-associated protein 23	SNAP23
		Q9P2B2	Prostaglandin F2 receptor negative regulator	PTGFRN
		Q9BWP8-8	Collectin-11	COLEC11
		P61019	Ras-related protein Rab-2A	RAB2A
		O94769	Extracellular matrix protein 2	ECM2
		Q14766	Latent-transforming growth factor beta-binding protein 1	LTBP1
		Q9Y6C2	EMILIN-1	EMILIN1
		A0A0D9SEN1	Prolyl endopeptidase FAP	FAP
		Q8WUM4	Programmed cell death 6-interacting protein	PDCD6IP
		P04040	Catalase	CAT
		Q96IY4	Carboxypeptidase B2	CPB2
		H0Y755	Low affinity immunoglobulin gamma Fc region receptor III-A	FCGR3A
		A0A087WTK0	Protein-tyrosine-phosphatase	PTPRJ
		Q13740-2	CD166 antigen	ALCAM
		P01031	Complement C5	C5
		P13671	Complement component C6	C6
		A0A0A0MRG2	Amyloid beta A4 protein	APP
		H7BXD5	Grancalcin	GCA
		P35442	Thrombospondin-2	THBS2
		P29401	Transketolase	TKT
		P02786	Transferrin receptor protein 1	TFRC
		P50552	Vasodilator-stimulated phosphoprotein	VASP
		P52209-2	6-phosphogluconate dehydrogenase, decarboxylating	PGD
		P10451-4	Osteopontin	SPP1
		P32942	Intercellular adhesion molecule 3	ICAM3
		A0A0C4DGH0	CD276 antigen	CD276
		P06744	Glucose-6-phosphate isomerase	GPI
		P18206-2	Vinculin	VCL
		P16150	Leukosialin	SPN
		P11413	Glucose-6-phosphate 1-dehydrogenase	G6PD
		O75367-3	Core histone macro-H2A.1	H2AFY
		Q71UI9	Histone H2A.V	H2AFV
		Q5TEC6	Histone H3	HIST2H3PS2
		Q71DI3	Histone H3.2	HIST2H3A
		P62805	Histone H4	HIST1H4A
		U3KQK0	Histone H2B	HIST1H2BN
		Q6FI13	Histone H2A type 2-A	HIST2H2AA3
		P43490	Nicotinamide phosphoribosyltransferase	NAMPT
		P23284	Peptidyl-prolyl cis-trans isomerase B	PPIB
		P51572	B-cell receptor-associated protein 31	BCAP31
		A0A024R571	EH domain-containing protein 1	EHD1
		P14598	Neutrophil cytosol factor 1	NCF1
		O95498-6	Vascular non-inflammatory molecule 2	VNN2
		P14780	Matrix metalloproteinase-9	MMP9
		X6R8F3	Neutrophil gelatinase-associated lipocalin	LCN2
		Q9HDC9	Adipocyte plasma membrane-associated protein	APMAP
		P05164-2	Myeloperoxidase	MPO
		P12429	Annexin A3	ANXA3
		A0A0G2JIW1	Heat shock 70 kDa protein 1B	HSPA1B
		O95197-7	Reticulon-3	RTN3
		Yellow module (69)
		P23470-2	Receptor-type tyrosine-protein phosphatase gamma	PTPRG
		Q5JTA5	Hematopoietic progenitor cell antigen CD34	CD34
		Q9BUN1	Protein MENT	MENT
		P01042-2	Kininogen-1	KNG1
		B1AH77	Ras-related C3 botulinum toxin substrate 2	RAC2
		P05090	Apolipoprotein D	APOD
		Q6YHK3	CD109 antigen	CD109
		Q9BYJ0	Fibroblast growth factor-binding protein 2	FGFBP2
		Q15582	Transforming growth factor-beta-induced protein ig-h3	TGFBI
		Q92954-2	Proteoglycan 4	PRG4
		P02751-1	Fibronectin	FN1
		Q96CG8-3	Collagen triple helix repeat-containing protein 1	CTHRC1
		P20774	Mimecan	OGN
		Q14974	Importin subunit beta-1	KPNB1
		E9PEP6	Neuropilin-1	NRP1
		P12110	Collagen alpha-2(VI) chain	COL6A2
		A0A087X0S5	Collagen alpha-1(VI) chain	COL6A1
		P12111	Collagen alpha-3(VI) chain	COL6A3
		H0Y4H1	Receptor-type tyrosine-protein phosphatase F	PTPRF
		P00748	Coagulation factor XII	F12
		O95445	Apolipoprotein M	APOM
		O14791	Apolipoprotein L1	APOL1
		P00739	Haptoglobin-related protein	HPR
		K7ERG9	Complement factor D	CFD
		P62857	40S ribosomal protein S28	RPS28
		F6SYF8	Dickkopf-related protein 3	DKK3
		A0A0C4DFP6	Cartilage acidic protein 1	CRTAC1
		P24592	Insulin-like growth factor-binding protein 6	IGFBP6
		P08493-2	Matrix Gla protein	MGP
		P51884	Lumican	LUM
		P05155	Plasma protease C1 inhibitor	SERPING1
		Q92859-3	Neogenin	NEO1
		O94985-2	Calsyntenin-1	CLSTN1
		Q99983	Osteomodulin	OMD
		P01019	Angiotensinogen	AGT
		P01011	Alpha-1-antichymotrypsin	SERPINA3
		Q13316-2	Dentin matrix acidic phosphoprotein 1	DMP1
		P04196	Histidine-rich glycoprotein	HRG
		P04180	Phosphatidylcholine-sterol acyltransferase	LCAT
		Q9UGM5-2	Fetuin-B	FETUB
		P08603	Complement factor H	CFH
		P36955	Pigment epithelium-derived factor	SERPINF1
		P02766	Transthyretin	TTR
		P41222	Prostaglandin-H2 D-isomerase	PTGDS
		P01008	Antithrombin-III	SERPINC1
		P43251-4	Biotinidase	BTD
		P29622	Kallistatin	SERPINA4
		P43652	Afamin	AFM
		P05452	Tetranectin	CLEC3B
		P02749	Beta-2-glycoprotein 1	APOH
		Q5VY30	Retinol-binding protein 4	RBP4
		P08294	Extracellular superoxide dismutase [Cu-Zn]	SOD3
		Q6UX71	Plexin domain-containing protein 2	PLXDC2
		P23142	Fibulin-1	FBLN1
		Q14118	Dystroglycan	DAG1
		P80108	Phosphatidylinositol-glycan-specific phospholipase D	GPLD1
		Q12841-2	Follistatin-related protein 1	FSTL1
		Q12797	Aspartyl/asparaginyl beta-hydroxylase	ASPH
		Q7LGC8	Carbohydrate sulfotransferase 3	CHST3
		O00391	Sulfhydryl oxidase 1	QSOX1
		B1AHL2	Fibulin-1	FBLN1
		O75882-3	Attractin	ATRN
		P12107-3	Collagen alpha-1(XI) chain	COL11A1
		O60279	Sushi domain-containing protein 5	SUSD5
		P02458	Collagen alpha-1(II) chain	COL2A1
		Q6EMK4	Vasorin	VASN
		P01034	Cystatin-C	CST3
		P55290	Cadherin-13	CDH13
		Q5KU26	Collectin-12	COLEC12
	PL
		Blue module (247)
		O75822	Eukaryotic translation initiation factor 3 subunit J	EIF3J
		P13667	Protein disulfide-isomerase A4	PDIA4
		A8MZF9	Developmentally-regulated GTP-binding protein 2	DRG2
		P19823	Inter-alpha-trypsin inhibitor heavy chain H2	ITIH2
		Q92930	Ras-related protein Rab-8B	RAB8B
		Q8WWI5	Choline transporter-like protein 1	SLC44A1
		P06727	Apolipoprotein A-IV	APOA4
		P08253	72 kDa type IV collagenase	MMP2
		Q12841-2	Follistatin-related protein 1	FSTL1
		F5GZ08	Amyloid-like protein 1	APLP1
		Q15389-2	Angiopoietin-1	ANGPT1
		Q9Y6C2	EMILIN-1	EMILIN1
		P14543	Nidogen-1	NID1
		O43852	Calumenin	CALU
		P09486	SPARC	SPARC
		P01137	Transforming growth factor beta-1	TGFB1
		Q14766	Latent-transforming growth factor beta-binding protein 1	LTBP1
		P04083	Annexin A1	ANXA1
		F5H8B0	Coagulation factor VII	F7
		P55884	Eukaryotic translation initiation factor 3 subunit B	EIF3B
		Q9P1Z2-2	Calcium-binding and coiled-coil domain-containing protein 1	CALCOCO1
		O60840-5	Voltage-dependent L-type calcium channel subunit alpha-1F	CACNA1F
		Q99983	Osteomodulin	OMD
		G3XAP6	Cartilage oligomeric matrix protein	COMP
		P35443	Thrombospondin-4	THBS4
		F8W876	Mannan-binding lectin serine protease 1	MASP1
		A0A075B7D8		IGHV3OR15-7
		Q9UN86-2	Ras GTPase-activating protein-binding protein 2	G3BP2
		Q9NPG4	Protocadherin-12	PCDH12
		P02458	Collagen alpha-1(II) chain	COL2A1
		Q8NBP7	Proprotein convertase subtilisin/kexin type 9	PCSK9
		A0A087WWC0	Mucosal addressin cell adhesion molecule 1	MADCAM1
		C9JA05	Immunoglobulin J chain	JCHAIN
		O43866	CD5 antigen-like	CD5L
		Q6UXB8	Peptidase inhibitor 16	PI16
		Q9BZQ8	Protein Niban	FAM129A
		E7EQR4	Ezrin	EZR
		A6NMB1	Sialic acid-binding Ig-like lectin 16	SIGLEC16
		A0A494C0Y5	UDP-GalNAc:beta-1,3-N-acetylgalactosaminyltransferase 1	B3GALNT1
		P07910	Heterogeneous nuclear ribonucleoproteins C1/C2	HNRNPC
		P14151	L-selectin	SELL
		B8ZZQ6	Prothymosin alpha	PTMA
		Q13283	Ras GTPase-activating protein-binding protein 1	G3BP1
		P04004	Vitronectin	VTN
		P27169	Serum paraoxonase/arylesterase 1	PON1
		P10909-6	Clusterin	CLU
		P80108	Phosphatidylinositol-glycan-specific phospholipase D	GPLD1
		O43681	ATPase ASNA1	ASNA1
		A0A087X1T7	Aggrecan core protein	ACAN
		Q13103	Secreted phosphoprotein 24	SPP2
		Q9NPY3	Complement component C1q receptor	CD93
		H0YD64	Solute carrier family 43 member 3	SLC43A3
		P05386	60S acidic ribosomal protein P1	RPLP1
		P81605	Dermcidin	DCD
		P07307-3	Asialoglycoprotein receptor 2	ASGR2
		B3KWK7	Insulin-like growth factor-binding protein 3	IGFBP3
		Q02818	Nucleobindin-1	NUCB1
		A0A0A0MT36		IGKV6D-21
		E9PD35	Receptor protein-tyrosine kinase	FLT4
		P51858	Hepatoma-derived growth factor	HDGF
		P04114	Apolipoprotein B-100	APOB
		P31431-2	Syndecan-4	SDC4
		Q9NY97-2	N-acetyllactosaminide beta-1,3-N-acetylglucosaminyltransferase 2	B3GNT2
		Q9NZ53	Podocalyxin-like protein 2	PODXL2
		J3KNB4	Cathelicidin antimicrobial peptide	CAMP
		Q6YHK3	CD109 antigen	CD109
		P55010	Eukaryotic translation initiation factor 5	EIF5
		P39060-2	Collagen alpha-1(XVIII) chain	COL18A1
		F8VVI9	Cadherin-19	CDH19
		Q8WWZ8	Oncoprotein-induced transcript 3 protein	OIT3
		A0A5F9UP49	45 kDa calcium-binding protein	SDF4
		E9PHH3	Syndecan-1	SDC1
		P09619	Platelet-derived growth factor receptor beta	PDGFRB
		Q5JTA5	Hematopoietic progenitor cell antigen CD34	CD34
		P02786	Transferrin receptor protein 1	TFRC
		P14209	CD99 antigen	CD99
		Q9HCU0	Endosialin	CD248
		P11362-21	Fibroblast growth factor receptor 1	FGFR1
		A0A0C4DFY0	P-selectin glycoprotein ligand 1	SELPLG
		A0A0C4DH33		IGHV1-24
		A0A5H1ZRS9		IGKV2D-29
		P11226	Mannose-binding protein C	MBL2
		O15204-2	ADAM DEC1	ADAMDEC1
		Q8WWA0	Intelectin-1	ITLN1
		Q8IZP7	Heparan-sulfate 6-O-sulfotransferase 3	HS6ST3
		A0A0B4J1S2	High affinity immunoglobulin alpha and immunoglobulin mu Fc receptor	FCAMR
		O15240	Neurosecretory protein VGF	VGF
		P05060	Secretogranin-1	CHGB
		Q96PX8	SLIT and NTRK-like protein 1	SLITRK1
		O14594	Neurocan core protein	NCAN
		A0A087WYL5	Seizure 6-like protein 2	SEZ6L2
		C9JYY6	Neuronal cell adhesion molecule	NRCAM
		P11047	Laminin subunit gamma-1	LAMC1
		A0A075B6K4		IGLV3-10
		A0A5F9UY30	Trans-Golgi network integral membrane protein 2	TGOLN2
		P02647	Apolipoprotein A-I	APOA1
		O95445	Apolipoprotein M	APOM
		V9GYM3	Apolipoprotein A-II	APOA2
		P02751-1	Fibronectin	FN1
		F5H4Z8	Thrombospondin-3	THBS3
		Q5T7C4	High mobility group protein B1	HMGB1
		P05388	60S acidic ribosomal protein P0	RPLP0
		P21810	Biglycan	BGN
		A0A075B7D0		IGHV1OR15-1
		P35555	Fibrillin-1	FBN1
		A0A0D9SEN1	Prolyl endopeptidase FAP	FAP
		Q9H5X1	MIP18 family protein FAM96A	FAM96A
		K7ER74	Apolipoprotein C-II	APOC4-APOC2
		P55056	Apolipoprotein C-IV	APOC4
		Q08830	Fibrinogen-like protein 1	FGL1
		P00739	Haptoglobin-related protein	HPR
		P02748	Complement component C9	C9
		P18428	Lipopolysaccharide-binding protein	LBP
		A0A0A0MSD0	Sushi, von Willebrand factor type A, EGF and pentraxin domain-containing protein 1	SVEP1
		P08493-2	Matrix Gla protein	MGP
		Q9Y5C1	Angiopoietin-related protein 3	ANGPTL3
		P20962	Parathymosin	PTMS
		Q9BYJ0	Fibroblast growth factor-binding protein 2	FGFBP2
		A0A087X0S5	Collagen alpha-1(VI) chain	COL6A1
		A0A0U1RQV3	EGF-containing fibulin-like extracellular matrix protein 1	EFEMP1
		Q86UD1	Out at first protein homolog	OAF
		Q8IUX7	Adipocyte enhancer-binding protein 1	AEBP1
		Q15166	Serum paraoxonase/lactonase 3	PON3
		Q9UHG3-2	Prenylcysteine oxidase 1	PCYOX1
		F6SYF8	Dickkopf-related protein 3	DKK3
		Q12797	Aspartyl/asparaginyl beta-hydroxylase	ASPH
		F8W785	Golgi integral membrane protein 4	GOLIM4
		Q13740-2	CD166 antigen	ALCAM
		Q7LGC8	Carbohydrate sulfotransferase 3	CHST3
		Q9NRB3	Carbohydrate sulfotransferase 12	CHST12
		P01019	Angiotensinogen	AGT
		A0A3B3ISR2	Complement C1r subcomponent	C1R
		C9JV77	Alpha-2-HS-glycoprotein	AHSG
		O14791	Apolipoprotein L1	APOL1
		O00533-2	Neural cell adhesion molecule L1-like protein	CHL1
		P29966	Myristoylated alanine-rich C-kinase substrate	MARCKS
		P10451-3	Osteopontin	SPP1
		P05090	Apolipoprotein D	APOD
		P12111	Collagen alpha-3(VI) chain	COL6A3
		A0A182DWH7	Selenoprotein P	SEPP1
		D6RF86	Cadherin-6	CDH6
		P09603	Macrophage colony-stimulating factor 1	CSF1
		H7BY64	Proline-rich acidic protein 1	PRAP1
		Q8N5B3	Cadherin-23	CDH23
		Q9ULC0-2	Endomucin	EMCN
		Q13790	Apolipoprotein F	APOF
		Q9Y5Y7	Lymphatic vessel endothelial hyaluronic acid receptor 1	LYVE1
		P10645	Chromogranin-A	CHGA
		Q6UX71	Plexin domain-containing protein 2	PLXDC2
		O94769	Extracellular matrix protein 2	ECM2
		P19320	Vascular cell adhesion protein 1	VCAM1
		A0A087WVP1	Protocadherin Fat 1	FAT1
		Q6P4E1-5	Protein CASC4	CASC4
		Q92859-3	Neogenin	NEO1
		H7BYX6	Neural cell adhesion molecule 1	NCAM1
		Q9NZW4	Dentin sialophosphoprotein	DSPP
		O94985-2	Calsyntenin-1	CLSTN1
		P43251-4	Biotinidase	BTD
		A0A2R8Y4Z1
		A0A0C4DFP6	Cartilage acidic protein 1	CRTAC1
		P13796	Plastin-2	LCP1
		A0A3B3ISJ1	Vitamin K-dependent protein S	PROS1
		P20851	C4b-binding protein beta chain	C4BPB
		P98160	Basement membrane-specific heparan sulfate proteoglycan core protein	HSPG2
		Q96DA0	Zymogen granule protein 16 homolog B	ZG16B
		O00592-2	Podocalyxin	PODXL
		A0A087X1J7	Glutathione peroxidase	GPX3
		P04180	Phosphatidylcholine-sterol acyltransferase	LCAT
		P10451-4	Osteopontin	SPP1
		Q07954	Prolow-density lipoprotein receptor-related protein 1	LRP1
		Q9Y240	C-type lectin domain family 11 member A	CLEC11A
		J3KQ66	Reelin	RELN
		P41222	Prostaglandin-H2 D-isomerase	PTGDS
		P07942	Laminin subunit beta-1	LAMB1
		Q92187	CMP-N-acetylneuraminate-poly-alpha-2,8-sialyltransferase	ST8SIA4
		P55058	Phospholipid transfer protein	PLTP
		P04196	Histidine-rich glycoprotein	HRG
		P11597	Cholesteryl ester transfer protein	CETP
		P10451-5	Osteopontin	SPP1
		O00391	Sulfhydryl oxidase 1	QSOX1
		B1AHL2	Fibulin-1	FBLN1
		P13727	Bone marrow proteoglycan	PRG2
		P02760	Protein AMBP	AMBP
		K7ELL7	Glucosidase 2 subunit beta	PRKCSH
		P04278	Sex hormone-binding globulin	SHBG
		O00187	Mannan-binding lectin serine protease 2	MASP2
		A0A075B6I9		IGLV7-46
		Q5VY30	Retinol-binding protein 4	RBP4
		P01042-2	Kininogen-1	KNG1
		P05546	Heparin cofactor 2	SERPIND1
		P02766	Transthyretin	TTR
		P29622	Kallistatin	SERPINA4
		P05452	Tetranectin	CLEC3B
		Q15582	Transforming growth factor-beta-induced protein ig-h3	TGFBI
		Q6EMK4	Vasorin	VASN
		O75882-3	Attractin	ATRN
		Q96PD5	N-acetylmuramoyl-L-alanine amidase	PGLYRP2
		P08697	Alpha-2-antiplasmin	SERPINF2
		P16070	CD44 antigen	CD44
		P23142	Fibulin-1	FBLN1
		P48740-2	Mannan-binding lectin serine protease 1	MASP1
		Q5JRA6-2	Melanoma inhibitory activity protein 3	MIA3
		D3YTG3	Target of Nesh-SH3	ABI3BP
		P13942-6	Collagen alpha-2(XI) chain	COL11A2
		A0A087X0T8	Cell adhesion molecule 1	CADM1
		P13591	Neural cell adhesion molecule 1	NCAM1
		A0A3B3IRN5	Fibromodulin	FMOD
		P35442	Thrombospondin-2	THBS2
		Q14515	SPARC-like protein 1	SPARCL1
		B7ZLJ8	Seizure 6-like protein	SEZ6L
		E7END6	Vitamin K-dependent protein C	PROC
		H0Y997	Thioredoxin domain-containing protein 15	TXNDC15
		Q8NBJ4	Golgi membrane protein 1	GOLM1
		A0A4V7I447	Apolipoprotein B receptor	APOBR
		P13611	Versican core protein	VCAN
		Q8IZF2-3	Probable G-protein coupled receptor 116	GPR116
		P01042	Kininogen-1	KNG1
		E9PEK4	Macrophage colony-stimulating factor 1 receptor	CSF1R
		Q13316-2	Dentin matrix acidic phosphoprotein 1	DMP1
		A0A494C1B4	Receptor-type tyrosine-protein phosphatase zeta	PTPRZ1
		D6RGG3	Collagen alpha-1(XII) chain	COL12A1
		P05155	Plasma protease C1 inhibitor	SERPING1
		Q9BWP8-8	Collectin-11	COLEC11
		O43157	Plexin-B1	PLXNB1
		Q9ULI3	Protein HEG homolog 1	HEG1
		Q9NR99	Matrix-remodeling-associated protein 5	MXRA5
		F8W1D1	Melanocyte protein PMEL	PMEL
		A0A087X232	Complement C1s subcomponent	C1S
		Q86TY3-2	Uncharacterized protein C14orf37	C14orf37
		O60279	Sushi domain-containing protein 5	SUSD5
		P33151	Cadherin-5	CDH5
		Q6UVK1	Chondroitin sulfate proteoglycan 4	CSPG4
		E9PEP6	Neuropilin-1	NRP1
		A0A140TA41	Tenascin-X	TNXB
		P12830	Cadherin-1	CDH1
		P23470-2	Receptor-type tyrosine-protein phosphatase gamma	PTPRG
		Q02952-3	A-kinase anchor protein 12	AKAP12
		Q8IUK5	Plexin domain-containing protein 1	PLXDC1
		O60462-4	Neuropilin-2	NRP2
		P24821	Tenascin	TNC
		Q16610	Extracellular matrix protein 1	ECM1
		P55290	Cadherin-13	CDH13
		P22792	Carboxypeptidase N subunit 2	CPN2
		P36955	Pigment epithelium-derived factor	SERPINF1
		Q9UGM5-2	Fetuin-B	FETUB
		P05160	Coagulation factor XIII B chain	F13B
		P08571	Monocyte differentiation antigen CD14	CD14
		Turquoise module (261)
		P35613-2	Basigin	BSG
		I3L0A0	Ubiquitin-conjugating enzyme E2 variant 1	TMEM189-UBE2V1
		P63000-2	Ras-related C3 botulinum toxin substrate 1	RAC1
		P68036-2	Ubiquitin-conjugating enzyme E2 L3	UBE2L3
		P68104	Elongation factor 1-alpha 1	EEF1A1
		Q04941	Proteolipid protein 2	PLP2
		P17987	T-complex protein 1 subunit alpha	TCP1
		O75116	Rho-associated protein kinase 2	ROCK2
		P14324-2	Farnesyl pyrophosphate synthase	FDPS
		P40227	T-complex protein 1 subunit zeta	CCT6A
		I3L397	Eukaryotic translation initiation factor 5A	EIF5A
		O75368	SH3 domain-binding glutamic acid-rich-like protein	SH3BGRL
		P34932	Heat shock 70 kDa protein 4	HSPA4
		Q96IU4	Alpha/beta hydrolase domain-containing protein 14B	ABHD14B
		X5D2R7	Proteasome subunit beta type	PSM8
		O00186	Syntaxin-binding protein 3	STXBP3
		Q01813	ATP-dependent 6-phosphofructokinase, platelet type	PFKP
		P01889	HLA class I histocompatibility antigen, B-7 alpha chain	HLA-B
		P54727	UV excision repair protein RAD23 homolog B	RAD23B
		P43405-2	Tyrosine-protein kinase SYK	SYK
		P30044-2	Peroxiredoxin-5, mitochondrial	PRDX5
		P62136	Serine/threonine-protein phosphatase PP1-alpha catalytic subunit	PPP1CA
		Q14677	Clathrin interactor 1	CLINT1
		H3BVI6	Calponin	CNN2
		B4DR80	Serine/threonine-protein kinase 24	STK24
		P08648	Integrin alpha-5	ITGA5
		Q9NX76	CKLF-like MARVEL transmembrane domain-containing protein 6	CMTM6
		A0A0C4DGQ5	Calpain small subunit 1	CAPNS1
		P50991	T-complex protein 1 subunit delta	CCT4
		O75874	Isocitrate dehydrogenase [NADP] cytoplasmic	IDH1
		Q96RT1-7	Protein LAP2	ERBB2IP
		P62330	ADP-ribosylation factor 6	ARF6
		P40763-3	Signal transducer and activator of transcription 3	STAT3
		P08758	Annexin A5	ANXA5
		P12318-2	Low affinity immunoglobulin gamma Fc region receptor II-a	FCGR2A
		P61952	Guanine nucleotide-binding protein G(I)/G(S)/G(O) subunit gamma-11	GNG11
		P51575	P2X purinoceptor 1	P2RX1
		Q96AP7	Endothelial cell-selective adhesion molecule	ESAM
		P62820	Ras-related protein Rab-1A	RAB1A
		Q7LDG7	RAS guanyl-releasing protein 2	RASGRP2
		P50990	T-complex protein 1 subunit theta	CCT8
		F6S8N6	Protein-L-isoaspartate O-methyltransferase	PCMT1
		P23284	Peptidyl-prolyl cis-trans isomerase B	PPIB
		P78371	T-complex protein 1 subunit beta	CCT2
		P14618	Pyruvate kinase PKM	PKM
		P38606-2	V-type proton ATPase catalytic subunit A	ATP6V1A
		F5GYN4	Ubiquitin thioesterase OTUB1	OTUB1
		Q9H7M9	Platelet receptor Gi24	C10orf54
		P01116-2	GTPase KRas	KRAS
		P30153	Serine/threonine-protein phosphatase 2A 65 kDa regulatory subunit A alpha isoform	PPP2R1A
		P61769	Beta-2-microglobulin	B2M
		P61019	Ras-related protein Rab-2A	RAB2A
		P98172	Ephrin-B1	EFNB1
		A0A140T8W8		HLA-A
		P48643	T-complex protein 1 subunit epsilon	CCT5
		P20073-2	Annexin A7	ANXA7
		P15531	Nucleoside diphosphate kinase A	NME1
		Q5JSH3	WD repeat-containing protein 44	WDR44
		M0R0Y2	Alpha-soluble NSF attachment protein	NAPA
		Q9NYL9	Tropomodulin-3	TMOD3
		Q06830	Peroxiredoxin-1	PRDX1
		P19971	Thymidine phosphorylase	TYMP
		P61106	Ras-related protein Rab-14	RAB14
		Q13642-4	Four and a half LIM domains protein 1	FHL1
		P50570-3	Dynamin-2	DNM2
		Q15019-2	Septin-2	SEPT2
		P26447	Protein S100-A4	S100A4
		P62328	Thymosin beta-4	TMSB4X
		Q5SS57		HLA-B
		Q96C24	Synaptotagmin-like protein 4	SYTL4
		P53396-2	ATP-citrate synthase	ACLY
		P54577	Tyrosine--tRNA ligase, cytoplasmic	YARS
		P30085	UMP-CMP kinase	CMPK1
		A0A1W2PR11		HLA-C
		P30086	Phosphatidylethanolamine-binding protein 1	PEBP1
		P00918	Carbonic anhydrase 2	CA2
		P52209-2	6-phosphogluconate dehydrogenase, decarboxylating	PGD
		A0A087WTK0	Protein-tyrosine-phosphatase	PTPRJ
		P05771	Protein kinase C beta type	PRKCB
		B1AH77	Ras-related C3 botulinum toxin substrate 2	RAC2
		Q9NRW1	Ras-related protein Rab-6B	RAB6B
		Q7KZF4	Staphylococcal nuclease domain-containing protein 1	SND1
		P18085	ADP-ribosylation factor 4	ARF4
		P49368	T-complex protein 1 subunit gamma	CCT3
		P50453	Serpin B9	SERPINB9
		P51452	Dual specificity protein phosphatase 3	DUSP3
		P29401	Transketolase	TKT
		P07384	Calpain-1 catalytic subunit	CAPN1
		P31948	Stress-induced-phosphoprotein 1	STIP1
		P31946-2	14-3-3 protein beta/alpha	YWHAB
		P11233	Ras-related protein Ral-A	RALA
		P09543-2	2,3-cyclic-nucleotide 3-phosphodiesterase	CNP
		P60842	Eukaryotic initiation factor 4A-I	EIF4A1
		P43034	Platelet-activating factor acetylhydrolase IB subunit alpha	PAFAH1B1
		A0A0G2JH68	Protein diaphanous homolog 1	DIAPH1
		O14672	Disintegrin and metalloproteinase domain-containing protein 10	ADAM10
		A0A140T8Z4	Lymphocyte antigen 6 complex locus protein G6f	LY6G6F
		Q12846	Syntaxin-4	STX4
		O43665	Regulator of G-protein signaling 10	RGS10
		Q5W0H4	Translationally-controlled tumor protein	TPT1
		J3QRT5	Intercellular adhesion molecule 2	ICAM2
		F6WQW2	Ran-specific GTPase-activating protein	RANBP1
		P12429	Annexin A3	ANXA3
		P26038	Moesin	MSN
		Q9Y2A7	Nck-associated protein 1	NCKAP1
		Q9UQ80	Proliferation-associated protein 2G4	PA2G4
		A0A0A6YYL2	Sulfotransferase	SULT1A4
		A0A087WUQ6	Glutathione peroxidase	GPX1
		B4DJ62	Septin-5	SEPT5
		P61225	Ras-related protein Rap-2b	RAP2B
		F6VVT6	P-selectin	SELP
		P51148	Ras-related protein Rab-5C	RAB5C
		P46109	Crk-like protein	CRKL
		Q4KMQ2-3	Anoctamin-6	ANO6
		P47755	F-actin-capping protein subunit alpha-2	CAPZA2
		M0QYG8	Glia maturation factor gamma	GMFG
		P27105	Erythrocyte band 7 integral membrane protein	STOM
		A0A024QZX5	Serpin B6	SERPINB6
		B6VEX4	Abl interactor 1	ABI1
		A0A087WYS1	UTP--glucose-1-phosphate uridylyltransferase	UGP2
		P22314-2	Ubiquitin-like modifier-activating enzyme 1	UBA1
		Q9Y696	Chloride intracellular channel protein 4	CLIC4
		P09104	Gamma-enolase	ENO2
		P19086	Guanine nucleotide-binding protein G(z) subunit alpha	GNAZ
		Q9UJU6	Drebrin-like protein	DBNL
		E9PP21	Cysteine and glycine-rich protein 1	CSRP1
		Q9H939	Proline-serine-threonine phosphatase-interacting protein 2	PSTPIP2
		P06753-2		TPM3
		D6RG15	Twinfilin-2	TWF2
		Q13576	Ras GTPase-activating-like protein IQGAP2	IQGAP2
		Q14247-3	Src substrate cortactin	CTTN
		Q3ZCW2	Galectin-related protein	LGALSL
		Q5T1B5	Type I inositol 1,4,5-trisphosphate 5-phosphatase	INPP5A
		P10301	Ras-related protein R-Ras	RRAS
		P04792	Heat shock protein beta-1	HSPB1
		P30041	Peroxiredoxin-6	PRDX6
		Q53Z42		HLA-A
		P30273	High affinity immunoglobulin epsilon receptor subunit gamma	FCER1G
		P11234	Ras-related protein Ral-B	RALB
		D9J307		HLA-B
		B1AMS2	Septin-6	SEPT6
		Q5T123	SH3 domain-binding glutamic acid-rich-like protein 3	SH3BGRL3
		Q9NR31	GTP-binding protein SAR1a	SAR1A
		A0A0G2JIW1	Heat shock 70 kDa protein 1B	HSPA1B
		P09493-8
		Q16543	Hsp90 co-chaperone Cdc37	CDC37
		P17612-2	cAMP-dependent protein kinase catalytic subunit alpha	PRKACA
		Q9BX67	Junctional adhesion molecule C	JAM3
		Q9BUL8	Programmed cell death protein 10	PDCD10
		P11169	Solute carrier family 2, facilitated glucose transporter member 3	SLC2A3
		Q15907	Ras-related protein Rab-11B	RAB11B
		Q15762	CD226 antigen	CD226
		O43488	Aflatoxin B1 aldehyde reductase member 2	AKR7A2
		Q8N392	Rho GTPase-activating protein 18	ARHGAP18
		P60953	Cell division control protein 42 homolog	CDC42
		E7EU05	Platelet glycoprotein 4	CD36
		P37837	Transaldolase	TALDO1
		P49407-2	Beta-arrestin-1	ARRB1
		Q15942	Zyxin	ZYX
		P35579	Myosin-9	MYH9
		P23229-4	Integrin alpha-6	ITGA6
		O00161	Synaptosomal-associated protein 23	SNAP23
		A0A1C7CYX9	Dihydropyrimidinase-related protein 2	DPYSL2
		P30740	Leukocyte elastase inhibitor	SERPINB1
		P17301	Integrin alpha-2	ITGA2
		P40197	Platelet glycoprotein V	GP5
		P29350	Tyrosine-protein phosphatase non-receptor type 6	PTPN6
		A6NNI4	Tetraspanin	CD9
		O00429	Dynamin-1-like protein	DNM1L
		P58546	Myotrophin	MTPN
		P06744	Glucose-6-phosphate isomerase	GPI
		P18054	Arachidonate 12-lipoxygenase, 12S-type	ALOX12
		D6RGI3	Septin-11	SEPT11
		Q99497	Protein deglycase DJ-1	PARK7
		P84077	ADP-ribosylation factor 1	ARF1
		P05556	Integrin beta-1	ITGB1
		A0A3B3ISF9	Endothelin-converting enzyme 1	ECE1
		Q9Y4D1-2	Disheveled-associated activator of morphogenesis 1	DAAM1
		Q6ZUX7	Lipoma HMGIC fusion partner-like 2 protein	LHFPL2
		O00194	Ras-related protein Rab-27B	RAB27B
		P10644-2	cAMP-dependent protein kinase type I-alpha regulatory subunit	PRKAR1A
		E7ES33	Septin-7	SEPT7
		P18669	Phosphoglycerate mutase 1	PGAM1
		Q7L576	Cytoplasmic FMR1-interacting protein 1	CYFIP1
		Q32Q12	Nucleoside diphosphate kinase	NME1-NME2
		P51149	Ras-related protein Rab-7a	RAB7A
		Q9Y624	Junctional adhesion molecule A	F11R
		P52907	F-actin-capping protein subunit alpha-1	CAPZA1
		P52565	Rho GDP-dissociation inhibitor 1	ARHGDIA
		P62993	Growth factor receptor-bound protein 2	GRB2
		O15511	Actin-related protein 2/3 complex subunit 5	ARPC5
		P31146	Coronin-1A	CORO1A
		P37802	Transgelin-2	TAGLN2
		P50395	Rab GDP dissociation inhibitor beta	GDI2
		P00491	Purine nucleoside phosphorylase	PNP
		P61006	Ras-related protein Rab-8A	RAB8A
		Q07960	Rho GTPase-activating protein 1	ARHGAP1
		A0A024R571	EH domain-containing protein 1	EHD1
		P13224	Platelet glycoprotein Ib beta chain	GP1BB
		P61026	Ras-related protein Rab-10	RAB10
		P62873-2	Guanine nucleotide-binding protein G(I)/G(S)/G(T) subunit beta-1	GNB1
		O75558	Syntaxin-11	STX11
		P11766	Alcohol dehydrogenase class-3	ADH5
		P04899-4	Guanine nucleotide-binding protein G(i) subunit alpha-2	GNAI2
		Q14344	Guanine nucleotide-binding protein subunit alpha-13	GNA13
		P61158	Actin-related protein 3	ACTR3
		Q9H0U4	Ras-related protein Rab-1B	RAB1B
		P47756-2	F-actin-capping protein subunit beta	CAPZB
		P63104	14-3-3 protein zeta/delta	YWHAZ
		P07948-2	Tyrosine-protein kinase Lyn	LYN
		P78417	Glutathione S-transferase omega-1	GSTO1
		P16284	Platelet endothelial cell adhesion molecule	PECAM1
		O76074	cGMP-specific 3,5-cyclic phosphodiesterase	PDE5A
		P11142	Heat shock cognate 71 kDa protein	HSPA8
		P11413	Glucose-6-phosphate 1-dehydrogenase	G6PD
		P48059-2	LIM and senescent cell antigen-like-containing domain protein 1	LIMS1
		P12931	Proto-oncogene tyrosine-protein kinase Src	SRC
		Q15404	Ras suppressor protein 1	RSU1
		P14770	Platelet glycoprotein IX	GP9
		O00299	Chloride intracellular channel protein 1	CLIC1
		P31150	Rab GDP dissociation inhibitor alpha	GDI1
		P06733	Alpha-enolase	ENO1
		P09211	Glutathione S-transferase P	GSTP1
		O15145	Actin-related protein 2/3 complex subunit 3	ARPC3
		P52566	Rho GDP-dissociation inhibitor 2	ARHGDIB
		P04406	Glyceraldehyde-3-phosphate dehydrogenase	GAPDH
		P00338	L-lactate dehydrogenase A chain	LDHA
		P60174-1	Triosephosphate isomerase	TPI1
		P08567	Pleckstrin	PLEK
		P08514	Integrin alpha-IIb	ITGA2B
		Q14644	Ras GTPase-activating protein 3	RASA3
		A0A0A0MTH3	Integrin-linked protein kinase	ILK
		Q14019	Coactosin-like protein	COTL1
		P00488	Coagulation factor XIII A chain	F13A1
		Q9NZN3	EH domain-containing protein 3	EHD3
		P05106	Integrin beta-3	ITGB3
		P50148	Guanine nucleotide-binding protein G(q) subunit alpha	GNAQ
		F8WCF6	Actin-related protein 2/3 complex subunit 4	ARPC4-TTLL3
		O15144	Actin-related protein 2/3 complex subunit 2	ARPC2
		Q15833	Syntaxin-binding protein 2	STXBP2
		Q9HBI1-3	Beta-parvin	PARVB
		Q86UX7-2	Fermitin family homolog 3	FERMT3
		P68133	Actin, alpha skeletal muscle	ACTA1
		Q9ULV4	Coronin-1C	CORO1C
		P00558	Phosphoglycerate kinase 1	PGK1
		P23528	Cofilin-1	CFL1
		P60709	Actin, cytoplasmic 1	ACTB
		P61160	Actin-related protein 2	ACTR2
		P04075	Fructose-bisphosphate aldolase A	ALDOA
		P50552	Vasodilator-stimulated phosphoprotein	VASP
		O15143	Actin-related protein 2/3 complex subunit 1B	ARPC1B
		P18206-2	Vinculin	VCL
		P21333-2	Filamin-A	FLNA
		P07737	Profilin-1	PFN1
		P62937	Peptidyl-prolyl cis-trans isomerase A	PPIA
		O75083	WD repeat-containing protein 1	WDR1
		Q9Y490	Talin-1	TLN1
		P61224	Ras-related protein Rap-1b	RAP1B
		Q01518	Adenylyl cyclase-associated protein 1	CAP1
		A0A5F9ZHM4	L-lactate dehydrogenase B chain	LDHB
		P14618-2	Pyruvate kinase PKM	PKM
	aWGCNA was carried out on SF- and PL-derived EV-prot datasets. Biologically significant clusters of proteins (modules) associated to selected clinical parameters of newly-diagnosed OJIA patients are shown. When protein designation is not available in the Uniprot database, proteins are identified by gene names and/or specific Uniprot IDs.
	bOfficial protein ID.
	cName of protein-coding gene.
