# Supplementary material for: Proteomic profiling of extracellular vesicles in synovial fluid and plasma from Oligoarticular Juvenile Idiopathic Arthritis patients reveals novel immunopathogenic biomarkers
Source: Front Immunol. 2023 Apr 27;14:1134747. doi: 10.3389/fimmu.2023.1134747 (PMC10186353; doi:10.3389/fimmu.2023.1134747)
Supplement: Supplementary file 14 [file Table_13.xlsx]

## Sheet: Suppl.Tab.13
	Supplementary Table 13. GO annotation of the most significant coexpression modules in SF_OJIA and PL_OJIA samplesa
	Sample Type	Pathway or process descriptionb	Genesc
	SF
		Brown module
		Viral translational termination-reinitiation	EIF3L EIF3D EIF3B EIF3A EIF3G
		Formation of cytoplasmic translation initiation complex	EIF3I EIF3L EIF3D EIF3E EIF3B EIF3A EIF3G EIF3H EIF3M EIF3F EIF3K
		IRES-dependent viral translational initiation	PTBP1 EIF3D EIF3B EIF3A EIF3F PCBP2
		Viral translation	PTBP1 EIF3L EIF3D EIF3B EIF3A EIF3G EIF3F PCBP2
		Cytoplasmic translational initiation	EIF3I EIF3L EIF3D EIF3E EIF3B EIF3A EIF3G EIF3H EIF3M EIF3F EIF3K
		Cytoplasmic translation	EIF3I EIF3L EIF3D EIF3E RPS19 EIF3B EIF3A RPL5 EIF3G RPS8 RPS3A EIF3H EIF3M RPL30 RPSA EIF3F RPS4X RPS25 EIF3K
		Translational initiation	EIF3I EIF3L EIF3D EIF3E RPS19 EIF3B EIF3A RPL5 EIF3G RPS8 RPS3A EIF3H EIF3M RPL30 RPSA EIF3F NPM1 RPS4X RPS25 EIF3K
		Ribonucleoprotein complex assembly	EIF3I EIF3L EIF3D EIF3E RPS19 EIF3B EIF3A RPL5 EIF3G EIF3H EIF3M RPSA EIF3F EIF3K
		Ribonucleoprotein complex subunit organization	EIF3I EIF3L EIF3D EIF3E RPS19 EIF3B EIF3A RPL5 EIF3G EIF3H EIF3M RPSA EIF3F EIF3K
		Viral gene expression	PTBP1 EIF3L EIF3D RPS19 EIF3B EIF3A RPL5 EIF3G RPS8 RPS3A RPL30 RPSA EIF3F PCBP2 RPS4X RPS25
		Ribonucleoprotein complex biogenesis	EIF3I EIF3L EIF3D EIF3E RPS19 EIF3B EIF3A RPL5 EIF3G RAN EIF4A3 RPS8 EIF3H EIF3M RPL30 RPSA EIF3F NPM1 RPS25 EIF3K
		MRNA catabolic proc.	KHSRP HNRNPM EIF3E RPS19 RPL5 HNRNPD EIF4A3 RPS8 RPS3A RPL30 RPSA NPM1 RPS4X RPS25 PSME2 PSME1
		Translation	EIF3I KHSRP EIF3L EIF3D EIF3E RPS19 EIF3B EIF3A NCL RPL5 EIF3G HNRNPD EIF4A3 RPS8 RPS3A EIF3H EIF3M RPL30 RPSA EIF3F NPM1 RPS4X RPS25 EIF3K
		Peptide biosynthetic proc.	EIF3I KHSRP EIF3L EIF3D EIF3E RPS19 EIF3B EIF3A NCL RPL5 EIF3G HNRNPD EIF4A3 RPS8 RPS3A EIF3H EIF3M RPL30 RPSA EIF3F NPM1 RPS4X RPS25 EIF3K
		Nucleobase-containing compound catabolic proc.	KHSRP HNRNPM SAMHD1 EIF3E RPS19 RPL5 HNRNPD EIF4A3 RPS8 RPS3A RPL30 RPSA NPM1 HMGB1 RPS4X RPS25 PSME2 PSME1
		MRNA metabolic proc.	PTBP1 KHSRP HNRNPM EIF3E RPS19 SUPT6H NCL RPL5 HNRNPA2B1 AP3B1 HNRNPD EIF4A3 RPS8 FIP1L1 RPS3A RPL30 CCAR2 PPP4R2 RPSA PCBP1 HNRNPA3 NPM1 PCBP2 RPS4X RPS25 HNRNPH1 PSME2 PSME1
		Viral proc.	PTBP1 EIF3L EIF3D SAMHD1 RBBP7 RPS19 EIF3B EIF3A SUPT6H RPL5 HNRNPA2B1 EIF3G RAN PCNA RPS8 RPS3A EIF3M RPL30 DDB1 RPSA PCBP1 IL16 EIF3F NPM1 HMGB1 PCBP2 RPS4X RPS25
		Amide biosynthetic proc.	EIF3I KHSRP EIF3L EIF3D EIF3E RPS19 EIF3B EIF3A NCL RPL5 EIF3G HNRNPD EIF4A3 RPS8 RPS3A EIF3H EIF3M RPL30 RPSA EIF3F NPM1 RPS4X RPS25 EIF3K
		Peptide metabolic proc.	EIF3I KHSRP EIF3L EIF3D EIF3E RPS19 EIF3B EIF3A NCL RPL5 EIF3G HNRNPD EIF4A3 RPS8 RPS3A EIF3H EIF3M RPL30 RPSA EIF3F NPM1 RPS4X RPS25 EIF3K
		Cellular amide metabolic proc.	EIF3I KHSRP EIF3L EIF3D EIF3E RPS19 EIF3B EIF3A NCL RPL5 EIF3G HNRNPD EIF4A3 RPS8 RPS3A EIF3H EIF3M RPL30 RPSA EIF3F NPM1 RPS4X RPS25 EIF3K
		Green module
		Pentose biosynthetic proc.	PGD G6PD TKT TALDO1
		Neutrophil degranulation	MPO SERPINB1 ERP44 VCL PKM SNAP23 MMP9 GCA CAT ANXA3 LCN2 PTPRJ S100A12 S100P HSPA1B
		Neutrophil activation involved in immune response	MPO SERPINB1 ERP44 VCL PKM SNAP23 MMP9 GCA CAT ANXA3 LCN2 PTPRJ S100A12 S100P HSPA1B
		Neutrophil mediated immunity	MPO SERPINB1 ERP44 VCL PKM SNAP23 MMP9 GCA CAT ANXA3 LCN2 PTPRJ S100A12 S100P HSPA1B
		Neutrophil activation	MPO SERPINB1 ERP44 VCL PKM SNAP23 MMP9 GCA CAT ANXA3 LCN2 PTPRJ S100A12 S100P HSPA1B
		Granulocyte activation	MPO SERPINB1 ERP44 VCL PKM SNAP23 MMP9 GCA CAT ANXA3 LCN2 PTPRJ S100A12 S100P HSPA1B
		Leukocyte degranulation	MPO SERPINB1 ERP44 VCL PKM SNAP23 MMP9 GCA CAT ANXA3 LCN2 PTPRJ S100A12 S100P HSPA1B
		Myeloid leukocyte mediated immunity	MPO SERPINB1 ERP44 VCL PKM SNAP23 MMP9 GCA CAT ANXA3 LCN2 PTPRJ S100A12 S100P HSPA1B
		Myeloid leukocyte activation	MPO SERPINB1 ERP44 VCL PKM SNAP23 MMP9 NAMPT GCA CAT ANXA3 APP LCN2 PTPRJ S100A12 S100P HSPA1B
		Cell activation involved in immune response	MPO SERPINB1 ERP44 VCL PKM TFRC SNAP23 MMP9 GCA CAT ANXA3 APP LCN2 PTPRJ S100A12 S100P SPN HSPA1B
		Leukocyte activation involved in immune response	MPO SERPINB1 ERP44 VCL PKM TFRC SNAP23 MMP9 GCA CAT ANXA3 LCN2 PTPRJ S100A12 S100P SPN HSPA1B
		Leukocyte mediated immunity	MPO SERPINB1 ERP44 VCL C6 PKM TFRC SNAP23 MMP9 C5 GCA CAT CRP ANXA3 LCN2 PTPRJ S100A12 S100P HSPA1B
		Immune effector proc.	MPO SERPINB1 ERP44 VCL C6 PKM TFRC CPB2 SNAP23 MMP9 C5 GCA COLEC11 CAT CRP ANXA3 APP LCN2 PTPRJ S100A12 S100P SPN FCGR3A HSPA1B
		Regulated exocytosis	MPO SERPINB1 ERP44 VCL PKM SNAP23 MMP9 GCA CAT ANXA3 APP LCN2 PTPRJ S100A12 S100P HSPA1B
		Exocytosis	MPO SERPINB1 ERP44 VCL PKM SNAP23 MMP9 GCA CAT ANXA3 APP LCN2 PTPRJ S100A12 S100P PDCD6IP HSPA1B
		Leukocyte activation	MPO SERPINB1 ERP44 VCL PKM TFRC SNAP23 MMP9 CD276 NAMPT GCA CAT ANXA3 APP LCN2 PTPRJ S100A12 S100P SPN HSPA1B
		Secretion by cell	MPO SERPINB1 ERP44 VCL PKM CPB2 SNAP23 MMP9 GCA SPP1 CAT ANXA3 APP LCN2 PTPRJ S100A12 S100P PDCD6IP HSPA1B
		Cell activation	MPO SERPINB1 ERP44 VCL PKM TFRC SNAP23 MMP9 CD276 NAMPT GCA CAT EMILIN1 ANXA3 APP LCN2 PTPRJ S100A12 S100P SPN HSPA1B
		Export from cell	MPO SERPINB1 ERP44 VCL PKM CPB2 SNAP23 MMP9 GCA SPP1 CAT ANXA3 APP LCN2 PTPRJ S100A12 S100P PDCD6IP HSPA1B
		Yellow module
		Blood coagulation, intrinsic pathway	APOH KNG1 SERPINC1 F12 SERPING1
		Protein activation cascade	FBLN1 APOH KNG1 FN1 SERPINC1 F12 SERPING1
		Blood coagulation, fibrin clot formation	FBLN1 APOH KNG1 FN1 SERPINC1 F12 SERPING1
		Reg. of blood coagulation	APOH KNG1 HRG SERPINC1 F12 SERPING1 CD34
		Reg. of hemostasis	APOH KNG1 HRG SERPINC1 F12 SERPING1 CD34
		Neg. reg. of wound healing	APOH KNG1 HRG F12 SERPING1 CD109 CD34
		Platelet degranulation	APOH SERPINA4 KNG1 HRG FN1 QSOX1 SERPING1 CD109 CLEC3B SERPINA3 CFD
		Reg. of wound healing	APOH KNG1 HRG SERPINC1 F12 SERPING1 CD109 CD34
		Reg. of response to wounding	APOH KNG1 HRG SERPINC1 F12 PTPRF SERPING1 CD109 CD34
		Neg. reg. of endopeptidase activity	FETUB SERPINA4 CST3 KNG1 HRG SERPINC1 SERPING1 CD109 COL6A3 SERPINA3
		Extracellular matrix organization	COL11A1 FBLN1 CST3 FN1 QSOX1 TTR TGFBI COL2A1 LUM COL6A1 COL6A2 DMP1 COL6A3 DAG1
		Extracellular structure organization	COL11A1 FBLN1 CST3 FN1 QSOX1 TTR TGFBI COL2A1 LUM COL6A1 COL6A2 DMP1 COL6A3 DAG1
		External encapsulating structure organization	COL11A1 FBLN1 CST3 FN1 QSOX1 TTR TGFBI COL2A1 LUM COL6A1 COL6A2 DMP1 COL6A3 DAG1
		Reg. of peptidase activity	FBLN1 FETUB SERPINA4 CST3 KNG1 HRG FN1 SERPINC1 SERPING1 CD109 COL6A3 SERPINA3 ASPH
		Reg. of proteolysis	FBLN1 FETUB SERPINA4 CST3 GPLD1 KNG1 HRG FN1 SERPINC1 F12 SERPING1 CD109 COL6A3 CLEC3B SERPINA3 ASPH
		Regulated exocytosis	APOH SERPINA4 CST3 PTGDS KPNB1 KNG1 HRG FN1 QSOX1 TTR RAC2 SERPING1 CD109 CLEC3B SERPINA3 CFD
		Cell adhesion	NEO1 FBLN1 ATRN NRP1 KNG1 HRG FN1 TGFBI OMD RAC2 CDH13 COL6A1 COL6A2 PTPRF DMP1 COL6A3 CLSTN1 DAG1 SUSD5 CD34 APOD
		Biological adhesion	NEO1 FBLN1 ATRN NRP1 KNG1 HRG FN1 TGFBI OMD RAC2 CDH13 COL6A1 COL6A2 PTPRF DMP1 COL6A3 CLSTN1 DAG1 SUSD5 CD34 APOD
	PL
		Blue module
		Glycosaminoglycan metabolic proc.	CD44 VCAN PDGFRB SDC1 FMOD CHST3 SDC4 OMD NCAN LYVE1 CHST12 HSPG2 ITIH2 ANGPT1 ACAN PGLYRP2 B3GNT2 CSPG4 BGN
		Aminoglycan metabolic proc.	CD44 VCAN PDGFRB SDC1 FMOD CHST3 SDC4 OMD NCAN LYVE1 CHST12 HSPG2 ITIH2 ANGPT1 ACAN PGLYRP2 B3GALNT1 B3GNT2 CSPG4 BGN
		Extracellular matrix organization	CD44 VCAN CDH1 TNC FBLN1 FAP MMP2 LAMB1 MADCAM1 APLP1 TGFB1 COMP AEBP1 ECM2 VTN COL12A1 SPARC FN1 QSOX1 NID1 TTR SPP1 TGFBI FMOD LRP1 NCAN LAMC1 LCP1 EMILIN1 COL2A1 COL6A1 HSPG2 DSPP DMP1 ABI3BP ACAN VCAM1 COL6A3 FBN1 BGN COL18A1 COL11A2 SERPINF2
		Extracellular structure organization	CD44 VCAN CDH1 TNC FBLN1 FAP MMP2 LAMB1 MADCAM1 APLP1 TGFB1 COMP AEBP1 ECM2 VTN COL12A1 SPARC FN1 QSOX1 NID1 TTR SPP1 TGFBI FMOD LRP1 NCAN LAMC1 LCP1 EMILIN1 COL2A1 COL6A1 HSPG2 DSPP DMP1 ABI3BP ACAN VCAM1 COL6A3 FBN1 BGN COL18A1 COL11A2 SERPINF2
		External encapsulating structure organization	CD44 VCAN CDH1 TNC FBLN1 FAP MMP2 LAMB1 MADCAM1 APLP1 TGFB1 COMP AEBP1 ECM2 VTN COL12A1 SPARC FN1 QSOX1 NID1 TTR SPP1 TGFBI FMOD LRP1 NCAN LAMC1 LCP1 EMILIN1 COL2A1 COL6A1 HSPG2 DSPP DMP1 ABI3BP ACAN VCAM1 COL6A3 FBN1 BGN COL18A1 COL11A2 SERPINF2
		Post-translational protein modification	VCAN TNC LTBP1 SPP2 APOB CHGB LAMB1 SERPIND1 APOL1 NUCB1 GPLD1 KNG1 FN1 PROC QSOX1 APOA1 SPP1 VGF CALU PRKCSH GOLM1 LAMC1 AHSG IGFBP3 ITIH2 TGOLN2 SPARCL1 DMP1 MIA3 APOA2 FSTL1 FBN1 PCSK9 CSF1
		Cell-substrate adhesion	CD44 FBLN1 ATRN LAMB1 NRP1 MADCAM1 ECM2 VTN HRG FN1 NID1 APOA1 LRP1 SDC4 ANGPTL3 LYVE1 LAMC1 EMILIN1 CDH13 DMP1 ABI3BP ANGPT1 VCAM1 THBS3 CD34 CSF1 APOD
		Blood vessel morphogenesis	FLT4 FAP APOB MMP2 NRCAM NRP1 TGFB1 COMP GPLD1 SPARC THBS4 PDGFRB HRG FN1 NRP2 TGFBI LRP1 ANGPTL3 ANXA1 EMILIN1 CDH13 HSPG2 ECM1 ANGPT1 MIA3 PLXDC1 EMCN CAMP CSPG4 HEG1 CD34 CDH5 COL18A1 THBS2 APOD HMGB1 SERPINF2
		Angiogenesis	FLT4 FAP MMP2 NRCAM NRP1 GPLD1 SPARC THBS4 PDGFRB HRG FN1 NRP2 TGFBI ANGPTL3 ANXA1 EMILIN1 CDH13 HSPG2 ECM1 ANGPT1 MIA3 PLXDC1 EMCN CAMP CSPG4 CD34 CDH5 COL18A1 THBS2 APOD HMGB1
		Blood vessel development	FLT4 FAP APOB MMP2 NRCAM NRP1 TGFB1 COMP GPLD1 SPARC THBS4 PDGFRB HRG FN1 NRP2 TGFBI LRP1 ANGPTL3 ANXA1 EMILIN1 CDH13 HSPG2 ECM1 ANGPT1 MIA3 PLXDC1 EMCN CAMP CSPG4 HEG1 CD34 CDH5 COL18A1 THBS2 APOD HMGB1 SERPINF2
		Cell adhesion	CD99 CD44 VCAN CDH1 TNC NEO1 CDH19 TFRC FBLN1 FAP FAT1 ATRN NRCAM LAMB1 EZR NRP1 MADCAM1 FGL1 APLP1 TGFB1 COMP ECM2 AMBP CDH23 VTN APOA4 SELPLG COL12A1 THBS4 CDH6 PCDH12 KNG1 HRG PODXL2 FN1 NID1 APOA1 NRP2 SPP1 TGFBI LRP1 SDC4 CD93 OMD PODXL NCAN ANGPTL3 LYVE1 ADAMDEC1 CHL1 ANXA1 LAMC1 EMILIN1 CDH13 COL6A1 NCAM1 SPARCL1 DMP1 ABI3BP ANGPT1 MIA3 ACAN VCAM1 COL6A3 EMCN PLXNB1 SVEP1 FBN1 THBS3 ALCAM …
		Biological adhesion	CD99 CD44 VCAN CDH1 TNC NEO1 CDH19 TFRC FBLN1 FAP FAT1 ATRN NRCAM LAMB1 EZR NRP1 MADCAM1 FGL1 APLP1 TGFB1 COMP ECM2 AMBP CDH23 VTN APOA4 SELPLG COL12A1 THBS4 CDH6 PCDH12 KNG1 HRG PODXL2 FN1 NID1 APOA1 NRP2 SPP1 TGFBI LRP1 SDC4 CD93 OMD PODXL NCAN ANGPTL3 LYVE1 ADAMDEC1 CHL1 ANXA1 LAMC1 EMILIN1 CDH13 COL6A1 NCAM1 SPARCL1 DMP1 ABI3BP ANGPT1 MIA3 ACAN VCAM1 COL6A3 EMCN PLXNB1 SVEP1 FBN1 THBS3 ALCAM …
		Vasculature development	FLT4 FAP APOB MMP2 NRCAM NRP1 TGFB1 COMP GPLD1 SPARC THBS4 PDGFRB HRG FN1 NRP2 TGFBI LRP1 ANGPTL3 ANXA1 EMILIN1 CDH13 HSPG2 ECM1 ANGPT1 MIA3 PLXDC1 EMCN CAMP SVEP1 CSPG4 HEG1 CD34 CDH5 COL18A1 THBS2 APOD HMGB1 SERPINF2
		Tube morphogenesis	FLT4 TNC FAP APOB MMP2 NRCAM NRP1 TGFB1 COMP GPLD1 SPARC THBS4 PDGFRB HRG FN1 NRP2 TGFBI LRP1 SDC4 PODXL ANGPTL3 ANXA1 EMILIN1 CDH13 HSPG2 ECM1 ANGPT1 MIA3 PLXDC1 EMCN CAMP CSPG4 HEG1 CD34 CDH5 CSF1R COL18A1 CSF1 THBS2 APOD HMGB1 SERPINF2
		Tube development	FLT4 TNC FAP APOB MMP2 NRCAM NRP1 TGFB1 COMP GPLD1 SPARC THBS4 PDGFRB HRG FN1 SDC1 NRP2 TGFBI LRP1 SDC4 PODXL ANGPTL3 ANXA1 EMILIN1 RBP4 COL2A1 CDH13 HSPG2 ECM1 ANGPT1 MIA3 PLXDC1 EMCN CAMP CSPG4 HEG1 CD34 CDH5 CSF1R COL18A1 CSF1 THBS2 APOD HMGB1 SERPINF2
		Circulatory system development	FLT4 FAP APOB MMP2 NRCAM NRP1 TGFB1 COMP GPLD1 SPARC THBS4 PDGFRB HRG FN1 NRP2 TGFBI LRP1 ANGPTL3 ANXA1 EMILIN1 RBP4 COL2A1 CDH13 HSPG2 ECM1 ABI3BP ANGPT1 MIA3 ACAN PLXDC1 VCAM1 EMCN CAMP PI16 SVEP1 FBN1 CSPG4 HEG1 CD34 CDH5 COL18A1 THBS2 APOD HMGB1 SERPINF2
		Cell migration	CD99 CD44 FLT4 VCAN CDH1 F7 FGFR1 FBLN1 FAP FAT1 APOB ATRN NRCAM LAMB1 NRP1 MADCAM1 TGFB1 VTN SELPLG GPLD1 SPARC THBS4 PDGFRB HRG PODXL2 FN1 SDC1 APOA1 NRP2 LRP1 SDC4 PODXL LBP AKAP12 JCHAIN ANGPTL3 ANXA1 LAMC1 LCP1 EMILIN1 CDH13 ECM1 PTPRG IGFBP3 ANGPT1 MIA3 VCAM1 FCAMR FSTL1 PLXNB1 CSPG4 CD34 CD248 CDH5 CSF1R CSF1 PROS1 SELL RELN APOD HMGB1 CHGA
		Cell motility	CD99 CD44 FLT4 VCAN CDH1 F7 FGFR1 FBLN1 FAP FAT1 APOB ATRN NRCAM LAMB1 NRP1 MADCAM1 PLTP TGFB1 VTN SELPLG GPLD1 SPARC THBS4 PDGFRB HRG PODXL2 FN1 SDC1 APOA1 NRP2 LRP1 SDC4 PODXL LBP AKAP12 JCHAIN ANGPTL3 ANXA1 LAMC1 LCP1 EMILIN1 CDH13 ECM1 PTPRG IGFBP3 ANGPT1 MIA3 VCAM1 FCAMR FSTL1 PLXNB1 CSPG4 CD34 CD248 CDH5 CSF1R CSF1 PROS1 SELL RELN APOD HMGB1 CHGA
		Localization of cell	CD99 CD44 FLT4 VCAN CDH1 F7 FGFR1 FBLN1 FAP FAT1 APOB ATRN NRCAM LAMB1 NRP1 MADCAM1 PLTP TGFB1 VTN SELPLG GPLD1 SPARC THBS4 PDGFRB HRG PODXL2 FN1 SDC1 APOA1 NRP2 LRP1 SDC4 PODXL LBP AKAP12 JCHAIN ANGPTL3 ANXA1 LAMC1 LCP1 EMILIN1 CDH13 ECM1 PTPRG IGFBP3 ANGPT1 MIA3 VCAM1 FCAMR FSTL1 PLXNB1 CSPG4 CD34 CD248 CDH5 CSF1R CSF1 PROS1 SELL RELN APOD HMGB1 CHGA
		Locomotion	CD99 CD44 FLT4 VCAN CDH1 F7 NEO1 FGFR1 FBLN1 FAP FAT1 APOB ATRN NRCAM LAMB1 EZR NRP1 MADCAM1 SERPIND1 PLTP TGFB1 VTN SELPLG GPLD1 SPARC THBS4 PDGFRB HRG PODXL2 FN1 SDC1 APOA1 NRP2 LRP1 SDC4 PODXL LBP AKAP12 JCHAIN ANGPTL3 CHL1 ANXA1 LAMC1 LCP1 EMILIN1 CDH13 ECM1 PTPRG IGFBP3 NCAM1 ANGPT1 MIA3 VCAM1 FCAMR FSTL1 PLXNB1 ALCAM B3GNT2 CSPG4 CD34 CD248 CDH5 CSF1R CSF1 PROS1 SELL RELN APOD HMGB1 CHGA
		Turquoise module
		Platelet activation	ITGA2B CD9 VCL ACTB GNB1 MYH9 HSPB1 P2RX1 ALOX12 PTPN6 GNAI2 PLEK STXBP3 GNA13 TLN1 ARRB1 FERMT3 GNAQ F11R FCER1G CSRP1 YWHAZ SYK ILK PRKCB GP9 SELP GP5 RAP2B PPIA FLNA SRC GP1BB CLIC1 LYN ITGB3
		Blood coagulation	ITGA2B CD9 EHD3 VCL CDC42 ACTB CAPZB GNB1 MYH9 HSPB1 P2RX1 ALOX12 PRKAR1A EHD1 PTPN6 GNAI2 PLEK STXBP3 CAPZA1 GNA13 F13A1 CD36 TLN1 ARRB1 FERMT3 GNAQ F11R FCER1G CSRP1 ANXA5 ITGA2 YWHAZ SYK ILK PRKCB GP9 SELP ANO6 GP5 RAP2B PPIA FLNA SRC CAPZA2 GP1BB CLIC1 LYN ITGB3 PRKACA
		Hemostasis	ITGA2B CD9 EHD3 VCL CDC42 ACTB CAPZB GNB1 MYH9 HSPB1 P2RX1 ALOX12 PRKAR1A EHD1 PTPN6 GNAI2 PLEK STXBP3 CAPZA1 GNA13 F13A1 CD36 TLN1 ARRB1 FERMT3 GNAQ F11R FCER1G CSRP1 ANXA5 ITGA2 YWHAZ SYK ILK PRKCB GP9 SELP ANO6 GP5 RAP2B PPIA FLNA SRC CAPZA2 GP1BB CLIC1 LYN ITGB3 PRKACA
		Coagulation	ITGA2B CD9 EHD3 VCL CDC42 ACTB CAPZB GNB1 MYH9 HSPB1 P2RX1 ALOX12 PRKAR1A EHD1 PTPN6 GNAI2 PLEK STXBP3 CAPZA1 GNA13 F13A1 CD36 TLN1 ARRB1 FERMT3 GNAQ F11R FCER1G CSRP1 ANXA5 ITGA2 YWHAZ SYK ILK PRKCB GP9 SELP ANO6 GP5 RAP2B PPIA FLNA SRC CAPZA2 GP1BB CLIC1 LYN ITGB3 PRKACA
		Wound healing	ITGA2B CD9 EHD3 VCL CNN2 CDC42 ACTB CAPZB GNB1 MYH9 SYTL4 HSPB1 P2RX1 ALOX12 PRKAR1A EHD1 PTPN6 PDCD10 GNAI2 PLEK STXBP3 CAPZA1 GNA13 F13A1 CD36 TLN1 ARRB1 FERMT3 ITGB1 GNAQ F11R FCER1G CSRP1 ITGA5 ANXA5 ITGA2 YWHAZ SYK ILK PRKCB GP9 SELP ANO6 GP5 RAP2B PPIA FLNA SRC CAPZA2 GP1BB CLIC1 GPX1 LYN ITGB3 PRKACA
		Neutrophil degranulation	CAPN1 SERPINB1 VCL GDI2 SLC2A3 CNN2 PKM RAB7A STXBP2 GSTP1 RAB10 CMTM6 SNAP23 COTL1 P2RX1 RAB5C HSPA8 PTPN6 STXBP3 PRDX6 RAB14 SERPINB6 RAP1B GMFG CAP1 ACLY DIAPH1 CD36 DBNL ADAM10 ACTR2 IDH1 ANXA3 FCGR2A IQGAP2 STOM PTPRJ ALDOA CCT8 EEF1A1 FCER1G ARPC5 SYK CCT2 PA2G4 PGAM1 ANO6 RAP2B PPIA PNP HSPA1B PECAM1 B2M
		Neutrophil mediated immunity	CAPN1 SERPINB1 VCL GDI2 SLC2A3 CNN2 PKM WDR1 RAB7A STXBP2 GSTP1 RAB10 CMTM6 SNAP23 COTL1 P2RX1 RAB5C HSPA8 PTPN6 STXBP3 PRDX6 RAB14 SERPINB6 RAP1B GMFG CAP1 ACLY DIAPH1 CD36 DBNL ADAM10 ACTR2 IDH1 ANXA3 FCGR2A IQGAP2 STOM PTPRJ ALDOA CCT8 EEF1A1 FCER1G ARPC5 SYK CCT2 PA2G4 PGAM1 ANO6 RAP2B PPIA PNP HSPA1B PECAM1 B2M
		Regulated exocytosis	ITGA2B CD9 CAPN1 SERPINB1 VCL RAB27B GDI2 SLC2A3 CNN2 PKM WDR1 RAB7A STXBP2 GSTP1 RAB10 DNM1L CMTM6 SNAP23 MYH9 SYTL4 CORO1A COTL1 STX4 NAPA P2RX1 RAB5C HSPA8 PTPN6 GNAI2 PLEK STXBP3 PRDX6 RAB14 F13A1 SERPINB6 RAP1B RAC2 GMFG CAP1 ACLY DIAPH1 CD36 STX11 DBNL TLN1 ADAM10 ACTR2 IDH1 ANXA3 FCGR2A ARF1 LHFPL2 IQGAP2 STOM PTPRJ FERMT3 ALDOA CCT8 EEF1A1 TAGLN2 FCER1G ARPC5 ANXA5 SYK CCT2 PRKCB PA2G4 PG…
		Leukocyte degranulation	CAPN1 SERPINB1 VCL GDI2 SLC2A3 CNN2 PKM RAB7A STXBP2 GSTP1 RAB10 CMTM6 SNAP23 CORO1A COTL1 STX4 P2RX1 RAB5C HSPA8 PTPN6 STXBP3 PRDX6 RAB14 SERPINB6 RAP1B RAC2 GMFG CAP1 ACLY DIAPH1 CD36 DBNL ADAM10 ACTR2 IDH1 ANXA3 FCGR2A IQGAP2 STOM PTPRJ ALDOA CCT8 EEF1A1 FCER1G ARPC5 SYK CCT2 PA2G4 PGAM1 ANO6 RAP2B PPIA PNP HSPA1B LYN PECAM1 B2M
		Granulocyte activation	CAPN1 SERPINB1 VCL GDI2 SLC2A3 CNN2 PKM RAB7A STXBP2 GSTP1 RAB10 CMTM6 SNAP23 COTL1 STX4 P2RX1 RAB5C HSPA8 PTPN6 STXBP3 PRDX6 RAB14 SERPINB6 RAP1B GMFG CAP1 ACLY DIAPH1 CD36 DBNL ADAM10 ACTR2 IDH1 ANXA3 FCGR2A IQGAP2 STOM PTPRJ ALDOA CCT8 EEF1A1 FCER1G ARPC5 SYK CCT2 PA2G4 PGAM1 ANO6 RAP2B PPIA PNP HSPA1B PECAM1 B2M
		Myeloid leukocyte mediated immunity	CAPN1 SERPINB1 VCL GDI2 SLC2A3 CNN2 PKM WDR1 RAB7A STXBP2 GSTP1 RAB10 CMTM6 SNAP23 COTL1 STX4 P2RX1 RAB5C HSPA8 PTPN6 STXBP3 PRDX6 RAB14 SERPINB6 RAP1B RAC2 GMFG CAP1 ACLY DIAPH1 CD36 DBNL ADAM10 ACTR2 IDH1 ANXA3 FCGR2A IQGAP2 STOM PTPRJ ALDOA CCT8 EEF1A1 FCER1G ARPC5 SYK CCT2 PA2G4 SERPINB9 PGAM1 ANO6 RAP2B PPIA PNP HSPA1B LYN PECAM1 B2M
		Actin cytoskeleton organization	RALA PAFAH1B1 NCKAP1 CNN2 CDC42 WDR1 ACTB CAPZB MYH9 DAAM1 CORO1A COTL1 MTPN PFN1 PRKAR1A CORO1C ARPC3 ARHGDIB ACTR3 PLEK CAPZA1 VASP RAC2 ARPC1B GMFG CAP1 DIAPH1 KRAS ROCK2 DBNL ABI1 TLN1 ARRB1 ACTR2 TMOD3 ARHGDIA TPM3 ACTA1 ARF1 IQGAP2 ARHGAP18 ESAM ALDOA ITGB1 PSTPIP2 F11R CSRP1 ARPC5 ARPC2 ARF6 JAM3 ILK CFL1 GRB2 PARVB FLNA SRC CAPZA2 TMSB4X TWF2 ARPC4-TTLL3 CYFIP1 ZYX CTTN
		Myeloid cell activation involved in immune response	CAPN1 SERPINB1 VCL GDI2 SLC2A3 CNN2 PKM RAB7A STXBP2 GSTP1 RAB10 CMTM6 SNAP23 COTL1 STX4 P2RX1 RAB5C HSPA8 PTPN6 STXBP3 PRDX6 RAB14 SERPINB6 RAP1B RAC2 GMFG CAP1 ACLY DIAPH1 CD36 DBNL ADAM10 ACTR2 IDH1 ANXA3 FCGR2A IQGAP2 STOM PTPRJ ALDOA CCT8 EEF1A1 FCER1G ARPC5 SYK CCT2 PA2G4 PGAM1 ANO6 RAP2B PPIA PNP HSPA1B LYN PECAM1 B2M
		Exocytosis	ITGA2B RALA CD9 CAPN1 SERPINB1 VCL RAB27B GDI2 SLC2A3 CNN2 PKM WDR1 RAB7A STXBP2 GSTP1 RAB10 DNM1L CMTM6 SNAP23 MYH9 SYTL4 CORO1A COTL1 STX4 NAPA P2RX1 RAB5C HSPA8 PTPN6 GNAI2 PLEK STXBP3 PRDX6 RAB14 F13A1 SERPINB6 RAP1B RAC2 GMFG CAP1 ACLY DIAPH1 CD36 STX11 DBNL TLN1 ADAM10 ACTR2 IDH1 ANXA3 FCGR2A ARF1 RALB LHFPL2 IQGAP2 STOM PTPRJ FERMT3 ALDOA CCT8 EEF1A1 TAGLN2 FCER1G ARPC5 ANXA5 SYK CCT2 PRKC…
		Response to wounding	ITGA2B CD9 EHD3 VCL CNN2 CDC42 ACTB CAPZB GNB1 MYH9 SYTL4 STK24 HSPB1 P2RX1 ALOX12 PRKAR1A EHD1 PTPN6 PDCD10 GNAI2 PLEK STXBP3 CAPZA1 GNA13 F13A1 CD36 TLN1 ARRB1 FERMT3 ITGB1 GNAQ F11R FCER1G CSRP1 ITGA5 ANXA5 ITGA2 YWHAZ SYK JAM3 ILK PRKCB ARF4 GP9 SELP ANO6 GP5 RAP2B PPIA FLNA SRC CAPZA2 GP1BB CLIC1 GPX1 LYN ITGB3 PRKACA
		Actin filament-based proc.	RALA PAFAH1B1 NCKAP1 CNN2 CDC42 WDR1 ACTB CAPZB MYH9 DAAM1 CORO1A COTL1 MTPN PFN1 PRKAR1A CORO1C ARPC3 ARHGDIB ACTR3 PLEK CAPZA1 VASP RAC2 ARPC1B GMFG CAP1 DIAPH1 KRAS ROCK2 DBNL ABI1 TLN1 ARRB1 ACTR2 TMOD3 ARHGDIA TPM3 ACTA1 ARF1 IQGAP2 ARHGAP18 ESAM ALDOA ITGB1 PSTPIP2 F11R CSRP1 ARPC5 ARPC2 ARF6 JAM3 ILK CFL1 GRB2 PARVB FLNA SRC CAPZA2 TMSB4X TWF2 ARPC4-TTLL3 CYFIP1 ZYX CTTN
		Secretion by cell	ITGA2B RALA PAFAH1B1 CD9 CAPN1 SERPINB1 VCL RAB27B GDI2 SLC2A3 CNN2 PKM WDR1 RAB7A STXBP2 GSTP1 RAB10 DNM1L CMTM6 SNAP23 DPYSL2 MYH9 SYTL4 CORO1A COTL1 STX4 NAPA P2RX1 RAB5C HSPA8 PTPN6 GNAI2 PLEK STXBP3 PARK7 PRDX6 RAB14 F13A1 SERPINB6 RAP1B RAC2 GMFG CAP1 ACLY DIAPH1 CD36 STX11 DBNL TLN1 ADAM10 RAB1A ACTR2 IDH1 ANXA3 FCGR2A ARF1 RALB LHFPL2 IQGAP2 STOM PTPRJ FERMT3 ALDOA CCT8 EEF1A1 TAGLN2 FCER…
		Export from cell	ITGA2B RALA PAFAH1B1 CD9 CAPN1 SERPINB1 VCL RAB27B GDI2 SLC2A3 CNN2 PKM WDR1 RAB7A STXBP2 GSTP1 RAB10 DNM1L CMTM6 SNAP23 DPYSL2 MYH9 SYTL4 CORO1A COTL1 STX4 NAPA P2RX1 RAB5C HSPA8 PTPN6 GNAI2 PLEK STXBP3 PARK7 PRDX6 RAB14 F13A1 SERPINB6 RAP1B RAC2 GMFG CAP1 ACLY DIAPH1 CD36 STX11 DBNL TLN1 ADAM10 RAB1A ACTR2 IDH1 ANXA3 FCGR2A ARF1 RALB LHFPL2 IQGAP2 STOM PTPRJ FERMT3 ALDOA CCT8 EEF1A1 TAGLN2 FCER…
		Cell activation	ITGA2B CD9 CAPN1 SERPINB1 VCL GDI2 SLC2A3 CNN2 PKM CDC42 ACTB RAB7A STXBP2 GNB1 GSTP1 RAB10 EFNB1 CMTM6 SNAP23 MYH9 CORO1A COTL1 STX4 HSPB1 P2RX1 RAB5C ALOX12 DUSP3 PRKAR1A HSPA8 PTPN6 GNAI2 PLEK STXBP3 PRDX1 PRDX6 RAB14 GNA13 SERPINB6 RAP1B RAC2 GMFG CAP1 ACLY DIAPH1 CD36 DBNL TLN1 ARRB1 ADAM10 ACTR2 IDH1 ANXA3 FCGR2A IQGAP2 MSN STOM PTPRJ FERMT3 ALDOA ITGB1 CD226 GNAQ CCT8 EEF1A1 F11R FCER1G CS…
		Secretion	ITGA2B RALA PAFAH1B1 CD9 CAPN1 SERPINB1 VCL RAB27B GDI2 SLC2A3 CNN2 PKM WDR1 RAB7A STXBP2 GSTP1 RAB10 DNM1L CMTM6 SNAP23 DPYSL2 MYH9 SYTL4 CORO1A COTL1 STX4 NAPA P2RX1 RAB5C HSPA8 PTPN6 GNAI2 PLEK STXBP3 PARK7 PRDX6 RAB14 F13A1 SERPINB6 RAP1B RAC2 GMFG CAP1 ACLY DIAPH1 CD36 STX11 DBNL TLN1 ADAM10 RAB1A ACTR2 IDH1 ANXA3 FCGR2A ARF1 RALB LHFPL2 IQGAP2 STOM PTPRJ FERMT3 ALDOA CCT8 EEF1A1 TAGLN2 FCER…
	aPathway analysis was carried out on EV-prots belonging to selected clusters of EV-prots found associated with OJIA patient clinical parameters, and the GO terms with the most significant enrichment score are shown along with associated EV-prots.
	bOfficial name of a GO biological process.
	cName of protein-coding genes.
